# Supplementary material for: YAP1 Enhances Mesenchymal-Type Gene Expression in Human Adrenergic-Type Neuroblastoma Cells
Source: Cancers (Basel). 2026 Jan 26;18(3):383. doi: 10.3390/cancers18030383 (PMC12897277; doi:10.3390/cancers18030383)
Supplement: Supplementary file 1 [file cancers-18-00383-s001.zip]

Archive with 7 entries (7 files):
- Supplementary figures.pdf
- NB-YAP1_Fig1B_Uncropped-Western-blots_15.12.2025.pptx
- NB-YAP1_Fig2A-B_Uncropped-Western-blots_15.12.2025.pptx
- NB-YAP1_Supplementary-Table_S1.csv
- NB-YAP1_Supplementary-Table_S2.csv
- NB-YAP1_Supplementary-Table_S3.csv
- NB-YAP1_Supplementary-Table_S4.txt
