# Supplementary material for: YAP1 Enhances Mesenchymal-Type Gene Expression in Human Adrenergic-Type Neuroblastoma Cells
Source: Cancers (Basel). 2026 Jan 26;18(3):383. doi: 10.3390/cancers18030383 (PMC12897277; doi:10.3390/cancers18030383)
Supplement: Supplementary file 1 [file cancers-18-00383-s001.zip › NB-YAP1_Supplementary-Table_S1.csv]

	baseMean	log2FoldChange	lfcSE	stat	pvalue	padj
AL645608.7	94.7480361147215	-5.33417553122477	1.23167409614587	-4.33083357676869	1.48545924530875e-05	0.000101473090066548
AL645608.3	470.337687646047	-6.55044098822772	1.05760601436166	-6.19364952475365	5.87868667316752e-10	8.83414762112072e-09
AL645608.1	740.742488821876	-3.05422494318292	0.195539871585152	-15.6194484450855	5.3667865946786e-55	1.47078198939429e-52
SAMD11	2170.60373649926	-4.06556178439531	0.361800634784301	-11.2370222534826	2.68279562523266e-29	2.29005193780106e-27
TNFRSF18	22.590245744414	-3.5134743694746	0.470920935218132	-7.46085830277888	8.59606571399735e-14	2.04382256496732e-12
ACAP3	4139.40481364355	-1.05166940214169	0.0956743083848078	-10.9921819127431	4.16728095891168e-28	3.16774189095666e-26
TNFRSF14	39.62878738068	-1.67906746638606	0.2741647942143	-6.12430006266093	9.10831058082909e-10	1.3284866441002e-08
TTC34	30.8243945841062	-1.06411134213101	0.400572941643217	-2.65647334481916	0.00789626930465455	0.0257336093064223
MEGF6	590.504878682356	-2.74278419543518	0.340198555680027	-8.06230405638436	7.48696946755635e-16	2.16581388986477e-14
SMIM1	43.9989018687435	-1.67178452309313	0.293064999737582	-5.70448373087912	1.16696238807773e-08	1.44160691689698e-07
KCNAB2	121.971203678778	-1.0150066977751	0.1791546271247	-5.66553437142655	1.46567039709797e-08	1.78311816768437e-07
PER3	402.56219628785	-1.64419109549071	0.147057494157654	-11.1806005189238	5.07454346608064e-29	4.14480750241285e-27
TNFRSF9	1070.37652192274	-1.20862811368605	0.39649523617355	-3.04827902940306	0.002301561107693	0.00896687518724836
MTHFR	1278.6760704786	-1.3547098945056	0.148934304247437	-9.09602325233888	9.36999364203646e-20	3.97470931927363e-18
NPPB	2120.9734651622	5.47031714639479	0.394930652905737	13.8513359399845	1.24867923909379e-43	2.13176157310209e-41
DHRS3	585.071749037346	-2.96620527025524	0.358141781926266	-8.28220950457526	1.20910633592059e-16	3.78695740820361e-15
AC254633.1	46.5905936091798	-5.53981072715246	1.09570732929238	-5.0559219410626	4.2831651114734e-07	4.02164189470359e-06
AADACL4	45.0154741869316	-5.40595749691562	1.24755532703871	-4.3332406825977	1.4693032585176e-05	0.000100501307942215
CLCNKA	11.589957984488	-3.42746808249817	0.835800710985934	-4.10081977371739	4.11689107893932e-05	0.00025383838778019
EPHA2	9544.6001251681	1.1818846043696	0.159769595237324	7.39743129857729	1.38844025103104e-13	3.25658035455793e-12
PADI2	5.61745892166154	-4.09338004587412	1.3467562483107	-3.03943646150417	0.00237021193524695	0.00919820648170736
AL590644.1	117.056130043864	1.98503531247931	0.236183184978498	8.40464283119913	4.29165695758699e-17	1.40104437480598e-15
PADI3	80.2925163886622	-2.08571592557555	0.336028008419517	-6.20697047066274	5.40157429866371e-10	8.15837487255749e-09
ACTL8	10.0824775361507	-4.06267328324549	0.737349415692736	-5.50983454625596	3.59171143474967e-08	4.08924546618523e-07
KIF17	214.834081908948	4.21676346970528	0.212108769308659	19.8801939375221	6.0399936674379e-88	5.24170783772485e-85
SH2D5	604.567900765617	2.16976533197257	0.16689435445733	13.0008312086274	1.21020707795141e-38	1.59532867212481e-36
TCEA3	68.178112939733	-1.0722431214823	0.294750264542771	-3.63780206659225	0.000274974609821656	0.00138874179761529
FAM110D	42.8094587697365	-2.68477913517518	0.410197871036943	-6.54508305561972	5.9462329775326e-11	1.0201659016149e-09
CD52	11.5566053614134	-4.37981849266744	1.13815777829216	-3.84816461847625	0.000119006077478302	0.00065642441253127
CRYBG2	163.787053132445	1.72011941532662	0.210368689649708	8.17668930766669	2.91749002650139e-16	8.78113905664319e-15
TRNP1	507.946302501838	1.89021987465171	0.208211054438692	9.07838385309313	1.10198915092793e-19	4.6650874055949e-18
SYTL1	89.5876445662542	-1.80818561474846	0.304896483327214	-5.93049022742553	3.0203156023886e-09	4.10085615166556e-08
GPR3	202.317767304929	1.2549614680221	0.210443675955574	5.96340784451528	2.47030801224494e-09	3.40738909132699e-08
PTAFR	19.4225287288787	1.20778157886869	0.443055694336345	2.72602653415351	0.00641018449714016	0.0215410330278211
SESN2	1516.74779649311	1.82477578474198	0.153690656718472	11.8730430574226	1.63413435920951e-32	1.6442391513824e-30
SPOCD1	440.99541895422	-3.2245979532667	0.225680899557487	-14.28830689522	2.5882573583391e-46	5.03815179995204e-44
AL049795.1	64.3023395690483	-1.50792400538009	0.318783656498232	-4.73024251601949	2.24251785788625e-06	1.82094198612299e-05
MTMR9LP	54.9331436117212	-1.3349294082763	0.279570939453157	-4.77492192460141	1.79776987943051e-06	1.4917908784374e-05
GJB4	80.868019132675	2.63267094864633	0.21732184905387	12.1141567684423	8.88734303391532e-34	9.3962223710857e-32
DLGAP3	7.4308837121024	2.7893393860539	0.847765889876781	3.2902236565089	0.00100107778118536	0.00435563986349043
RHBDL2	20.0409793700088	-1.07480949013007	0.371879507056649	-2.89020897827086	0.00384985806032903	0.0139113191673374
MYCL	171.89769201416	2.05182768611756	0.200260902730997	10.2457726802206	1.23633040601031e-24	7.37830650326151e-23
MFSD2A	717.107469006036	1.02650996756836	0.118658236566276	8.65097946230651	5.10592917777344e-18	1.82725589200456e-16
SLFNL1-AS1	199.904995389089	1.21771452413265	0.197051603606306	6.17967325232001	6.42344073657362e-10	9.61116549291345e-09
SLFNL1	26.5051486373689	-1.06299422989323	0.397746438734225	-2.67254241992981	0.00752788560883849	0.0247460229578422
FOXO6	174.511913993478	-2.47371653464751	0.236516776079693	-10.4589474609362	1.33328467867167e-25	8.5708806442511e-24
EDN2	11.559644464169	-1.32246518479189	0.499529401129952	-2.64742211729767	0.00811080400994604	0.0263461986773481
SLC2A1-AS1	19.9561454258672	-1.27809037638879	0.381740171258249	-3.34806361137235	0.00081378330270273	0.00363575697957783
KDM4A-AS1	59.6385811779335	-1.10189105814842	0.23019286318319	-4.78681677142839	1.69447400286072e-06	1.41339625677145e-05
ARTN	91.2219717915547	-1.13665782996825	0.270213211930924	-4.20652203438083	2.59330809262605e-05	0.000167894632042754
AL357079.1	24.8112658701932	-1.63868506061287	0.386094460184649	-4.24425944839813	2.19316489561222e-05	0.000144053101374366
SLC6A9	469.655252060291	1.42288242635957	0.225135332506832	6.3201204827163	2.61359449460359e-10	4.09909232933761e-09
C1orf228	25.107153997096	-1.97306617846748	0.537106073459862	-3.67351306559918	0.000239238438309929	0.00122579537346106
PIK3R3	701.247384895878	-1.74619651847184	0.141389848563376	-12.3502255375083	4.85750596287241e-35	5.49848555406014e-33
CYP4X1	15.701193102365	-1.35072645695032	0.483332573716082	-2.79461085472747	0.00519622221522879	0.01795999274789
CDKN2C	1762.21585812899	-1.09168168533087	0.121095438051936	-9.01505211833546	1.96776874955429e-19	8.09974061575431e-18
RAB3B	1805.4079238374	2.43032446949545	0.252775644508014	9.61455156894436	6.94111341821293e-22	3.46689473080429e-20
GLIS1	64.4556331975798	-2.34124864898054	0.336620169404007	-6.95516449036839	3.52150905759633e-12	7.02547803176401e-11
PCSK9	7.92526503144043	-2.00540755983742	0.660970220183606	-3.03403617681952	0.00241305491730286	0.00932850648211548
KANK4	6.59090483051915	-4.02339617571473	0.97729593871435	-4.11686574796124	3.84059637358987e-05	0.000238213047257682
ROR1-AS1	84.8115201716052	-2.3184429287243	0.821401267813894	-2.8225460801816	0.00476439746793301	0.0166721892577468
AK4	210.732958668645	1.79298859611794	0.222414258930393	8.06148223023361	7.53748520939901e-16	2.17740280085108e-14
DNAJC6	711.110309434316	1.08739143644874	0.112110275658383	9.69930213856744	3.0356780330446e-22	1.5534914514067e-20
PDE4B	235.80660406774	-3.3321515792001	0.387539918830237	-8.59821509293282	8.09654460774655e-18	2.81527263923448e-16
WDR78	74.8232026964983	-1.29018299715976	0.327725452578374	-3.93677996935931	8.25822616712354e-05	0.000476196939670125
GADD45A	3008.01475525517	1.30532717082716	0.134508603607472	9.70441396177464	2.88730740237e-22	1.48120292060498e-20
DIRAS3	84.5268144751603	-2.65392708664589	0.286568810459487	-9.26104652627952	2.0243817714085e-20	9.12636873049702e-19
AL158839.1	66.2102658538743	2.05424775165684	0.223848630523466	9.1769502759656	4.43472959734191e-20	1.9527811427788e-18
ZRANB2-AS2	18.2008881961917	-1.39623641683156	0.539966576309733	-2.58578304304275	0.00971580649803724	0.0306793234901637
IFI44L	844.723722641528	-2.55892481286804	0.538992976166478	-4.74760326390166	2.05841302076491e-06	1.68325977214337e-05
PSAT1P3	7.34409771034754	2.42617062321127	0.913247119152069	2.65664196725188	0.00789232125596482	0.0257287943526742
SYDE2	322.756313291505	1.03236693569346	0.12759913648252	8.0907047191098	5.93205053717659e-16	1.7304306524974e-14
DDAH1	7686.57658276968	1.06421923917459	0.149773563622836	7.105521251097	1.1986925835826e-12	2.5295206819512e-11
AC092807.3	211.314355437389	1.11002143710795	0.151185136119943	7.34213339747442	2.10215713973998e-13	4.82199657560619e-12
CYR61	44618.7887054818	1.31744863905586	0.176156292695422	7.47886220183887	7.49688300971838e-14	1.78655697169811e-12
GBP2	743.566929837677	-1.42795332138713	0.189920283016791	-7.51869836493914	5.53242579991967e-14	1.33832014588533e-12
GBP4	387.915882579304	-1.5709524968313	0.222614244277959	-7.05683727439198	1.70334893654191e-12	3.54103801535979e-11
AC099568.2	20.7171694136351	1.49432956602565	0.424944596275724	3.51652798770045	0.000437230559896422	0.00209878730157241
CCDC18-AS1	621.917585099505	-1.08377894602668	0.182428332497192	-5.94084773560796	2.8355189490171e-09	3.87775368812398e-08
ABCA4	63.5625467772339	3.55734921332042	1.27591656865521	2.78807353138285	0.00530225074511996	0.0182700355338347
ARHGAP29	7439.99037342899	1.8366816279245	0.127447599726448	14.4112688812244	4.39559898646273e-47	8.97564075392604e-45
AC097059.2	14.4028244235669	3.60664003412559	0.948861544495586	3.80101823606191	0.000144102694923945	0.000778162024857644
F3	2632.92456128999	2.99709033544021	0.179715809538736	16.6768318443026	1.93196948140163e-62	7.31619279247877e-60
MIR137HG	19.4938474898402	1.71775596821095	0.518999593325474	3.30974434335194	0.000933812211510583	0.00410498960349144
LINC01776	29.752078454629	1.88664416695487	0.303972413534334	6.206629558974	5.41329954981751e-10	8.17015963939124e-09
PLPPR4	120.619802357006	1.64357162850854	0.562408978614587	2.92237800427233	0.00347369673508068	0.0127399463987076
PALMD	471.124085593561	-2.98703135185497	0.206721443286306	-14.449547682956	2.52337504429249e-47	5.20364905173505e-45
RTCA-AS1	24.3233751212722	-1.56055131974021	0.582977880102532	-2.67686197539046	0.00743152424974611	0.0244872309877728
VCAM1	425.513872649758	-1.57964681460234	0.327302274645285	-4.82626286760241	1.3911886128309e-06	1.17691618310488e-05
NTNG1	365.08228397966	1.81539547931149	0.758813191810606	2.39241423172911	0.0167379396389727	0.0485946204070982
KIAA1324	335.32871772787	1.50859261562715	0.176982097562356	8.52398426962723	1.54156573524938e-17	5.25494781240164e-16
SARS	6500.15186790182	1.29393659601044	0.0785975259517976	16.4628158500051	6.78684335049142e-61	2.2799415049038e-58
SLC16A4	30.3286647710928	-1.03550616896528	0.396688988061702	-2.61037286168432	0.00904435838583423	0.0289186208873435
FAM212B	91.0786422703854	1.70424381395862	0.282692260711451	6.02861857508781	1.65367048787037e-09	2.34303734158939e-08
FAM212B-AS1	13.8099825299118	2.67184387688466	0.497988711606212	5.36526996418634	8.08282336324794e-08	8.58048139702998e-07
KCND3	70.4995697542794	6.14305357297173	0.483812444298185	12.6971797550243	6.12991521883745e-37	7.46630843145885e-35
FAM19A3	23.0785587642834	-1.14313338769562	0.348272038391659	-3.28230021845761	0.00102963917697673	0.00446034209194497
PTPN22	63.4673828406165	1.09613147616997	0.262902607653661	4.1693442524312	3.05477284152832e-05	0.000193859868200341
OLFML3	1477.99695148188	-1.62478625882448	0.347510793353031	-4.6754986892562	2.93240150320292e-06	2.34007887006554e-05
TSPAN2	95.8833922356898	1.68250663634401	0.201901093077693	8.33332108656078	7.86056028879973e-17	2.49556798205383e-15
NGF	114.311516939542	6.01299349446823	0.510001643360183	11.7901453313977	4.38783205634672e-32	4.31083802215044e-30
SLC22A15	7.50548835000243	1.69181217456675	0.592404158920305	2.85584115015362	0.00429229824589636	0.0152351717562252
MAB21L3	5.96605110198034	2.07415374812781	0.70812894983487	2.92906221191986	0.00339986367492546	0.0125065984848724
AL390066.1	61.7568195757102	-2.20511208477083	0.28253788359721	-7.80465988028163	5.96622270319654e-15	1.57896424983707e-13
SPAG17	71.5294529331881	-1.37287862962055	0.215457118995525	-6.37193440634963	1.86658722482071e-10	2.98367449873873e-09
LINC00622	38.5873143595739	-1.64157860220873	0.574007233953297	-2.8598569932697	0.00423832084802443	0.0150666916918677
PHGDH	3313.68025969541	1.61997570689542	0.147022821400898	11.0185323030777	3.11089974612913e-28	2.42673482817894e-26
TXNIP	2631.26738208119	-1.9783829515228	0.177617411716365	-11.1384516439304	8.15243473176117e-29	6.50570538670964e-27
HIST2H2BF	98.9083298203994	-3.4872263949065	0.545421421390202	-6.39363665992079	1.6198608720827e-10	2.61133608697666e-09
HIST2H4A	21.0498934407514	-2.64586767636574	0.808601875160682	-3.27215129922864	0.00106732442091721	0.00459967577878411
AC239868.1	10.3749664559901	-2.65708426171427	0.963116996613267	-2.75883851189183	0.00580071922501889	0.0197640078551764
AC239868.2	345.413182123349	-1.31438346048249	0.182847089855806	-7.18842975033958	6.55406934714337e-13	1.42940477866285e-11
AC239868.4	67.4013888171152	-1.32988917688234	0.317252083898249	-4.19190052447021	2.76627292892381e-05	0.000177552950889446
HIST2H2BC	19.7632522730095	-1.41569522728596	0.586649462761995	-2.41318763102713	0.015813676436054	0.046311480991301
HIST2H2BE	456.576704564349	-2.00073472439626	0.243311768851923	-8.22292622275037	1.98597011984459e-16	6.07397733570089e-15
CTSS	302.436360539591	-2.41126271347917	0.450301447553446	-5.35477451067483	8.56631771490313e-08	9.05222046504324e-07
AL391069.3	51.120006103776	-1.24052653157738	0.37678128630632	-3.29243138304074	0.000993251317515149	0.00432701075950754
CGN	425.70438025427	2.12029131003282	0.181472842064674	11.6837940372212	1.54253374142901e-31	1.48054805375499e-29
RORC	5.38858113563469	-2.59399646904612	0.982448975348724	-2.64033709040754	0.00828236012998541	0.0268337999730192
FLG	9.75372224620691	2.29932680559888	0.733372133900924	3.13527975677013	0.00171690294810921	0.00693688741090564
S100A5	18.846461664282	1.65360861214767	0.439309441330201	3.76410897780993	0.000167143985271799	0.000889669032773069
NPR1	122.311070852892	-1.91366652514841	0.596708871256963	-3.20703548636253	0.00134110451470947	0.00560219110155811
KCNN3	191.632903484842	-3.92665408691669	0.373059482745503	-10.5255442322998	6.5879624973261e-26	4.36987525141109e-24
PBXIP1	2636.71344245293	-1.2407541059831	0.169909568607993	-7.30243809191056	2.82599350853511e-13	6.39085698108244e-12
MUC1	278.237463014474	-1.40430133904117	0.19090170814156	-7.3561486312099	1.89292241459273e-13	4.36608948517579e-12
THBS3	4290.87465854897	-1.04513350838432	0.141654027414322	-7.37807125897963	1.60599011791907e-13	3.72904818015814e-12
RUSC1-AS1	126.199432564984	-1.50085793644615	0.199906736066194	-7.50779071271105	6.01335383564774e-14	1.44292780747547e-12
ARHGEF2	4824.32145396078	1.03001625961646	0.114117333438012	9.0259404823541	1.78158383601463e-19	7.39179843356827e-18
NES	12747.2649398743	-2.54169336217881	0.248292551362263	-10.2366879241191	1.35806057862522e-24	8.08162449474459e-23
CRABP2	7716.1252877898	-1.66249111440441	0.264709413299536	-6.28043821215832	3.3762004162504e-10	5.216580287067e-09
AIM2	94.3527366015035	-1.43639879493942	0.196728032282625	-7.30144442697346	2.84694665272867e-13	6.43125866410333e-12
CASQ1	22.0586129165366	2.35355237839008	0.487227686311957	4.83049802897114	1.36191962746333e-06	1.15449987793269e-05
PEA15	13028.6711862948	1.31605145972555	0.123626595836631	10.6453748954203	1.83245143319139e-26	1.26798333722626e-24
SLAMF7	678.577507206195	1.45353886606516	0.163362626651666	8.897621786925	5.70560645488913e-19	2.26786968019906e-17
MPZ	65.0869921367139	-1.3381056258537	0.365247193548459	-3.66356169051896	0.000248732275056166	0.00127006516912719
FCGR2A	20.8231653806622	-1.5160902768541	0.362348749690111	-4.18406377323144	2.86343724843353e-05	0.000182999911047479
OLFML2B	22.4173466428047	-1.82305851544427	0.43985445069172	-4.14468584454997	3.40279891925814e-05	0.000214054653851732
UAP1	5130.17499861833	1.013933202582	0.118562433545771	8.55189263798786	1.21086382964528e-17	4.1754754708364e-16
AL596325.2	37.5831036021203	1.10724056352458	0.298495761580586	3.70940129153444	0.000207749930915276	0.00108227034056998
AL499616.1	11.8367604706229	3.73653709772871	1.35176879059444	2.76418358207957	0.00570654233162452	0.0194717994238328
PBX1	2872.9830200169	-2.12936624369576	0.0836713148379838	-25.4491787038239	7.20883257811706e-143	1.6682840548558e-139
GPA33	7.14681556332451	-2.35986422267131	0.659070155621411	-3.58059639409144	0.000342810842927241	0.00168875691496891
RCSD1	6.69831475826531	-3.384274035646	0.872106026920642	-3.88057636477492	0.000104209218089261	0.000583930480054651
ATP1B1	4445.96186193559	-1.21362487510736	0.0959644557175936	-12.6466082262671	1.16809649763981e-36	1.41448336353732e-34
SELL	102.81205309151	-1.17166129391339	0.246232193423805	-4.75835948834185	1.95172681078682e-06	1.606741739726e-05
DNM3OS	1453.98073350756	-3.12238028371465	0.23468780351575	-13.3043994487132	2.18239613216296e-40	3.1133525096363e-38
PAPPA2	736.754251777998	1.76321484180377	0.153017803655443	11.5229391592503	1.01102400619921e-30	9.44287354310189e-29
ASTN1	9.37927574867642	2.4459238285154	0.660880611696742	3.70100708845997	0.000214745476551576	0.00111372479721519
C1orf220	37.7024741377503	-1.15500344710019	0.297121038082835	-3.88731627539003	0.0001013586516072	0.000570412860220144
AL449106.1	5.61504315446356	-2.51091512803453	0.914723664809902	-2.74499854396612	0.00605111661743536	0.0205097895700478
ABL2	7295.21790191171	1.02887052338062	0.0876795901403465	11.7344358217657	8.48904815524997e-32	8.26214462511899e-30
AL353708.3	16.0166925915948	-1.65858087714328	0.559803475333198	-2.962791319143	0.00304863174254226	0.0113814127861033
LHX4	153.688138422977	2.56248043179236	0.191309634725688	13.3944139063702	6.51886032439633e-41	9.83875527800918e-39
OVAAL	12.6128981346078	2.35652501971309	0.656856175398301	3.58758143406988	0.000333759509815766	0.00165002209125155
AL445228.2	20.3357658705103	1.12431555924302	0.433191951178288	2.59542116649413	0.00944750728451817	0.030004983489165
HMCN1	115.457836338427	-2.23223022894161	0.194861179037655	-11.4554896976696	2.2071232010319e-30	2.02510845951949e-28
BRINP3	3254.17921053994	-2.14428379929354	0.661417578416262	-3.2419516342882	0.00118714167624374	0.00503888054469218
INAVA	30.3433538592676	1.51610636376472	0.336826147087274	4.50115401335481	6.75855097895973e-06	4.96883514965666e-05
KIF21B	111.747350143434	1.3773037086782	0.19975043855137	6.89512232697303	5.38184716391797e-12	1.04857916492127e-10
TNNT2	471.942510297618	3.16388039143169	1.0899272975612	2.90283617862507	0.00369800023214282	0.0134324989248466
LAD1	22.7165118520949	3.2699186968141	0.459095088619778	7.12253033820243	1.05963419110967e-12	2.25204703392165e-11
ELF3-AS1	21.8928526915762	-2.62593174013151	0.469272511218622	-5.59575018215409	2.19669822126122e-08	2.58501950371751e-07
ELF3	378.517949515353	-6.01625159075894	0.450068983584386	-13.3673987992797	9.37628065155192e-41	1.38502959865619e-38
GPR37L1	19.0585324232675	-4.0277001892278	0.615031478710348	-6.54877080059941	5.80125853843519e-11	9.96113873359672e-10
PTPRVP	50.378915472756	-1.95495047070787	0.752129373515477	-2.59922101110128	0.009343559454675	0.0297201674285233
PRELP	5.38817000516723	3.7295816122239	1.2315938761869	3.02825605448036	0.00245969576818961	0.0094643531239337
ATP2B4	8615.5224842699	-1.30114749953755	0.163186195290452	-7.97339197241325	1.54377557805544e-15	4.33457306676592e-14
KISS1	28.9950453411935	3.11100099769172	0.46177953653765	6.73698323883627	1.61708825921899e-11	3.00452401989413e-10
GOLT1A	102.107595194369	1.23430282430827	0.244133265448299	5.05585677577259	4.28462807967509e-07	4.02164189470359e-06
NFASC	711.574416200388	1.18581360812199	0.311911708932275	3.80176047953192	0.000143671585894628	0.000776236521663635
AL391822.1	6.95000826204385	1.85529950126128	0.668187211282256	2.77661629844868	0.00549279803665276	0.0188266445980313
TMCC2	213.3544681057	1.09001046423727	0.163340068802987	6.67325826556365	2.5018553456422e-11	4.50999687079372e-10
NUAK2	753.301297986869	1.20273433931978	0.188201455826537	6.39067500321746	1.65155067220101e-10	2.65625462552916e-09
RAB7B	136.678801425538	-1.9232390093936	0.267148713854912	-7.19913257916007	6.05968095298897e-13	1.32714021965146e-11
C1orf116	18.4904118051979	-1.78019361729759	0.398774614952929	-4.46415983000254	8.03835453088182e-06	5.80925913147837e-05
C4BPB	40.0149587371356	4.97317530551528	0.474341131207776	10.484385557821	1.01905883781512e-25	6.59160170000416e-24
CD34	26.1346139285282	1.6199148839723	0.411251732316768	3.93898616510763	8.1826647966376e-05	0.000472624909551769
SERTAD4	895.242525341986	1.16646834190808	0.110158338199121	10.5890154206901	3.35097808139772e-26	2.26604452855038e-24
ATF3	858.670931219819	1.94087975296255	0.139426859722673	13.9204150249317	4.76131282387033e-44	8.19575400789844e-42
AL445305.1	48.120600957148	1.06415388995356	0.252307915856611	4.21767936348983	2.4682946339755e-05	0.000160705347409946
C1orf143	18.0119015555682	1.39373328934846	0.381996138784145	3.64855334345675	0.000263721149513756	0.00133774576280382
C1orf115	293.62108474047	2.04668220257463	0.307932671050234	6.6465250198825	3.00093458603862e-11	5.32397491976256e-10
MARC1	224.098276504207	2.23676607266746	0.294122789330409	7.6048716855964	2.85186702913957e-14	7.14785637580253e-13
C1orf140	12.7668154871158	2.17303181796531	0.509116646568568	4.26823957262345	1.97021667623308e-05	0.000130770149562086
HHIPL2	57.2644991166605	-2.81080338989795	0.30073431512013	-9.34646712589205	9.06242217782209e-21	4.21321716784997e-19
SUSD4	128.827893279029	1.75736973316944	0.221083271513775	7.94890414429182	1.88168574632526e-15	5.21860861843708e-14
CNIH3	296.75598070297	1.15747062603761	0.140639309109417	8.23006479032902	1.87112210092704e-16	5.7480429377741e-15
AC096537.1	24.6200969584445	1.11807020250378	0.345337603285444	3.23761499433245	0.00120533351821458	0.00510465362289005
WNT9A	491.200675431212	-3.26871496646002	0.15725260777916	-20.7863959308737	5.74683788340634e-96	5.44068815616306e-93
GJC2	105.906508435447	-1.96850180993914	0.25467121859229	-7.72958099003158	1.07901144367629e-14	2.81272219635666e-13
OBSCN-AS1	41.7023359041819	-1.99644095603726	0.326516089200688	-6.11437237572136	9.69377117375505e-10	1.40992923189225e-08
HIST3H2A	1788.03925989169	-2.57868543749746	0.339897975904246	-7.58664546512013	3.28293752386259e-14	8.20852614009724e-13
HIST3H2BB	375.143493033897	-4.08732455858708	0.363458003003381	-11.2456584386974	2.43274572900862e-29	2.08515341743998e-27
HIST3H2BA	41.0826084070793	-3.03491845035852	0.3251200353423	-9.3347629196805	1.01217518628814e-20	4.68479661777984e-19
AL139288.1	7.22541743741434	-2.19845345094738	0.667717711177713	-3.29248934713709	0.000993046598150081	0.00432701075950754
DUSP5P1	67.7493263418281	-1.19672540451436	0.231020391137091	-5.18017218577128	2.21681179425607e-07	2.19031100810082e-06
DISC1-IT1	8.03302367182651	2.06583557836479	0.740625206584171	2.78931308305399	0.00528199762345359	0.0182262171141967
AL391832.2	12.0557085938331	-1.77680520836022	0.501712491224965	-3.541480906768	0.000397887654162552	0.00193265020076904
AL391832.3	6.85819762757377	-2.0450525182106	0.687143869526295	-2.97616352106935	0.00291879184063773	0.0109674538078302
FP700125.1	26.9051628576634	-4.54569281746308	0.51535678077588	-8.8204773605956	1.13972790016924e-18	4.37975142153596e-17
GREM2	97.9911627858131	2.43380125765485	0.404906089793646	6.01077958322436	1.84633295279438e-09	2.59133576420495e-08
AL365184.1	16.0874213021245	2.61089629858207	0.464392012357985	5.62218175399928	1.88560722064015e-08	2.24933718164336e-07
RGS7	87.3645468648057	2.24898455342462	0.454758777043051	4.94544507320573	7.59700896677475e-07	6.79684290206119e-06
OPN3	730.377510787505	1.04954078157742	0.131442115737118	7.98481351043135	1.40734904767578e-15	3.98264483219988e-14
CHML	4211.8798837326	1.14071448403788	0.12320915680726	9.25835801167222	2.07600035859642e-20	9.33886295223462e-19
MAP1LC3C	71.0000644640653	-3.12185959395622	0.380298581127573	-8.20896986967453	2.23094200803271e-16	6.75378781152692e-15
ZNF670	363.89232065559	1.41354188321414	0.142652018905679	9.90902122562158	3.80353943005621e-23	2.04703150514756e-21
NLRP3	27.0594821282035	3.39829418888857	0.494342762489558	6.87436824557608	6.22651752203109e-12	1.20414026879168e-10
TRIM58	1361.85128075765	1.77781356687269	0.100332146410954	17.7192817104787	2.97689128589625e-70	1.44192306285226e-67
OR2W3	63.4640086998172	1.67736044745712	0.251987224977739	6.65652970147713	2.80368496510157e-11	5.00386893343063e-10
ID2	1944.88413737066	-1.32558733331241	0.165193307019567	-8.02446150651486	1.01972258178501e-15	2.92142805136428e-14
MBOAT2	5296.04055170675	1.04728514465196	0.108365368301593	9.66438965756338	4.27158483616613e-22	2.1699650967724e-20
MATN3	161.161277745486	1.54199280264575	0.166648502629818	9.25296524308431	2.18349445467303e-20	9.80125484955384e-19
AC104695.2	5.24763865505293	-2.13226658863058	0.832075591529624	-2.56258759460879	0.0103895376152509	0.0325072841649647
PLB1	26.504892006736	-1.07494788630138	0.346830434327379	-3.09934705812673	0.00193947683249056	0.00771936240533412
TOGARAM2	31.2239871075079	1.44989266232826	0.32999233902777	4.39371612868335	1.11429300653873e-05	7.81167779878449e-05
LBH	537.846823898767	-3.40071534270054	0.319966314159189	-10.6283542742209	2.1995960667609e-26	1.51699294299656e-24
XDH	64.379402573185	2.11529869400081	0.32708988479647	6.46702570859703	9.99506502958457e-11	1.65746189837729e-09
RASGRP3	187.996329561561	1.47751416862507	0.23347573719818	6.32834137866288	2.4781041808897e-10	3.90423251736541e-09
CDC42EP3	8064.19724093913	1.19151540639359	0.0980731682682534	12.1492496615845	5.78944795820113e-34	6.18372420889298e-32
RMDN2	207.631206312233	-1.30018980669894	0.184554876397011	-7.04500380635836	1.85456437112885e-12	3.82065941858275e-11
CYP1B1	144.368650968832	-1.80110475770573	0.322142536349452	-5.59101811923385	2.25742020255743e-08	2.65186395819888e-07
CYP1B1-AS1	9.15475130059215	-2.26369638385645	0.676734740614465	-3.34502759796409	0.000822743832705754	0.00366940225858575
SLC8A1	360.802011561515	1.62727761843883	0.166593252688392	9.76796834312736	1.54519494327814e-22	8.08626137653191e-21
PRKCE	761.876518198537	3.56167656708054	0.181872272931151	19.58339503696	2.14253184429888e-85	1.71633281742527e-82
EPAS1	1165.21850635914	2.72629784520658	0.347902559901648	7.83638339993044	4.63708546367887e-15	1.24300149340416e-13
STPG4	7.52052220983616	1.95597032693618	0.686587732903325	2.84882795482685	0.00438806022915785	0.0155168961719694
AC106869.1	30.6080443507151	-1.51835782930418	0.396349354053369	-3.83085733274522	0.00012769753558157	0.000698446499761803
EPCAM	7.60946775964456	-2.56244157722964	0.682080805149301	-3.75680059882164	0.000172099517432308	0.000912780430119713
AC007743.1	89.045140156631	-2.66592300501698	0.273547766248489	-9.74573121754271	1.92388765237731e-22	1.00176830059286e-20
CCDC85A	81.3083438887349	-2.72926022504382	0.267298926442148	-10.2105169720332	1.77914357859317e-24	1.04433047360707e-22
AC016727.1	35.5425520036633	-1.1634376320647	0.296203805723325	-3.92782810208534	8.57164393850756e-05	0.000491818732648032
AC012368.1	10.3654773808127	2.50273731873936	0.812655679449698	3.07970199683355	0.00207207806850097	0.00818834956616079
LGALSL	656.307003868808	1.22098523021756	0.115917453894461	10.5332302357955	6.07145248756929e-26	4.05308373112478e-24
SFXN5	838.463423960105	-1.16807019044565	0.100587836179721	-11.6124397820693	3.56301733759533e-31	3.38860845239431e-29
MTHFD2	7368.94508552712	1.59284154526678	0.111684534203823	14.2619706177031	3.77638067739365e-46	7.28282006932916e-44
C2orf81	50.1052029903817	-1.25079178521787	0.31077703824346	-4.0247239380601	5.70421909555159e-05	0.000341106733626611
WBP1	399.314741789966	-1.3136217348706	0.161969328932075	-8.11031164685193	5.04900965068012e-16	1.47697714893772e-14
LOXL3	634.978448444263	1.028081526546	0.193026649815381	5.32611184791995	1.00337360170849e-07	1.04700728338599e-06
HK2	5108.5723654932	1.37485082154886	0.0849524208901908	16.1837744839077	6.56438898581376e-59	2.04064319099297e-56
EVA1A	589.760610852614	1.65664801758153	0.345030843653402	4.8014490531916	1.57521587460032e-06	1.31814368164627e-05
DNAH6	215.239951345101	1.33640672354259	0.162432297288371	8.22746920318455	1.91210268804514e-16	5.86528347372668e-15
VAMP8	28.3430963389615	-1.68126055709668	0.368964853036006	-4.55669569408178	5.19646241436933e-06	3.9157713157194e-05
ATOH8	2233.72497693538	-3.42194174340605	0.211486575859802	-16.1804205751315	6.93193099844407e-59	2.12320968875872e-56
ST3GAL5	886.617676621337	-1.8880738917364	0.126533496048222	-14.9215342237667	2.38720713222947e-50	5.58660114045792e-48
ST3GAL5-AS1	5.90516335667787	-3.24335121788769	0.894327322995955	-3.62658182802983	0.000287197835358686	0.00144242983237297
AC083899.2	7.69598035819658	3.78057419509699	0.904913975529278	4.17782717178808	2.94307145188279e-05	0.000187459007931305
AC108479.1	10.9232958868126	-2.49247168686002	0.777569411440742	-3.20546519730216	0.00134844352480993	0.00562833301297418
AC027612.1	17.2386174862666	-1.49239040231363	0.435436083151594	-3.4273466532953	0.000609510444147953	0.00282925864290474
GGT8P	69.9868874262086	-1.33575380463162	0.243050502954613	-5.49578704176167	3.88971682577644e-08	4.39820966597566e-07
AC009238.2	15.018003879667	1.3104406429872	0.416662111817653	3.14509192417452	0.0016603465066765	0.00673450770030343
AC009237.9	6.73635059782057	2.05843221864907	0.797258967818096	2.5818865660207	0.00982618762698462	0.0309816630370441
GPAT2	6.41480483086941	6.09084920047487	1.33806827061967	4.55197192416359	5.31454290667947e-06	3.99463369398484e-05
DUSP2	102.141739886826	-2.68722780042008	0.28179684682906	-9.53604637758838	1.48381539174316e-21	7.17051206014538e-20
AC012307.1	32.2677990553086	-2.75045119254823	0.401663360139084	-6.84765270000189	7.50715435732677e-12	1.43317150279012e-10
FER1L5	23.3281532132738	-1.28411131793609	0.45118983598721	-2.84605550815753	0.00442644781800047	0.0156420181800668
AC092683.1	17.6597057322018	-1.7768036228476	0.610229316184763	-2.9116982349462	0.00359469729235048	0.0131190389355311
C2orf15	17.1342257868322	-1.05487911089882	0.378994353661099	-2.7833636588742	0.00537984682962665	0.0184903382454561
CREG2	11.9426793635835	-2.70520326817123	0.600524542596774	-4.50473390558436	6.64561624863715e-06	4.8927145714604e-05
BCL2L11	675.208185810791	-2.10227059227401	0.135978849821275	-15.4602763226572	6.43220176684354e-54	1.69582149873186e-51
AC108463.1	63.8351307801005	1.12217925596686	0.252178733269491	4.44993612830803	8.58958312267377e-06	6.1669712953826e-05
AC068491.4	24.3382703281294	1.35993688984807	0.4175857260991	3.25666517041183	0.00112729322895126	0.00482120397794598
PAX8	87.8412870210076	-1.05439380957101	0.235518888664618	-4.47689701471238	7.57357600751133e-06	5.50776679764127e-05
STEAP3	3750.68873450513	-1.78535201598357	0.248854718215722	-7.1742743267416	7.26917216500794e-13	1.57875201097795e-11
TMEM37	7.53750600799473	-3.21005874142423	0.909276094425031	-3.53034547054058	0.000415017371173496	0.00200509900412934
TFCP2L1	14.4841467701828	2.06320860451309	0.632871651615676	3.26007429665377	0.00111383032634719	0.00477539276186892
AC068282.1	75.8433567613882	-1.29567842237525	0.261806709519113	-4.94898860596489	7.46001134925032e-07	6.68864039527274e-06
LIMS2	140.438044186435	1.9660156804697	0.295502871067561	6.65311871037697	2.86946562965257e-11	5.10813932772681e-10
CCDC74B	55.3037823046836	-1.14870958456815	0.241357678019693	-4.75936624015095	1.94201773246921e-06	1.60064682753734e-05
CCDC74A	94.9711345575849	-1.01842577256548	0.1862595546839	-5.46777734057105	4.55713828614344e-08	5.05679681533275e-07
LYPD1	149.777143237371	-2.14625469473907	0.207103697480331	-10.3631886868795	3.64600541484459e-25	2.28045047388538e-23
CXCR4	203.3886029329	-4.65202655912512	0.747483885472876	-6.22358106915193	4.85933541794871e-10	7.37683951057112e-09
HNMT	576.111531483243	-1.09712432617188	0.14656734564327	-7.48546220412677	7.12957743853965e-14	1.70097180858996e-12
AC012501.2	16.3026875916162	-1.69919972448348	0.429128690430456	-3.95965071172246	7.50594637990757e-05	0.000436686735197527
RPRM	30.5720895149713	-1.61367850548938	0.398189739032371	-4.05253663595335	5.06652869705551e-05	0.000306404354536214
GALNT5	553.159562087361	-1.23748871694055	0.256092847281834	-4.83218774001399	1.3504081754954e-06	1.14707591677072e-05
CCDC148	55.6769876259007	1.66461364594527	0.332719359916027	5.00305616831373	5.64284906316957e-07	5.1706669726219e-06
AC009506.1	55.922249672405	-1.323813026682	0.276820411901961	-4.7822088609233	1.73379393739052e-06	1.4433037621091e-05
ITGB6	9.92541834887636	-1.94337921455457	0.60023265764392	-3.23770989433143	0.00120493267972662	0.00510399386889282
DPP4	1380.17583212522	-2.0373751395278	0.152340617558288	-13.3738143653532	8.60143072704556e-41	1.27964713702075e-38
AC008063.1	7.59081313501854	-3.4567371969826	0.757351214612683	-4.56424592749932	5.01292882470506e-06	3.79118669429764e-05
FAP	260.781895275179	-2.97511253108388	0.579075094523584	-5.13769726797103	2.78125447920494e-07	2.69934614598698e-06
GRB14	128.613083559237	1.79288926635265	0.340852027272261	5.26002230557527	1.44037927913932e-07	1.46485447392157e-06
SCN1A	298.956646413298	3.0190577453935	0.166914428312481	18.0874582018848	4.00120642114916e-73	2.13684941896653e-70
SCN9A	9782.62795402947	2.70110072330478	0.240954625916274	11.2099973720503	3.64204196325177e-29	3.02216932313179e-27
AC007405.3	43.0437322511914	1.4960131697321	0.472599157851975	3.16550113320488	0.00154816058795376	0.0063487081563105
RAPGEF4	78.1373221702366	1.23096123000145	0.447424019110462	2.75121848051153	0.00593740290496906	0.0201769012407726
DNAJC19P5	24.5864162222817	1.10748476628908	0.439838815908515	2.51793322060833	0.0118045699782912	0.0361354473115594
OSBPL6	559.391041149752	1.0833498917684	0.093784869423709	11.5514357318552	7.25974200872438e-31	6.84189622433084e-29
ITGA4	2818.20387596959	-1.58620874741518	0.108689826206039	-14.5939026934156	3.07114367831536e-48	6.5944103641188e-46
AC009962.1	16.3921779196637	-1.2048673572679	0.4624775439726	-2.6052451042667	0.00918085568779996	0.0292741675238055
PPP1R1C	189.849997744993	1.01250455539883	0.14502082645971	6.98178723784979	2.91448286547517e-12	5.89920788358765e-11
FRZB	395.943840730219	1.42357557414435	0.554296093240415	2.56825835777071	0.0102210945861199	0.0320320430393779
ZNF804A	1543.19804386813	2.03879825613817	0.122652015772744	16.6226233078449	4.77947185921057e-62	1.65911399806063e-59
MSTN	5.04767541325869	-2.14534874662287	0.812895715079345	-2.63914387396355	0.00831156986161478	0.0269167489641715
GLS	8557.74024351296	-1.13499045108353	0.0810176211106003	-14.0091801700041	1.36977070295883e-44	2.43842600010483e-42
CAVIN2	42.6947308842787	6.25731007995059	1.24272702312613	5.03514445530449	4.77488613951472e-07	4.43979145150949e-06
LINC01825	6.29345598773764	-1.77017789644807	0.706852348120702	-2.50431069678755	0.0122690241031842	0.0373540760153664
STK17B	1676.80768869168	1.44589671625126	0.100904308897562	14.3293852566705	1.43384178820787e-46	2.87154391969169e-44
AOX1	2030.41489595579	2.66618258279328	0.319443631738993	8.34633192804333	7.04157297626118e-17	2.24597062709905e-15
IMPDH1P10	99.4196356634382	1.37298029976307	0.190660008956838	7.2011970799492	5.96862032306456e-13	1.30857288514514e-11
CFLAR-AS1	70.3372525014676	1.53115833740578	0.255461538395839	5.99369418590614	2.05126958147524e-09	2.86352834068138e-08
RAPH1	1581.75698645273	1.63821891928057	0.118957185145049	13.7715003703478	3.78274585630948e-43	6.3029624556171e-41
AC009498.1	15.4583116674283	2.35986806399102	0.4640654597325	5.08520514616907	3.67228921567067e-07	3.48140372253021e-06
NRP2	3171.06535280294	-2.41981622205299	0.0984943119155517	-24.5680808870234	2.77216543122005e-133	4.81155513345427e-130
GPR1	425.521929714891	2.59924950727676	0.169944281776203	15.2947158922338	8.29218909002091e-53	2.10621602886531e-50
FN1	2329.1649920415	2.32522312954678	0.205368581557325	11.3221950111086	1.01888331518199e-29	8.99207698669939e-28
MARCH4	908.122235166552	2.59803908433923	0.186287651362456	13.9463838066447	3.30965836029013e-44	5.79273649816159e-42
IGFBP5	5135.62557324973	-5.04707702831832	0.486487396491915	-10.3745278186301	3.23809175778598e-25	2.03755211876636e-23
WNT6	25.8385874594452	-2.13234250699248	0.46683314252224	-4.56767592693121	4.93161716386929e-06	3.73783560003892e-05
WNT10A	89.4313083739327	-1.27319430491316	0.209284673411886	-6.08355253233206	1.17548378735876e-09	1.6954969752845e-08
TUBA4A	6366.33840215408	-1.35479869197934	0.124631019463419	-10.8704774927802	1.59364600215628e-27	1.16057548716472e-25
INHA	59.8490112194266	-1.14514942050658	0.238903885851976	-4.79334782028666	1.64020888855356e-06	1.36922928780735e-05
SCG2	5790.05806771872	-1.76413420123093	0.202960633071584	-8.69200186525195	3.5610823419869e-18	1.30123198278777e-16
NYAP2	58.8003276272416	-1.07336973810961	0.24398740554891	-4.39928337979087	1.08608927895142e-05	7.6293650934233e-05
AC016717.2	84.8057589542909	-1.03402819685421	0.237530903131907	-4.35323649773682	1.34142304732715e-05	9.2360856957785e-05
IRS1	1112.78181233348	1.23712035176017	0.140191325009686	8.82451429626403	1.09935890353781e-18	4.23243017428569e-17
COL4A4	42.7312299769337	2.53372562250727	0.380503513487904	6.65887575986291	2.75930054903091e-11	4.93734637759586e-10
COL4A3	8.20339573505838	1.75449762468761	0.628687689583449	2.79073004570853	0.00525893138674234	0.0181526388669323
SLC19A3	6.65669336032729	2.58265677822528	0.86153397887262	2.99774221511829	0.00271987629541025	0.0103224459695344
DAW1	106.917589098245	1.5287376038822	0.213018939742686	7.17653371915579	7.15010234040359e-13	1.5561372157359e-11
PID1	169.53585801286	1.63115452770615	0.282148651430211	5.78118846018875	7.41747390318921e-09	9.49546075326521e-08
C2orf72	71.5408303392634	1.5132524618458	0.246213447155941	6.14609997677085	7.94112413534927e-10	1.17054305372296e-08
ALPP	83.7978329277347	3.22963523854371	0.260262433300119	12.4091487103691	2.33118143041511e-35	2.71250540964725e-33
UGT1A10	319.630314788467	-4.79135363268327	0.198988853634302	-24.0785026154718	4.19930728663498e-128	6.72793632046411e-125
UGT1A1	28.7621590303919	-4.85759501813526	0.542758966929582	-8.94981992764662	3.56062720532143e-19	1.43167458363773e-17
MROH2A	40.1009237718614	-4.67953486128251	0.797451617376212	-5.86811131774889	4.40787288655238e-09	5.82532845692341e-08
TRPM8	33.9278099835894	-2.147977148491	0.398744947974908	-5.3868447974071	7.17053010145361e-08	7.71026334295693e-07
GBX2	656.487611658936	2.25104137144677	0.227409911524135	9.89860712912623	4.2211282044752e-23	2.26009404223161e-21
AC019068.1	97.7956195032942	1.2007736797336	0.202284543271087	5.93606244113479	2.91948649132247e-09	3.97951993725552e-08
AC093915.1	28.1089768841088	1.21856105961987	0.394948783835219	3.0853647599236	0.00203302657102753	0.00805016681014475
IQCA1-AS1	7.96984325616253	1.8447179553536	0.683614417671848	2.69847725218562	0.00696574983657946	0.0231539479087579
COL6A3	195.731629877197	-1.46508989797911	0.425331417504725	-3.44458424109438	0.000571938381364549	0.00266614427194736
KLHL30	29.6184871931854	-1.3039009138741	0.497034236056831	-2.62336237483047	0.00870666129119958	0.0279806112286846
ITPR1	895.010326390354	1.28692568500115	0.129094038833211	9.96890093944505	2.08523463278642e-23	1.15508688648073e-21
PRRT3	293.016740896472	-1.34263590155963	0.157151567170097	-8.54357309785143	1.30134135104553e-17	4.45795027295664e-16
AC022007.1	32.714928698422	-1.60270115073812	0.318966090811809	-5.02467565332429	5.04284066310331e-07	4.6639558317547e-06
TMEM40	460.131370713585	2.91926832695169	0.172310939478242	16.9418629820675	2.2101317503987e-64	8.68540077307623e-62
WNT7A	62.0266191944261	-1.61519633377291	0.361926587033369	-4.46277336797032	8.0905611287361e-06	5.83764945855452e-05
GRIP2	26.1631727086943	-1.3022522857122	0.376076541473787	-3.46273202951951	0.000534720649079784	0.0025117640232372
GALNT15	31.2649023308223	-3.55726360700088	0.96075986251289	-3.70255226701163	0.000213441369871653	0.00110834127441705
RFTN1	1021.92455779167	1.17686905863912	0.0864981336742323	13.6057162004376	3.70322820183877e-42	6.02584663967952e-40
ZNF385D	185.875441008564	-1.03453727759798	0.15869547016391	-6.51900949995264	7.07731722162515e-11	1.19842571619519e-09
THRB	118.465509601571	2.31120247277851	0.224706083498649	10.2854468236611	8.19610290655456e-25	4.94807047355705e-23
RARB	175.217684081698	-2.34486731142082	0.167869100751385	-13.9684271907405	2.42932392754121e-44	4.28796260701936e-42
RBMS3-AS2	68.8394308264602	-3.77472258661638	1.30716241258038	-2.88772271164451	0.00388041788509692	0.0139994603188984
TRANK1	268.951020457362	-1.14525437683131	0.235438681652184	-4.86434246401027	1.14837929845371e-06	9.89592222928997e-06
AC097359.2	47.217396913081	1.15518345738494	0.278408715526765	4.14923597201067	3.33586800590534e-05	0.00021035258500453
XIRP1	25.4163596883028	1.82462365281737	0.516153139933433	3.53504321034003	0.000407708481795919	0.00197207437502215
AC099329.2	13.6916650374291	2.15830354223238	0.561721765336712	3.84230000583764	0.000121886722827652	0.000670183913161125
ZNF662	13.1461398465982	4.12080757257192	0.702663042703081	5.86455715205904	4.50332968212161e-09	5.94393856902591e-08
SNRK-AS1	9.02890277682869	-1.87751022032085	0.72882216904426	-2.57608824218797	0.00999251412447094	0.0314054752051427
LTF	73.1038198654314	3.98975559051815	0.359808410144417	11.0885556813882	1.42571044429181e-28	1.12055460881924e-26
ALS2CL	971.150630203238	1.00447639350558	0.136037177220274	7.38383737468406	1.53791278601529e-13	3.59099187299624e-12
PTH1R	21.0861051990102	1.65790481448906	0.446189584460646	3.71569591095035	0.000202645179892158	0.00105967707928543
UCN2	63.8293468702901	-2.10672737405229	0.234246721938855	-8.99362585147382	2.39205739981904e-19	9.78816729340491e-18
COL7A1	6212.43221448704	-2.50429111304265	0.144475307483492	-17.3336963711172	2.61939021134032e-67	1.13659706920409e-64
BSN	69.0229916397556	-1.0843952973239	0.289774664578265	-3.74220188953412	0.00018241486885675	0.00096356502372518
CDHR4	10.3365033655388	-2.00481201172154	0.636003421293647	-3.15220318727798	0.00162043471250967	0.0065983214451909
UBA7	1044.01628582741	-1.14307580735965	0.149179450230477	-7.66242136965674	1.82459844088219e-14	4.62883511896398e-13
U73166.1	50.3274548379653	-1.05097133220376	0.356181639255069	-2.95066116940167	0.0031709456091057	0.0117747290330636
HYAL1	42.1152653367559	-1.36370558612551	0.282011370301737	-4.83564043771148	1.3271763419745e-06	1.1319585933925e-05
CISH	178.576520214507	-1.17595431061103	0.165664036974964	-7.09842843434238	1.26183499065942e-12	2.66007076775854e-11
DNAH1	251.455977105871	-1.26979329914591	0.236787002000459	-5.36259713758885	8.20338277223066e-08	8.69959553869756e-07
ITIH3	6.10572050613673	3.79578998839021	1.25472208418009	3.02520377719389	0.00248465660492362	0.0095498113613857
ITIH4	7.57265347015337	-1.80389126024841	0.748515180556609	-2.40995948660253	0.015954292045457	0.0466576796858718
AC006254.1	23.829947125957	-1.23147461671047	0.410108980317315	-3.00279846531923	0.00267509517933882	0.010182178800305
AC121764.1	7.01951556683458	2.69616223393382	0.695356830492298	3.87737937660725	0.000105587647050193	0.000590542296659885
ERC2	8.39640907807791	1.99142723581356	0.740407656633123	2.68963619969738	0.00715299511661337	0.0236856251651547
SPATA12	7.51185068284135	-1.89762151490182	0.735296005826664	-2.58075863307377	0.00985834808712899	0.0310681909454869
DNAH12	29.6250138543716	-1.73243365710982	0.377537763258285	-4.58876919267176	4.45867073278637e-06	3.41040007427376e-05
AC137936.2	97.9630457879087	-3.10983194443169	0.315273149767749	-9.86392893502854	5.96678347936578e-23	3.16224341751223e-21
ACOX2	54.6638359745227	1.6425782384222	0.259049245688983	6.34079529571106	2.28582091926156e-10	3.61496416904934e-09
MAGI1	883.218762115876	1.36020276471328	0.0965305258059187	14.0909080662014	4.31971084941174e-45	7.89218750627612e-43
AC097634.1	12.5506193290401	-1.79447492674403	0.487895281631332	-3.67799196734185	0.000235077361154635	0.00120679290178344
HMGB1P38	10.5681755437249	-1.30232738188391	0.497791434546729	-2.6162109098357	0.00889116187453956	0.028495523583083
ST3GAL6	624.569483709832	1.1939091653739	0.179652362572269	6.6456635931722	3.01853981469416e-11	5.35065083067659e-10
LINC00973	62.5031524335882	1.04406002961525	0.308562977997032	3.38362053799368	0.000715367982062168	0.00325249603370243
CMSS1	1585.75679653328	1.06032654889813	0.158880514702271	6.67373561122391	2.49372706031581e-11	4.50080998373116e-10
ABI3BP	103.637225322646	-2.0479679751838	0.29364116313056	-6.97438994366476	3.0720091916583e-12	6.19397942341328e-11
CBLB	1613.11431849987	-1.61557940531034	0.0873450291041042	-18.496523750479	2.20228530876912e-76	1.3105485260298e-73
DPPA4	69.4785845147583	1.12813621452092	0.257942452801867	4.37359652227342	1.22216170468564e-05	8.49072180960392e-05
PLCXD2	504.669940376185	1.00419438382551	0.135049484755995	7.43575131471156	1.03975285414784e-13	2.46651166813111e-12
CSTA	11.0197083723783	2.59137194377704	0.786820819706823	3.29347149805035	0.000989583741093462	0.00431374009198297
SEMA5B	21.9054871688036	-3.37896372930216	1.39544294289231	-2.42142736577866	0.0154596902075888	0.0454380558763661
MUC13	103.984727613119	-4.24361696020094	0.27278410606509	-15.5566870130929	1.43328278273359e-54	3.82723253830453e-52
SLC12A8	1168.41464064152	-1.11846074268953	0.186929103057502	-5.98334194299043	2.18605163438012e-09	3.03945817362277e-08
FAM86JP	363.553218017326	1.19262225489591	0.13261656644967	8.99301110580727	2.40547934940802e-19	9.82378899793534e-18
KLF15	252.169387397948	2.8845988886924	0.224856594464331	12.8286159254715	1.13371386083678e-37	1.43981660326271e-35
CHST13	70.8911908451367	1.16587656441474	0.223573077063012	5.21474490457608	1.84070366803345e-07	1.84406810956233e-06
MGLL	2414.0374160004	1.42073312515068	0.256134854289487	5.54681684806923	2.90917197369091e-08	3.36623521489079e-07
COL6A6	1739.54001833736	3.73462711392648	1.3081556421108	2.85487979694862	0.00430531202967373	0.0152709535003482
ACPP	10.6663236719075	-3.38404768460071	1.41049713249322	-2.3991879222179	0.0164314795136803	0.0478449399288318
SLCO2A1	31.5847654918829	-4.07169879642143	0.595995093833865	-6.83176562785	8.38758060433341e-12	1.58753092075917e-10
AC010207.1	17.1150833861662	1.70722337058641	0.460544348014118	3.70696845580238	0.000209755057286961	0.0010908310444876
AMOTL2	9687.12728696211	1.24498680416225	0.147940836160491	8.4154371198203	3.91432523742442e-17	1.28592375465419e-15
EPHB1	26.8519938334388	-3.26168919691839	0.430980373846925	-7.56806897679491	3.78812847358016e-14	9.40394992225597e-13
RBP1	777.225651760625	-3.7028219384436	0.250631689601127	-14.7739575324115	2.15668313447183e-49	4.77865918348717e-47
SLC9A9	125.544835279991	-1.08409129026462	0.236957756809619	-4.57504031461449	4.76128293799755e-06	3.62323715866325e-05
PLOD2	347.38178227177	1.35708992296672	0.27422461674236	4.9488260357083	7.46624409812034e-07	6.69134819602626e-06
CP	174.730892677083	2.39609597725566	0.926582310944285	2.58595048594635	0.00971108796661783	0.0306690735661435
MED12L	60.952357644386	-2.08743418768679	0.426421213306684	-4.89524001749298	9.81858179344709e-07	8.58167946260663e-06
GPR87	7.20592989716542	-4.9925016126474	1.17527673070543	-4.24793708767703	2.15747957188479e-05	0.000141798625822709
MBNL1-AS1	71.0669882721838	-1.13432766136965	0.217533772539795	-5.21448990713449	1.84323737961944e-07	1.84571866070739e-06
MME	7387.37864107766	-1.22723480060952	0.155688024019461	-7.8826538414806	3.20500044123037e-15	8.69038609877879e-14
SSR3	11584.1279002322	1.37979115447178	0.102277096060293	13.4907150048373	1.7737201120477e-41	2.75694346968131e-39
VEPH1	65.0489543259397	1.42215778561342	0.403480917643949	3.52472130260297	0.000423928546348234	0.00204334956176594
PTX3	6267.75444318398	2.95963019121084	0.574748645251363	5.14943395806782	2.61273747929596e-07	2.54885696575064e-06
IQCJ-SCHIP1	560.287089734872	1.05124933297157	0.185927879313857	5.65407047534277	1.56691913180071e-08	1.89632723283819e-07
IL12A	133.033906369555	1.33890070737494	0.173232510788843	7.72892282908118	1.08460395084766e-14	2.82376638603189e-13
SERPINI1	30.2889074384983	-1.20171450848422	0.422091726634506	-2.84704587333643	0.00441270031424153	0.0155960838528801
AC073288.2	5.84483106555778	-3.60026411498288	1.3814426229032	-2.60616261239765	0.00915629802357917	0.029231663892567
AC026316.2	13.8979824524979	1.38202418112928	0.522697658191128	2.64402214066154	0.0081927296972685	0.0265874375404656
TNFSF10	235.951955469423	-1.85155517146047	0.150536081144227	-12.2997434062769	9.08623202404428e-35	1.02296238160429e-32
MTHFD2P7	4.85248910970069	2.16211082154094	0.798409760707763	2.70802152972717	0.00676856313641766	0.022577775945757
LAMP3	17.1233910519277	1.80491999597887	0.44134944110469	4.08954861585683	4.32213473815385e-05	0.000265158828648802
NMRAL2P	101.357674732342	-1.05500110798689	0.305972069445081	-3.44803076274338	0.000564689717802076	0.00263589364463954
ETV5	1679.63482994049	2.8071028427595	0.125306114296445	22.4019622547592	3.76619864915711e-111	4.61425796850848e-108
RTP4	18.5035437176263	-1.65198933868303	0.396323137219865	-4.16828891260661	3.06894786983768e-05	0.000194566759518031
CLDN1	67.0182282966533	1.13236582140843	0.265750615554027	4.26100921364835	2.03505842247683e-05	0.000134664490421425
TMEM207	32.6175901723894	1.16513490715466	0.295232333179443	3.94650170801748	7.93013563510755e-05	0.000459440514625925
LRRC15	165.106730164394	-6.36403521430425	0.427970583583811	-14.8702631872781	5.14108371644855e-50	1.16389664832816e-47
LINC00884	17.1057228407595	1.16468469283927	0.464125729836414	2.50941634554451	0.0120930855445767	0.0369155482518603
AC046143.1	27.1898482366105	-1.27733516216812	0.335728620676622	-3.8046656838306	0.000141995841462722	0.000767580946271886
MUC20	14.7219253951172	-1.44234678845009	0.553823939004706	-2.60434171740965	0.00920509280828525	0.0293379759771944
MELTF	2651.64557514862	-1.15916035510723	0.123652083828904	-9.37436975757839	6.95902697989315e-21	3.2644732868742e-19
MFSD7	11.5681843836782	-1.99295843074844	0.533214216089569	-3.73763183840856	0.00018576168853526	0.000979504923749975
IDUA	180.84895580429	-1.13952405678536	0.197352500560548	-5.77405431169467	7.73864744779888e-09	9.87625913252176e-08
POLN	129.54619126651	1.1650188941428	0.17080692810616	6.82067704782278	9.06124376906282e-12	1.70948899657645e-10
MXD4	2723.39063444598	-1.23354800437205	0.112051086188555	-11.0088000601465	3.46588951913318e-28	2.69356518300395e-26
HGFAC	50.7023525516287	-2.60882698145403	0.534437068008072	-4.8814484204427	1.05309469523463e-06	9.14291634528836e-06
DOK7	40.3477944159532	1.58748837160134	0.320390608947683	4.95485300525949	7.23849902545718e-07	6.50964843273843e-06
ABLIM2	12.5803566638521	-3.37028774935602	1.3693656166072	-2.4612037197972	0.0138471714468531	0.0413964241273225
AC104825.2	79.5757342138167	-1.15697077015412	0.284116226075799	-4.07217421593319	4.65763203359817e-05	0.000283818490332893
TAPT1-AS1	116.418065421914	-1.0716768673269	0.218329417024433	-4.90853171291602	9.17607928121482e-07	8.07091973264959e-06
PPARGC1A	52.3971093736919	1.10322863039477	0.256407725181384	4.30263413325143	1.68779429048601e-05	0.000113654637834602
SOD3	78.349852603626	-1.14946318687827	0.32722521756774	-3.51275856861587	0.000443480256140643	0.00212633673455279
LGI2	5.60095814350945	-2.42581088694839	0.982168940332885	-2.46985094654511	0.0135169359928933	0.0405371839971175
KLF3-AS1	27.0525905525708	-3.00443941834644	1.14888010484859	-2.61510266011822	0.00892006402366653	0.028568912068213
AC095057.3	15.8699685679904	-1.71344866245511	0.700185036773048	-2.44713693162011	0.0143996120463349	0.0428695139652748
CHRNA9	7.86023446225111	-3.26780172332547	0.878452477198845	-3.7199527671043	0.000199260038771854	0.00104407247485288
SPATA18	224.929085162248	-1.29891435702614	0.423689907031127	-3.06571937511533	0.00217147015182208	0.00853346798531138
LNX1	44.1454659071975	1.19142324709662	0.269387048623118	4.42271910689909	9.74664234299224e-06	6.90721560802458e-05
KIT	13.8910388504089	-1.73194171683995	0.437700193504072	-3.95691329943138	7.5924471683685e-05	0.000441226254527844
KIAA1211	1157.99469266514	1.03937201335151	0.39294807687937	2.64506196748887	0.00816759580950712	0.0265182674232914
IGFBP7	25.2743367579871	2.69802588088452	0.383504726051772	7.03518287417478	1.98999829076918e-12	4.08351570444735e-11
EPHA5	96.4573319611601	-1.23355879601838	0.218336194688171	-5.64981357204724	1.60621936317416e-08	1.94050678052155e-07
EPHA5-AS1	9.75389743571542	-2.11442141189535	0.655931143387367	-3.2235417287492	0.00126615849235588	0.00532220970308543
SLC4A4	491.082142775896	-1.24196305766901	0.139197585936059	-8.92230313706384	4.56690187523219e-19	1.82570887250165e-17
RASSF6	14.6868308991093	-1.96132307085888	0.639020216941041	-3.06926607149871	0.00214585384576178	0.00844554873384853
CXCL3	24.734160114005	2.27310078007269	0.540383444896597	4.2064589534338	2.59403171650462e-05	0.000167894632042754
CXCL2	45.1876650371638	2.62183491949632	0.86333418914702	3.03687141370679	0.00239047406513952	0.00925786422996021
CXCL11	6.89240815729692	-2.28759400697605	0.675512348583848	-3.38645771875495	0.000708011856667131	0.00322468203600765
ANXA3	102.86331790143	1.99928954420736	0.312589728938313	6.39589007290099	1.59614807867892e-10	2.57510241539307e-09
PRDM8	822.290665490519	1.85095603476726	0.629507547986509	2.94032381452387	0.00327869403445858	0.0121165080464342
SPP1	90.4082638884704	-3.61755240568182	0.254879581220118	-14.1931824760715	1.00970452635699e-45	1.91182962499667e-43
SNCA	304.202201394944	-1.37436054093947	0.531307317937337	-2.58675251505111	0.00968851514373823	0.0306256478090423
GRID2	11.1134503608495	1.65959487976005	0.570754193336494	2.90772262234018	0.00364071104420193	0.0132637274144897
BMPR1B	372.14741459579	3.73308823578805	1.3117080362934	2.84597496736922	0.00442756752945882	0.0156433208657453
CFI	2762.7995221587	-2.75880376094319	0.284727782192443	-9.68926790248573	3.34920725120354e-22	1.7097374663742e-20
ANK2	1287.40308214262	2.04749497926351	0.414438280321654	4.94040989088751	7.79585140453548e-07	6.95383267895781e-06
CAMK2D	2425.79903319066	2.1254591964611	0.096529653230106	22.0187178275101	1.9057987970807e-107	2.08915670239983e-104
NDST3	71.3353425497959	-2.63893095526518	0.617573556334903	-4.27306339171381	1.92805613501151e-05	0.000128339895110322
MYOZ2	14.9455104485361	5.64613536578118	1.27767373554104	4.41907445439527	9.91244965158463e-06	7.01278876845124e-05
SPRY1	3091.88783301235	1.49989964131226	0.307499862314497	4.8777245948105	1.07316621087555e-06	9.3055394838118e-06
PCDH10	288.394404355666	-1.01474288361712	0.280345734442016	-3.61961235342782	0.000295044684337476	0.00147898692788952
PES1P1	9.9080864346836	1.63520426389113	0.627485765311556	2.60596232502458	0.00916165382880852	0.0292353188212692
PCDH18	1951.75858649404	-2.06894566075269	0.619021669379118	-3.3422830945932	0.000830922684073682	0.00370191607783672
SLC7A11	4064.45867528032	2.12706902647022	0.550839445578845	3.86150455190261	0.000112690912374798	0.000625566717202104
NOCT	685.191481396736	1.16410682439517	0.102997892545262	11.3022392558528	1.27914081253601e-29	1.11472572566946e-27
NR3C2	13.622066613006	-1.46283580774802	0.498052941364866	-2.93710906262144	0.00331287572878898	0.0122319758339331
MAB21L2	4624.76552853187	-2.4781574114861	0.387681109552169	-6.39225732290322	1.63454518950224e-10	2.63297039496927e-09
RNF175	29.1942794012241	3.7274878440373	0.399797414338753	9.32344159904684	1.12626467905811e-20	5.20129506328654e-19
GUCY1A3	871.823340120105	-3.75910879448338	0.252972457392565	-14.8597552209013	6.01445385807351e-50	1.34697897802102e-47
AC104083.1	132.742263596776	-4.0692453705139	0.621136524934998	-6.55128978438314	5.70422439678823e-11	9.80260608385357e-10
CTSO	384.535142456028	-1.55166498701023	0.230566004401394	-6.72980819977663	1.6988687753275e-11	3.15084940806066e-10
FAM198B	1905.39666722236	-1.00619164895018	0.37212141713754	-2.70393372327258	0.00685239552050022	0.0228062789870532
LINC02477	19.9085464363763	-3.81079776539821	1.27481532322046	-2.98929397535896	0.00279622953147884	0.0105660139117637
FSTL5	118.064845758823	1.3254384250388	0.245609960705748	5.39651739379877	6.79468275435352e-08	7.35167025494417e-07
TRIM61	7.18810720300923	1.51731901367295	0.596986283443327	2.54163128325375	0.011033650096941	0.034218115577589
SH3RF1	2448.65762489309	1.29227929977542	0.118361260317667	10.9180934395858	9.44577777592563e-28	7.00130460914516e-26
GALNTL6	20.1096700969495	1.02007671572672	0.361857064767552	2.8190045602177	0.004817283373171	0.0168374522732683
KLKB1	28.5238246801747	-3.51340899408668	1.30810858669269	-2.68586952935589	0.0072341331068179	0.0239238685850751
AC108474.1	7.00737890038752	-1.85111758193256	0.723635568934399	-2.55807986975882	0.0105251915137406	0.0328600532359641
TRIML2	134.769158533959	1.17774565704107	0.200381799574965	5.877508134667	4.16488255324394e-09	5.53228149355643e-08
AGGF1P1	13.7785144139433	-1.37899088987829	0.519023895306243	-2.65689287593326	0.00788644986744643	0.0257177043743814
PLEKHG4B	7.42823991368706	-2.08462136371743	0.678422791428677	-3.07274665600115	0.00212098468831008	0.00836030830585209
SLC9A3-AS1	1050.3655087891	-1.17879805964771	0.114880106188218	-10.261115686265	1.05480910761288e-24	6.33128648223664e-23
TPPP	20.1915665757756	1.38925292090861	0.478158573343904	2.905423008926	0.00366757065844457	0.0133475732437679
ZDHHC11B	41.8469179400978	1.52961334046806	0.464384080413456	3.29385395620408	0.000988238301395487	0.00430967909159657
ZDHHC11	1659.42712576593	-1.3052715212765	0.227031958442514	-5.74928538797326	8.96214320707018e-09	1.13542286324123e-07
AC116351.1	7.89611024348725	3.51888598678084	1.4014347080836	2.51091682436834	0.0120418065833993	0.0367859705953418
SLC12A7	906.942116016942	-1.14833253920127	0.28137370141519	-4.08116513172923	4.48105034098829e-05	0.00027410078267872
UBE2QL1	38.0801104014218	-1.35596034490613	0.354144909643013	-3.82882912611387	0.000128754360082204	0.000703857168449382
PDZD2	115.728931841106	1.39759312372528	0.249241565626235	5.6073838254616	2.05407798218768e-08	2.43264109104777e-07
NPR3	20.511357273763	2.47711899208812	0.634639657502294	3.90318972791133	9.49332264285322e-05	0.000537589226269548
ADAMTS12	4045.33463447851	1.03318262991152	0.0729174792240007	14.1692038850878	1.42102327953353e-45	2.6664029609121e-43
C1QTNF3	18.9836235684323	-1.04503031005989	0.434509116715322	-2.40508258597614	0.0161688113666522	0.0471856526754423
CAPSL	51.8882491013079	1.3790285219996	0.256735913489968	5.37138923516242	7.81323548466506e-08	8.3252583358754e-07
SLC1A3	344.551178877307	2.21070767267185	0.165655057697699	13.3452470657801	1.26251303348672e-40	1.83885464765465e-38
AC008957.3	29.3857419351908	3.15484639540807	0.357488994183655	8.82501684453901	1.09443336375151e-18	4.2212700185586e-17
OSMR	6293.14193049383	1.15966790395817	0.10297244079549	11.2619249869132	2.02290935291457e-29	1.75431349597091e-27
CARD6	119.693205593872	-1.12545597625248	0.155793981786732	-7.22400161639829	5.04796570817066e-13	1.11258232560612e-11
CCDC152	13.5249605582567	2.50353180673375	0.540236228995924	4.63414275526612	3.58419605073319e-06	2.79908643962021e-05
SELENOP	58.1937353073533	-1.60471992672306	0.278607525406081	-5.75978672645012	8.42202816933077e-09	1.07155774411009e-07
AC025171.2	49.5134703349609	-1.63824954298345	0.26986119879342	-6.07071172257535	1.27344604157748e-09	1.82919545889488e-08
FST	168.794755911397	3.61995997232896	0.297841789817915	12.1539693088133	5.46466230283377e-34	5.86690651770216e-32
ARL15	642.348543093522	-1.24071227787876	0.110553555024093	-11.2227261946337	3.15395097016289e-29	2.64881011316744e-27
HSPB3	130.359967630674	-2.67723799258675	0.268068871287394	-9.9871274860426	1.73537746253371e-23	9.71624779291723e-22
ACTBL2	147.599065739711	-1.33881411815763	0.321641954291694	-4.16243621298071	3.1487011473119e-05	0.000199274225148016
MAST4-AS1	17.3571792334453	1.16545325102734	0.48754586926206	2.39044841625127	0.0168278128542642	0.048818804274563
AC140134.1	32.1598305060186	-1.14871190186668	0.375896573731413	-3.05592543838259	0.00224367043468315	0.00877745451043963
FOXD1	2761.18308987683	1.86120032704196	0.158051310119521	11.7759247021393	5.19443325287551e-32	5.07932656295263e-30
ARHGEF28	3046.03028424172	1.08195317622054	0.119268525958219	9.07157330509443	1.17310691281147e-19	4.95607926572765e-18
ENC1	5218.05288938486	1.98333071215497	0.2569496751428	7.71875158453781	1.17474600111198e-14	3.03568358699259e-13
F2RL1	121.91803875312	2.10552320095623	0.183557499977548	11.4706465342673	1.85269857498542e-30	1.70743389025648e-28
RASGRF2	105.029518676051	1.11230172814643	0.44147566277977	2.51950859792084	0.0117518770226982	0.0360152193241456
EDIL3	4213.61661257735	-2.17368377365512	0.163410206240428	-13.3020074061772	2.25336144625365e-40	3.19272191854225e-38
AC113383.1	76.1275890451186	-1.99006462625358	0.225377820409195	-8.82990448057591	1.04765153877516e-18	4.05585246275262e-17
KIAA0825	50.4933664812945	-1.13427611199712	0.349564887769371	-3.24482278307502	0.00117523738281688	0.00499853873990401
AC021086.1	4.90752756599209	-3.58963673925739	1.41748798086232	-2.53239306979778	0.0113286917031442	0.0349820594207692
TSLP	19.0509339925294	2.2490920549237	0.579835434832587	3.87884547892984	0.000104953392825312	0.000587468225145284
STARD4-AS1	11.4046429456039	-1.42997917010386	0.528152120414388	-2.70751382950409	0.00677892463599625	0.0226087177451609
NREP	5063.51527157407	-1.33862384719535	0.132489613249683	-10.1036135162735	5.32433492318349e-24	3.05496550358308e-22
FEM1C	1876.44953133089	1.01317243277687	0.0984420888014464	10.2920655698437	7.65170453428306e-25	4.70117115162382e-23
CDO1	327.453602453293	1.099411128033	0.129504289025591	8.4893800530093	2.0774230556198e-17	7.00138631107594e-16
ATG12	4738.37736026949	1.28743523683069	0.117060456062342	10.9980370838898	3.9054049105358e-28	2.99748501621902e-26
SEMA6A	685.357473005179	1.38333872456095	0.235081245108396	5.88451334738801	3.99226921816728e-09	5.33703358639205e-08
SNX24	1027.01880638613	1.74852290511069	0.0926606827130815	18.8701707554313	2.00649121739215e-79	1.30597497112011e-76
MEGF10	10.4120740656905	1.42791940908906	0.575029250653562	2.4832117800375	0.013020365296393	0.0392798621658856
TCF7	141.367680723779	-2.53206947887531	0.23012531860133	-11.0030025999089	3.69615832974475e-28	2.86184333427225e-26
TGFBI	6911.73349589275	-1.94692685319095	0.0866988641835149	-22.4561979159254	1.11315865757145e-111	1.44905428249364e-108
SPOCK1	1191.41576047981	-1.75213640207671	0.176833843518178	-9.90837707995978	3.82813773708407e-23	2.05496012340173e-21
LRRTM2	10.9599284330981	-2.78091849959216	0.578990397938054	-4.80304770078361	1.562686387501e-06	1.30871057816127e-05
CXXC5	2172.9806731662	-2.37058133818394	0.0985727213231439	-24.0490604942582	8.53886134747625e-128	1.27033860103739e-124
AC008667.1	5.1483651359509	-5.1520390064634	1.33774893444103	-3.85127498428255	0.000117504466429009	0.00064951778842447
PSD2	11.9415894460818	-2.03224112339315	0.53772734336193	-3.77931520217543	0.000157260253568562	0.000842442531205252
HBEGF	2074.42395880499	1.0105913983397	0.302856453023839	3.33686599129573	0.000847287906539057	0.0037651616209506
PCDHA5	10.0117372321298	-2.25497367906855	0.874908026216613	-2.57738369234055	0.00995513776364519	0.0313116293176083
PCDHB5	28.5402022684288	-1.63688825503047	0.447315699770128	-3.65935793416518	0.000252847969496122	0.00128855334197828
PCDHB7	19.4082959916948	-2.8686253063103	0.701092560772906	-4.09164990018984	4.28314943991351e-05	0.000262999518085255
PCDHB8	11.1275515460408	-1.75651244771562	0.56811754188333	-3.09181167314905	0.00198939017490975	0.00789990821029939
PCDHB10	50.9347665515157	-1.49258581061807	0.394625251772979	-3.78228662233893	0.000155394283510561	0.000832660698985842
PCDHB11	44.7367795246275	-1.26200555776605	0.461365411001003	-2.73537098290037	0.00623100071184314	0.0210339194207891
PCDHB12	29.055737568369	-1.5621231457124	0.450159842457318	-3.47015215125617	0.000520163615578628	0.00245001532909807
PCDHB13	79.8426012055655	-1.57224703310619	0.260458253755871	-6.03646461739648	1.57527272067961e-09	2.24263706263259e-08
PCDHB14	224.282921054716	-1.69783544656805	0.224441492001488	-7.56471288542668	3.88722233539315e-14	9.62699961968709e-13
PCDHB18P	15.6922696775245	-1.82372334547533	0.469693651391286	-3.88279326338189	0.000103263359775938	0.000579886051614776
PCDHB19P	10.1843341663013	-3.24116002924618	0.987411667710948	-3.28248099068947	0.0010289792311503	0.00445933820774002
PCDHB15	80.2463057607836	-1.37415046713803	0.277510449434737	-4.95170711566736	7.35652668900116e-07	6.60438525338432e-06
PCDHGA1	28.2561882820558	-1.41234993018844	0.385274951047232	-3.6658233979382	0.000246544027814618	0.00125950920071692
PCDHGA7	18.8598991193739	-1.06255097038816	0.419044875910505	-2.53564959619048	0.0112238978237549	0.0347253927321994
PCDHGA10	61.7571222454272	-2.37663443485113	0.415237180253001	-5.72355884269098	1.04315413988665e-08	1.30569798230524e-07
PCDHGB7	839.149433308808	-1.94942948157446	0.159525608801984	-12.220166380899	2.42587711170994e-34	2.64534913521961e-32
PCDHGA11	767.274997629801	-1.15084460954571	0.28839595413721	-3.99050192291595	6.59336145356534e-05	0.000388916829099005
PCDHGC3	2147.24117042045	-1.30522124597312	0.116384728704544	-11.2147122779877	3.45307532782233e-29	2.87682611711534e-27
PCDHGC4	36.12371046642	-1.85734051927391	0.422388672079034	-4.39723089668083	1.09640691572126e-05	7.69665090685621e-05
PCDHGC5	41.4749310366789	-1.48685382966135	0.411242355678625	-3.61551724702036	0.000299748516506858	0.00149931846825284
SPRY4	2528.72217264801	2.54952460518682	0.28821306614141	8.8459716255054	9.07353140168668e-19	3.56572664215717e-17
SPRY4-IT1	61.5300734248443	2.14100189057053	0.738344085705921	2.89973459802761	0.00373478744466133	0.01354958245905
SPRY4-AS1	31.2373011330281	4.83094563207293	1.07454299143919	4.49581419316004	6.9304237374297e-06	5.08263611278823e-05
FGF1	540.17517690973	3.4711422412495	0.124784466689677	27.8171020266631	2.69433837609754e-170	1.12235359394719e-166
DPYSL3	19979.6470242785	-1.14377664485483	0.110993759584428	-10.3048734373648	6.69797843920091e-25	4.13962892972334e-23
JAKMIP2-AS1	6.27972771512086	-6.88580860907747	1.33858428127906	-5.14409791402739	2.68809315901292e-07	2.61746630742969e-06
JAKMIP2	175.396696600926	-1.20657840262983	0.19666794797019	-6.13510444931638	8.51032609495613e-10	1.25002166365124e-08
ADRB2	38.864083364794	1.50551921925142	0.390646134626868	3.85392068627387	0.000116241264947694	0.00064373120615011
SH3TC2	164.146152642154	2.35176330957556	0.187236362227545	12.5603984268691	3.4857304925196e-36	4.14861683989704e-34
AFAP1L1	44.0497451300623	2.20357741420758	0.267838204919941	8.22727069450844	1.91527303057521e-16	5.86636862953243e-15
PDGFRB	3319.62452939143	1.12157769297992	0.121493076984173	9.23161813677688	2.66573894695257e-20	1.19145945895125e-18
CAMK2A	81.8018533530651	-2.24776432342681	0.331122018110821	-6.78832635851633	1.13441805225377e-11	2.13274681793846e-10
SYNPO	2339.34354626348	-1.93028012815977	0.153137337328128	-12.6048954607572	1.98435535899905e-36	2.38902620908856e-34
GPX3	464.797927403217	-1.02147055547383	0.230866424463947	-4.42450892478455	9.66619079797815e-06	6.85720101976461e-05
FAXDC2	257.959611707005	-2.03693708843491	0.199494927888209	-10.2104705618197	1.77999480569671e-24	1.04433047360707e-22
ITK	33.2190251279169	1.73307184629082	0.305096759967223	5.6804006914954	1.34379557488617e-08	1.64541882620394e-07
EBF1	82.1875421792898	-1.86067026980477	0.330751112797559	-5.62559035422995	1.84874604814458e-08	2.21154351701726e-07
ADRA1B	34.4242120811803	1.22080287593171	0.386754697033226	3.15653018643711	0.00159658360678777	0.00652037687544183
WWC1	2999.61516147683	1.19666963199362	0.137785540780929	8.68501604167785	3.78688936627436e-18	1.37649793578992e-16
DOCK2	732.937464427315	-1.03513620402952	0.202163734442407	-5.120286320811	3.05072113567913e-07	2.94032484099607e-06
FAM196B	558.712600601912	1.64900966150154	0.231015224296618	7.13809951929511	9.463011216158e-13	2.02149330882194e-11
AC008514.2	12.6929744910329	1.71006493245995	0.617572109099656	2.76901256916057	0.00562264660590886	0.019217014031485
NEURL1B	170.34965985959	-2.12308083304237	0.248917799274339	-8.5292447516076	1.47306235779349e-17	5.03792164008586e-16
DUSP1	1574.74783422284	2.11110157918366	0.197046928134546	10.7136995190413	8.77822493733471e-27	6.15598885504402e-25
AC008429.1	90.777187158587	1.18320166451828	0.179450824123889	6.59345907323011	4.296952491635e-11	7.47676913080817e-10
STC2	789.78146372085	3.49628981334904	0.457943121051356	7.63476871390093	2.26226177713453e-14	5.6975076534653e-13
GAPDHP71	12.7398963377339	-1.50005604825308	0.509736989668228	-2.94280399236755	0.00325254278270645	0.0120284021800799
HRH2	420.85866918622	-1.24517675654906	0.165821030196793	-7.50916065996761	5.95076587399636e-14	1.43286186848088e-12
FGFR4	763.885852788728	1.09823899333066	0.117904236480831	9.31466948186559	1.22332822113655e-20	5.6370531393434e-19
AC145098.2	186.765959106379	-1.59793992645856	0.272992528882247	-5.85341999285197	4.8156596969492e-09	6.32013611644978e-08
PDLIM7	4943.59029132244	-1.14997500585605	0.118087476189395	-9.73833164163535	2.06923544277876e-22	1.07476398509217e-20
AC139795.2	63.2728876223454	-1.0456602261366	0.26519924338141	-3.94292311246426	8.04944672729125e-05	0.000465705212322284
GFPT2	301.788312366649	-2.14058925957223	0.367114714779137	-5.83084570952176	5.51471584358869e-09	7.19226684973483e-08
LINC01011	45.11402490225	-1.55889577167956	0.312696978810206	-4.98532405912929	6.18580467418813e-07	5.62365516167571e-06
AL590004.4	184.709773603558	-2.38597597585338	0.275761291922771	-8.65232375152055	5.0461251192927e-18	1.80896203071649e-16
AL031123.2	40.8961892094904	-1.04859187884111	0.416246189057909	-2.51916271285124	0.0117634282206789	0.0360412890527066
ELOVL2	343.642267886179	1.46795507796701	0.113912796094885	12.8866565328118	5.35139807462695e-38	6.83797049683007e-36
KRT18P38	21.4062270119047	1.12722823749731	0.406878178487945	2.77043178301268	0.00559820254905532	0.0191491809314705
SOX4	4560.17404998686	-2.40781091447771	0.206391996520003	-11.6662029297457	1.89702695328854e-31	1.81244391665567e-29
CASC15	222.386499314168	-4.00613050796774	0.874751163189867	-4.57973727449415	4.65560364996903e-06	3.55190156855513e-05
RIPOR2	23.972895557564	-3.19332593523025	0.482921515157707	-6.61251535705012	3.77843904102424e-11	6.64112475497492e-10
HIST1H2BC	100.827348357668	-1.53179389860506	0.300822226372903	-5.09202367482725	3.54261854653489e-07	3.37128355554762e-06
HIST1H2AC	558.704148509438	-1.65592148512069	0.232754817328058	-7.1144455961431	1.12363579608629e-12	2.37594785389697e-11
HIST1H2BD	436.62721679649	-1.57457626918382	0.364044946138501	-4.32522490941207	1.52376315349931e-05	0.000103749391830937
HIST1H2BE	70.5418914436905	-1.69103938126247	0.301915941068071	-5.60102714444349	2.13085362317646e-08	2.51595347298862e-07
HIST1H3D	58.6487062200295	-1.78081032806026	0.482418419085264	-3.69142275172025	0.000223003127826563	0.00115196159384218
HIST1H2BF	20.7904541259933	-2.40571999650077	0.657951648731617	-3.65637809577415	0.000255803973527913	0.00130170661144377
AL031777.1	11.9275943362171	-3.3253238956023	0.950392539406198	-3.49889520142903	0.00046719016780268	0.00223026285010181
HIST1H4E	23.5966700048282	-1.553750183864	0.493604653485155	-3.14776243070959	0.00164525348121079	0.00668370187373871
HIST1H2BG	169.153408518503	-1.75565913148637	0.291916590083337	-6.01424924491328	1.80722270911428e-09	2.5381547259226e-08
HIST1H2AE	33.7587067115996	-1.3588588839599	0.460098200782881	-2.95341055811071	0.00314283668569502	0.01169328376021
HIST1H3E	218.087674413789	-1.39079945520495	0.289136413190295	-4.81018436889023	1.507911420954e-06	1.26589194178275e-05
HIST1H3G	29.4029950236513	-1.74001898871865	0.37747044446229	-4.60968272945797	4.03283939032053e-06	3.11789082485508e-05
HIST1H4H	292.991559148366	-1.7816704535511	0.398541428126314	-4.470477415428	7.80451854042201e-06	5.66187781817867e-05
HIST1H2BJ	102.227288720034	-1.07573954169686	0.271317023057841	-3.96488038079174	7.34327619681269e-05	0.000428299514497941
HIST1H2AG	102.459536567016	-1.63856862346789	0.256414447702908	-6.39031317520144	1.65546352282641e-10	2.6604933837522e-09
HIST1H4I	18.0802409242484	-1.80293744594354	0.526540868461105	-3.4241168234726	0.00061680099474116	0.00285736902101176
ZNF204P	35.9363555932122	1.13116070280519	0.273654867277049	4.13353036275432	3.57233077187918e-05	0.00022358676044054
HIST1H2AI	34.622973665071	-2.03860339139363	0.42775164464193	-4.76585751785979	1.88052120541521e-06	1.5536491735973e-05
HIST1H3H	103.448692482989	-1.85819396506282	0.270650169062684	-6.86566711374363	6.61812387909652e-12	1.27631744586873e-10
HIST1H2AK	13.8984655022959	-2.53435341157771	0.66718271689598	-3.79858972272034	0.000145521750217957	0.000785010881517639
ZSCAN31	588.379935771154	-2.47851728283748	0.134418268815794	-18.4388424629544	6.40988064125176e-76	3.70847205544421e-73
HCG15	15.1348334571505	1.88936288519372	0.614114060776735	3.07656672573828	0.00209399429872679	0.00826957020361806
AL645937.2	8.4937424808076	1.73978778758231	0.689573371138085	2.52299154868892	0.0116361197497537	0.0357195434263625
HLA-F	275.514853242752	-1.17219354216903	0.134983633004364	-8.68396794544075	3.82196541571448e-18	1.38682745084497e-16
RNF39	7.91635456735145	4.8548602021769	1.01618731838712	4.77752488574888	1.77466092789366e-06	1.47437725593016e-05
HCP5	265.646570267092	-1.00093545969065	0.197144210969434	-5.07717398735002	3.83090044641894e-07	3.62023568502785e-06
SAPCD1-AS1	17.246721519559	-2.97326664913273	0.557522682846953	-5.33299673826712	9.66050475244865e-08	1.00957848963372e-06
VWA7	166.368440562617	-2.4263702449971	0.281044356689846	-8.63340674609166	5.95512082983945e-18	2.11359635090931e-16
C4A	29.1838737342534	-1.82767764871779	0.423005669906141	-4.32069302788147	1.55539926789318e-05	0.0001056616306317
C4B	16.7005232182203	-1.58250283373895	0.537824556899179	-2.94241460981784	0.00325663585649353	0.0120392636881518
TNXB	4302.95459015674	1.36512199612903	0.540225446082011	2.52694871378161	0.0115058303360804	0.0354292481135249
PSMB8-AS1	87.2908180830905	-1.34179284670573	0.185627654586162	-7.22841028023074	4.88680504285011e-13	1.07934650511646e-11
AL645940.1	14.9129482411932	-1.47280948684923	0.503682115295841	-2.9240853350216	0.00345470024306899	0.0126909802802949
B3GALT4	25.4506966934183	-1.89737985101866	0.411933747833649	-4.60603157909966	4.10426089078072e-06	3.16605725308077e-05
ETV7	15.0594321547993	1.1532960849865	0.414903414180759	2.7796736434761	0.00544135532958597	0.0186740070529933
FGD2	6.2883933001731	3.18739509190506	0.926906395682657	3.43874538653666	0.000584416612621177	0.00271944352271534
MDGA1	501.762618455228	-2.12812929596607	0.191341159412693	-11.1221720538237	9.78600653159204e-29	7.74992182661593e-27
PEX6	2268.4962629793	-1.12384791069302	0.146267810961202	-7.68349442920916	1.54806700370962e-14	3.97572620878718e-13
LRRC73	82.4927795299228	-1.19006914215274	0.23646544543954	-5.03274015338965	4.83518313018837e-07	4.48984370198677e-06
VEGFA	3424.48250518757	1.02249774408879	0.153766958310312	6.64965838776179	2.93774060144952e-11	5.22075607909476e-10
AL096865.1	54.0556327409108	-1.22613094740856	0.252023302682638	-4.86514911263016	1.14370547760268e-06	9.85972586403498e-06
CLIC5	76.5956094160519	4.22697825016956	0.424915984496106	9.94779769271847	2.57825627141708e-23	1.40575711049934e-21
ADGRF5	93.5125507140956	1.03260092997436	0.219506127188643	4.70420094053659	2.54862143514715e-06	2.05587479671746e-05
BMP5	1755.31301037895	-1.92625521903142	0.616684501132366	-3.1235667760328	0.00178673316989472	0.00718141228532751
OGFRL1	2883.25816096864	1.82995030317841	0.103673932228234	17.6510166427357	9.9940828115299e-70	4.52514688692489e-67
AL445465.1	14.0632722772018	-4.39141200046109	1.29084811541817	-3.4019587184651	0.000669047431443311	0.00306801406915484
LINC02535	35.6347214081135	2.24129375872471	0.344152775415998	6.51249653882791	7.39119179063604e-11	1.25055842904441e-09
PM20D2	2523.51228756477	1.06862601356013	0.0751617638282908	14.2176814264423	7.11721662678863e-46	1.35997603580508e-43
BACH2	340.804179288186	1.55522198792764	0.167366885421425	9.29229210432896	1.51000860856541e-20	6.92741394255512e-19
CD24	4380.11366243875	-1.23170216522771	0.1566175433032	-7.86439462176485	3.7088664602655e-15	1.0006252672851e-13
AK9	41.1039441399914	-1.06604131429239	0.353025948664377	-3.01972508912052	0.00253004217186054	0.00970276530206431
FYN	1179.36563303524	1.25426766763927	0.139586345574561	8.98560430446465	2.5731631398461e-19	1.04675472415458e-17
TUBE1	738.113824259318	1.29142893639952	0.157123622395627	8.21919019374304	2.0488189997272e-16	6.21147046962418e-15
LAMA4	84.243103897384	-1.03982138117721	0.337313719217106	-3.08265368983687	0.00205163758409987	0.00811923002121074
AL589684.1	13.0922600126561	2.77593152929075	1.16295282606474	2.38696829920788	0.0169879560548055	0.0492107300013199
LINC02541	7.46098601788427	-3.19409870629315	0.743277875801596	-4.29731438306089	1.72879919863816e-05	0.00011615299906205
HDAC2-AS2	225.00589089041	1.35439374025637	0.128878176844873	10.5091007136656	7.84379135151708e-26	5.153643099981e-24
CTGF	5426.90784695701	2.5069474939617	0.245406930528197	10.2154714561888	1.69055311796017e-24	9.97474230619671e-23
MOXD1	1014.32499691409	-1.04569146060574	0.277135634331111	-3.77321185393426	0.000161159326845107	0.000860894193262347
SLC2A12	372.773828887992	-1.47144256041021	0.22721744835624	-6.47592238648515	9.42344799429789e-11	1.57268890084324e-09
LINC00271	9.11699254198202	-1.43189460172096	0.531078073346755	-2.69620357831274	0.00701347885615061	0.0232977252975925
PDE7B	14.5902116111741	-2.49575001005388	0.50529185376706	-4.93922471032835	7.84337865876929e-07	6.99023922571017e-06
ARFGEF3	259.670069114708	1.0591679381381	0.273938297690083	3.86644710531269	0.000110432401738045	0.000615160755121693
TXLNB	45.9705098227616	-1.12714488074782	0.385476254840868	-2.92403193865502	0.00345529291865307	0.0126909802802949
STX11	158.371743940304	1.52303427408455	0.150805836623238	10.099305890193	5.56345644632591e-24	3.16600193617694e-22
RAB32	1919.5769406211	1.03276444676608	0.107810476201645	9.57944425395582	9.75685139960887e-22	4.81553793722876e-20
STXBP5-AS1	82.2663617920094	-1.87709971888564	0.304873704215491	-6.15697481590235	7.41476343278783e-10	1.09839753042749e-08
AL357992.1	24.0991354418391	-1.87576738581997	0.367695190310813	-5.10141942361112	3.3711554225023e-07	3.2252836536462e-06
RAET1G	14.0050001241617	-1.2618467073729	0.442379616315298	-2.85240698448805	0.00433895087790704	0.0153693314430353
ULBP1	52.0197915618199	1.51756349757664	0.239129192476295	6.34620759540717	2.20687395718288e-10	3.49541983119431e-09
AL355297.4	22.9189602839196	-1.58058649848916	0.472722661136313	-3.34358097978591	0.000827045521840384	0.00368700858923192
SYNJ2	2901.50830542352	-1.29632027256262	0.0780731181586236	-16.6039259496316	6.52781209676533e-62	2.22887328444965e-59
C6orf99	52.4449529467383	4.08986577741624	0.366125642800659	11.1706619239533	5.6756338174024e-29	4.59969265170651e-27
TAGAP	18.7812685491366	2.33548956546305	0.567257521810988	4.11715927187167	3.83571004124824e-05	0.000237980842237469
AL139393.2	117.710414318212	-3.43326315703194	0.277717427823011	-12.3624332255445	4.17330163820373e-35	4.74981019237745e-33
LINC00473	118.360939279599	-1.11353725063359	0.34986215160577	-3.182788551213	0.0014586409389262	0.0060326794034859
FAM20C	1465.1681547942	-1.86000213599383	0.188500761511427	-9.86734547425726	5.76705835798791e-23	3.06419110918807e-21
HRAT92	101.52193861158	-1.08218050229922	0.183129521802103	-5.90937218450595	3.43414014687431e-09	4.63553279190525e-08
AC073957.3	35.1360303825924	-1.60301648724855	0.661870442006404	-2.42194904850131	0.015437514855445	0.0454013780583464
GPR146	35.4695612746669	-1.22473205611942	0.280745837790875	-4.36242284393797	1.28629955830931e-05	8.90363815236499e-05
GPER1	100.530573115911	-1.84326135836337	0.269573360519896	-6.83769848329402	8.04755487372737e-12	1.52932913239045e-10
MICALL2	2391.87619695682	-1.10267564268059	0.125077228238056	-8.81595841396402	1.18665527549105e-18	4.55168620219661e-17
PSMG3-AS1	294.591535385237	-1.39720170913614	0.223047358260848	-6.26414820614978	3.74868818963873e-10	5.75794082697607e-09
LFNG	1134.68473396535	-1.11062228348539	0.144176330471879	-7.70322201883211	1.32677545139152e-14	3.42005929475032e-13
FSCN1	20886.1893018261	1.27045203669654	0.146122132015326	8.69445318908491	3.48504042015915e-18	1.27900733005092e-16
ETV1	2890.9033185525	1.04444290152279	0.15635031110625	6.68014597561645	2.38704359023926e-11	4.32071606730356e-10
AC004130.1	29.4290108936735	-1.50795256040814	0.561560667990299	-2.68528877886832	0.00724671630251975	0.0239578741506161
ITGB8	388.582838458926	-1.71484637675942	0.244405498564291	-7.01639851326147	2.27660126518222e-12	4.66244357435745e-11
DNAH11	113.158088493824	1.15712554441568	0.175404256552453	6.59690686622338	4.1982430273784e-11	7.31112088413355e-10
AC002480.2	9.78182556667613	3.41184179501933	0.679056908046141	5.02438272049432	5.05054316859505e-07	4.66900635221916e-06
AC073072.1	12.1576314515096	2.31892376946399	0.554870441635086	4.17921661609981	2.92514967213747e-05	0.000186543225264174
IL6	208.35398672399	4.27306693602734	0.355514989204707	12.0193720821343	2.81099415906712e-33	2.8841077017266e-31
AC079780.1	27.5859815986901	-2.73904218052669	0.809753199610891	-3.38256419590917	0.000718124916928187	0.00326289392883514
STK31	18.492690198794	1.15304018419834	0.416793502067023	2.76645431965712	0.00566695236939284	0.0193525633627995
OSBPL3	2441.47463657398	1.00297715822199	0.145846008508067	6.87695994207836	6.11432941045162e-12	1.18354324313091e-10
NFE2L3	1868.63955877304	1.55113404502926	0.160791638117718	9.64685765495868	5.06850575216967e-22	2.549923618507e-20
SKAP2	1973.00836802308	-1.03267902794648	0.112218476261875	-9.20239752263791	3.50050636572175e-20	1.54795215679942e-18
HOTAIRM1	667.041551421395	-1.16891384941672	0.113595501579847	-10.2901420668941	7.8061114181354e-25	4.76790875709455e-23
HOXA2	332.569084926296	-2.52298419881774	0.151313812454282	-16.6738525577764	2.03073533872771e-62	7.55288493482514e-60
HOXA3	1627.26992998886	-3.40637874570172	0.133150694022677	-25.5828838948566	2.36562484260971e-144	7.03874774598214e-141
HOXA-AS2	453.683897686124	-2.52274294267208	0.132665046454286	-19.0158825560836	1.25998554081081e-80	8.46547704645407e-78
HOXA4	12.2677935461278	-2.41671924632297	0.579064642289969	-4.17348784544298	2.99971671169705e-05	0.000190831092459457
HOXA-AS3	26.5878635939677	-1.8437813104297	0.368779898732645	-4.99967952907974	5.74256808334535e-07	5.25279789371616e-06
HOXA5	1083.22096082834	-3.37900614982156	0.13020142232487	-25.9521446808045	1.71972107441093e-148	5.96972508963847e-145
HOXA6	95.5556842723518	-1.39257611377317	0.181156825015879	-7.6871302731824	1.50471901840178e-14	3.8739539821103e-13
AC005154.3	26.1537443949643	-1.04890663501313	0.411189640653011	-2.55090724889702	0.0107442915074198	0.0334787401231464
GARS	13711.4300734261	1.31319970179323	0.0880430787448251	14.9154223195587	2.6161676402112e-50	6.05439329003542e-48
AQP1	572.006547720968	-2.0159064660401	0.323021206308209	-6.24078675539535	4.35375452856378e-10	6.64809379185678e-09
BMPER	170.81230723635	2.7996570996281	0.280340510536567	9.98663052396389	1.74409685109022e-23	9.73888718887589e-22
DPY19L2P1	183.937113988665	1.18917326623916	0.14958475754566	7.94982915205225	1.86768908178439e-15	5.1866970927207e-14
SFRP4	18.6411343769968	-1.0335038289652	0.360578077179422	-2.8662414449865	0.00415377310767686	0.0148192508199201
LUARIS	101.323210868715	1.29242078858115	0.212476363305485	6.08265676461615	1.18207225280639e-09	1.70382013020425e-08
TUBG1P	9.25773216604902	1.83071977537963	0.644804542394866	2.83918560588943	0.00452288404353217	0.0159391029735005
RASA4CP	37.2629247967522	-1.43456702056394	0.367559634877521	-3.90295039073582	9.50271855068292e-05	0.000537833211884847
PGAM2	10.266375049211	-2.52479158758766	1.01682815304799	-2.48300716302896	0.0130278467889617	0.0392967404664002
MYL7	7.98702343533529	3.79053508280855	1.32882270796923	2.85255140514677	0.00433697972193742	0.0153649623487859
LINC00525	120.550862040613	-1.61465586279785	0.202096832001402	-7.98951595038685	1.35469599607273e-15	3.83885825934733e-14
C7orf69	47.5870544695573	-1.75855162123832	0.412143497312924	-4.26684306001102	1.98258525400165e-05	0.000131507279204925
SUN3	41.7389863191615	2.1103183978814	0.383048951362604	5.50926556612268	3.60333935490209e-08	4.09887231479523e-07
C7orf57	97.0541991859489	1.03833486744232	0.166059192575521	6.25279968749757	4.03159103500962e-10	6.18202779921482e-09
UPP1	3428.16553059131	2.01138464303242	0.172109184223133	11.6866781520778	1.4910513282246e-31	1.43776004927139e-29
EGFR	7592.37381287696	1.24572993231159	0.134215576376078	9.28156005396121	1.67014985259128e-20	7.57862333981941e-19
INTS4P1	18.1411296841043	-1.40507888936825	0.421589764338829	-3.33281072791653	0.000859734077923644	0.00381152434546481
INTS4P2	6.90083384704314	-3.56731743372532	0.970782624381195	-3.67468199793876	0.000238145839482924	0.00122169988786954
SBDSP1	1563.07577641759	1.06468827748034	0.116312976029247	9.15365003826074	5.50416638637031e-20	2.37351506201492e-18
TMEM270	6.65126649199845	-2.01685181490609	0.646804781489237	-3.11817703366753	0.00181973461550196	0.00729294450099573
LAT2	68.2886904709858	1.40651311751737	0.275923471481367	5.09747543391703	3.44213067703423e-07	3.28714799363911e-06
GTF2IRD2	63.3243040974961	-1.50613560097961	0.22771728751689	-6.61405911427739	3.73922307006623e-11	6.58330837728989e-10
GTF2IRD2B	84.9625042495624	-1.12121919526489	0.246081922306325	-4.55628428434165	5.20664575595494e-06	3.92202596039889e-05
SSC4D	564.955893321783	-1.10567104890436	0.182719938846375	-6.05117895663248	1.43789605360695e-09	2.05960311918505e-08
UPK3B	95.6313297128091	3.13177640071819	0.300433978207418	10.4241751196199	1.92320841237334e-25	1.21383590342157e-23
SEMA3C	8625.65117918168	-1.57836079921648	0.100005092710901	-15.7828042195739	4.0862322874424e-56	1.16586364497055e-53
PCLO	1043.16646307597	1.80487233052757	0.194437253413558	9.28254384816217	1.65479654113098e-20	7.52534985997296e-19
SEMA3E	158.275478676768	2.62081993913549	0.24604975274029	10.6515853397415	1.71420513614346e-26	1.1901154858532e-24
SEMA3A	4597.95901362026	-2.06049281023432	0.118885848545887	-17.3316911595161	2.71234126523153e-67	1.15291109943351e-64
RUNDC3B	39.2370935419205	1.08943142583469	0.336505451824836	3.23748521733245	0.00120588186953762	0.0051059377065927
ADAM22	743.246958318717	-1.04708128831229	0.209702748842965	-4.99316911242011	5.93965051597493e-07	5.42116743850683e-06
TFPI2	216.215997156795	2.06135423878779	0.167926512398839	12.2753352602947	1.22881734357007e-34	1.36137274637645e-32
AC003092.1	6.18473505452722	2.39926803681584	0.804490225839616	2.98234578836781	0.00286048715851335	0.0107833894185549
COL1A2	53.2616531560711	-3.28356693832865	1.29152492034443	-2.54239533949758	0.011009556783615	0.0341586546535281
ASNS	180.473510396562	2.15657817580224	0.303285220320938	7.11072624482043	1.15433904219403e-12	2.43839488547841e-11
OR7E7P	22.9112623917633	-1.04939844786324	0.402357202954903	-2.60812641144853	0.0091039327060332	0.0290867787085841
BHLHA15	25.7085397597914	1.58394371921784	0.459289905773953	3.44867957972803	0.000563334743043359	0.00263015826678034
TMEM130	99.0649406866789	1.96881897774764	0.340344562519616	5.78478164355618	7.2606580161021e-09	9.32911691297807e-08
GATS	579.22447916358	-1.09166592769467	0.140491615246005	-7.77032797141052	7.82831646043109e-15	2.06129172234967e-13
PCOLCE	7158.7590959626	-1.45903773213674	0.163386085220327	-8.92999994564546	4.2600900196665e-19	1.70961762870161e-17
NAT16	9.80388951384208	-1.94145693923241	0.684046572175359	-2.83819409116884	0.0045369585161379	0.0159675180760595
FBXL13	508.131112351188	-1.88146808507618	0.184516443292972	-10.1967502272348	2.05017955865293e-24	1.19947022043885e-22
LRRC17	1625.17223166203	-3.80556316128129	0.151763342917305	-25.0756413777398	9.17204546142916e-139	1.91035362870647e-135
NFE4	345.984776565735	-3.27974217247314	1.26481044844122	-2.59307011300797	0.00951233761429991	0.0301631794512378
CDHR3	85.6387175655768	1.18249957097369	0.274391408486346	4.3095357011972	1.63597648141594e-05	0.000110450950259096
AC004917.1	44.9841559328674	1.48701734444113	0.315639594803385	4.71112423448461	2.46353993600373e-06	1.99032621361853e-05
AC005050.1	28.3832461173672	1.3483794538024	0.330010142284686	4.08587276884119	4.39114375610264e-05	0.000269233859735372
NRCAM	52.8916377781237	4.46565985509101	0.891660192961486	5.00825302098453	5.49262985796919e-07	5.03966936924151e-06
IFRD1	3509.7145583316	1.30856948825841	0.113221747562496	11.5575807336493	6.75861289062811e-31	6.39856314936374e-29
HRAT17	311.090493262737	1.4844375970178	0.21986743415864	6.75151189487546	1.46312388496997e-11	2.72819554844714e-10
PTPRZ1	19.5189389782695	2.7765714748508	1.14468634958217	2.42561770380533	0.0152823591869916	0.0450340941067714
AC003975.1	21.9671061437137	2.45831838249124	0.448793235914614	5.47761905876619	4.31086945637075e-08	4.81501248224684e-07
FAM71F2	81.4920097952162	-1.16891720532202	0.226960892431287	-5.15030229569579	2.60066945215446e-07	2.53827288423023e-06
FAM71F1	11.9533510613487	-1.77595633192656	0.584823958895325	-3.03673661947977	0.00239154322023625	0.00926028298774505
AC016831.3	6.46544497193723	2.03076851089517	0.688963966138401	2.9475685387111	0.00320283743921265	0.011882561130018
AC016831.1	134.749435982492	1.2447987419824	0.213434701358081	5.83222284877656	5.46938038793554e-09	7.13760994485723e-08
AC008264.2	67.7285236269372	1.80565965715317	0.713830849656787	2.52953435400185	0.011421399225183	0.0352165887719184
AC009518.1	13.6591185994115	-5.10659564498698	0.840335733846031	-6.07685171451085	1.22565003422668e-09	1.76541071320008e-08
AKR1B10	38.8204194786645	-2.12434142637143	0.384114916131297	-5.53048407431617	3.19348291517456e-08	3.67276985959446e-07
AKR1B15	12.8784580581776	-3.91212474917541	0.684228298785366	-5.71757227247129	1.08056721629035e-08	1.34990587792688e-07
CHRM2	159.283144893216	-7.33730189095672	1.22313416708538	-5.99877109838314	1.98816380113532e-09	2.78289486895474e-08
PTN	1860.59371292293	-1.66189510157013	0.260302836084408	-6.38446790119192	1.71994453301978e-10	2.75986168981017e-09
DGKI	211.837131209127	-1.38374673136812	0.210352430729621	-6.57823028984499	4.76080484085021e-11	8.24942123338005e-10
ATP6V0A4	110.711338597789	1.96142171729819	0.209973371040063	9.34128793371586	9.51693108426471e-21	4.41466905619299e-19
KDM7A	704.393927060997	1.17804083849696	0.144948047366713	8.12733155015576	4.38843846860585e-16	1.29465150742383e-14
EPHB6	36.6935025165745	-1.22526412538617	0.351555849233525	-3.48526166769103	0.000491655991692296	0.00233474942885708
TMEM139	210.042282446009	1.62320092001782	0.14467700566574	11.2194810263633	3.27184842741766e-29	2.73678951992992e-27
ZNF425	183.561596072537	-1.09964889229164	0.19265963688187	-5.7077284587944	1.14493885972917e-08	1.42114341897731e-07
ZNF467	401.043849991392	-2.05421480315087	0.402749431538251	-5.10047846698394	3.3879592538588e-07	3.2383852840464e-06
SSPO	330.528759360336	-2.117197772661	0.544501057474046	-3.88832628256542	0.000100937875831794	0.000568383611574169
AC004877.2	21.6867189301463	-1.10065418072083	0.462510698215072	-2.37973777680925	0.0173249616582882	0.0499715138372562
AC004877.1	16.7319400676637	-1.34677828447888	0.52805259434192	-2.55046239505232	0.0107580129251708	0.033507876895431
ACTR3C	350.345001982754	-1.53504223745658	0.13825208636933	-11.1032120944333	1.21014977914542e-28	9.54734833334879e-27
AC073111.5	103.410752939168	-1.09272026381772	0.238249307258925	-4.58645725517332	4.50830651754743e-06	3.4471001522569e-05
KCNH2	1086.05286316006	-1.11760182204669	0.242606510429504	-4.60664398522578	4.09219737071904e-06	3.15792096470308e-05
ATG9B	55.8080506568627	-2.50546187280937	0.387186390997972	-6.47094508242281	9.73918295446022e-11	1.62148443305753e-09
ASIC3	460.867409606989	-1.10657189079133	0.17743096644353	-6.23663339591574	4.47088080630465e-10	6.80200916243341e-09
KBTBD11	99.2828388965084	3.36482588020363	0.7785031004081	4.32217402658994	1.54499247739407e-05	0.000105091780924767
AC022784.1	77.3809225214647	1.44613485783059	0.210016889532799	6.88580266590768	5.74626004622786e-12	1.11436782349007e-10
DLC1	2413.6503566962	1.96075583679584	0.136405068916481	14.3745086041955	7.47990703543541e-47	1.51253887120436e-44
SLC7A2	2247.13041325918	1.02444420388672	0.307768812551982	3.32861603289869	0.000872786401257087	0.00386199174960327
AC027117.2	5.97097549595134	-3.00132042386225	0.890037562751871	-3.37212781737278	0.000745898234695749	0.003370702632294
AC027117.1	30.2162883200306	-2.88707741413929	0.355688286899597	-8.11687514172836	4.78340449360055e-16	1.40322181398186e-14
ASAH1	3164.98289002683	-1.12583386345608	0.0918946326067058	-12.251356053345	1.6521007802166e-34	1.82063254234664e-32
PSD3	2756.70098125152	-1.25114848684906	0.0828251524025985	-15.1059002073119	1.48070318843855e-51	3.62824541279977e-49
SH2D4A	361.802011389892	-2.20038226321999	0.202411395575768	-10.8708418167905	1.58729460716731e-27	1.16000603782739e-25
CSGALNACT1	595.667876525591	-1.12840475391338	0.137048710950259	-8.23360355664296	1.81664196217486e-16	5.59075052686854e-15
LZTS1	496.469402239381	1.32931521302045	0.163691743040174	8.12084463352686	4.62950374684144e-16	1.35999018390992e-14
DMTN	115.198092497431	1.27542544057615	0.388568938009036	3.28236592227681	0.00102939926651194	0.0044602304811547
HR	263.845858935832	-1.58537476265943	0.466447958458558	-3.39882452888962	0.000676761203302646	0.0030992925115188
LGI3	9.37684091569329	-4.00991297034237	0.783580285837269	-5.11742452282054	3.09735945840045e-07	2.98251515485736e-06
BMP1	4882.03601091075	-1.90516524340751	0.114460313987051	-16.6447668807116	3.3024968935832e-62	1.18593802240605e-59
AC105206.1	13.5986015600797	-1.60652502273322	0.525858360859669	-3.05505273341454	0.0022502095356014	0.00879675715838071
PIWIL2	16.8878189021976	1.34186124256115	0.406903333575389	3.29773961488702	0.000974664732754368	0.00426029738799748
EGR3	93.0204742121048	-1.55869618083246	0.326553211199017	-4.77317670559522	1.81342547804726e-06	1.50298550962071e-05
AC055854.1	14.5827620334316	-3.15775341233359	0.534556514640418	-5.90723960114437	3.47887602126334e-09	4.68984011461961e-08
AF106564.1	35.753639618277	-1.36836575743253	0.338514907958993	-4.04226143446036	5.29381618241254e-05	0.000319038204419237
NEFM	13.2964854021762	-2.01624970146978	0.466460501708713	-4.32244465304986	1.54309800692032e-05	0.00010499720773648
NEFL	2144.10852469061	-2.50916219369562	0.139853845784577	-17.9413170915629	5.61093125991123e-72	2.85035308003491e-69
AC107373.2	5.92634067718489	-1.78192587373339	0.721301298431352	-2.47043208934828	0.0134949939256048	0.0405005379657776
PNMA2	289.336054268773	2.27295992539705	0.721157273262357	3.15182278494492	0.0016225471557951	0.00660563177500006
CLU	8112.30280308177	-1.36150004855035	0.171504868423	-7.938550439235	2.04557734163505e-15	5.65056828535476e-14
EXTL3-AS1	60.1902335992505	-1.00095980633443	0.249412248411864	-4.01327445908554	5.98822181671391e-05	0.000356045343986632
AC131254.1	15.3472583570882	-1.47519849787717	0.484495247143005	-3.0448152104199	0.00232823312892902	0.00905723563865029
EIF4EBP1	3603.03229103832	1.0653460596511	0.106843541259374	9.97108526256034	2.03987556421971e-23	1.13600342918631e-21
AP006545.1	24.0695269059942	1.08114703157599	0.446921748121185	2.4190969361438	0.0155590933005119	0.0456686577315475
AC087623.3	13.4066062383927	-1.30476001482645	0.528289067202356	-2.46978424470533	0.0135194564536026	0.0405389057033739
LETM2	632.534552394505	1.73614128991448	0.106456323359994	16.3084844104895	8.58976766426383e-60	2.75242586017365e-57
AC105999.2	107.027557991541	-2.05919955079808	0.564171224699625	-3.64995494389922	0.000262286311746204	0.00133111581409599
ASNSP1	23.4865583317222	3.11942574627405	0.66988260968963	4.65667521615368	3.21356793788935e-06	2.53627105003257e-05
LINC01602	11.2722162194319	1.86521718602063	0.520830129904316	3.58123902387003	0.000341968618013584	0.00168500647645775
ADHFE1	49.4503714439871	-1.00892598837716	0.259978608713603	-3.88080386063074	0.000104111779911438	0.000583541483314161
EYA1	854.207805837541	-1.68454624183872	0.196428288899605	-8.57588411157875	9.83285164434599e-18	3.39632892285967e-16
MSC-AS1	416.534270298007	-1.72421377025734	0.190397956692963	-9.05584177585378	1.35518430126918e-19	5.6678270335009e-18
MSC	822.038158873913	-3.15263570185015	0.178343833706208	-17.6772901890379	6.27400707386542e-70	2.90388931854376e-67
AC078906.1	5.7537007784983	-3.17755535043207	0.963662928061218	-3.29737220132039	0.000975940769928079	0.00426497993203148
LINC01111	15.4850982379835	2.56409350157217	0.51992562863928	4.93165437580518	8.15360916550384e-07	7.22960288203976e-06
ZFHX4-AS1	15.7561561170649	-1.55938250019819	0.577624092103251	-2.69964934204899	0.00694125943401802	0.0230799092419743
PAG1	212.075011962574	1.36913866496037	0.352404733367979	3.88513131442739	0.000102274592908326	0.000574946078568045
AC009902.2	7.16734054730213	-1.58223488678747	0.626064300497046	-2.52727217560768	0.0114952378363814	0.0354071005111137
MMP16	1564.66437798376	-1.09602499903374	0.187410669463597	-5.848252941899	4.96762768279135e-09	6.51547540158553e-08
CALB1	8.50607344207517	-5.0965063910442	1.14583290229252	-4.44786179629454	8.67292996857268e-06	6.21823701843138e-05
NECAB1	55.3138597903484	-3.6486488378618	0.386070893998751	-9.45072237917421	3.36500290971043e-21	1.6001433927728e-19
AC103770.1	8.54073944245534	-1.82821776645829	0.701566116698486	-2.60590944024169	0.00916306846639454	0.0292353538630615
AP003469.2	23.9509535481279	-1.08593115056055	0.33210368894254	-3.26985573095648	0.0010760234766574	0.00463332995075881
AP001330.5	9.120546130764	-1.83809263544094	0.657029760277263	-2.79757896303704	0.00514871802718892	0.0178153907943206
AP001330.1	13.231128048659	-1.81262460463225	0.585442774708449	-3.09616017643217	0.00196044429309085	0.00779685578317668
AP002851.1	53.7471767815216	-1.07251981038261	0.291608742821852	-3.6779412030106	0.000235124140360919	0.00120679290178344
AP003356.1	87.8328522461349	-2.36072695289307	0.340942290740879	-6.92412474780742	4.38679220659704e-12	8.6522829620268e-11
BAALC	24.5639907995765	-1.24728845556669	0.498484877203146	-2.50215906762281	0.0123438450445554	0.0375379770167909
CTHRC1	35.5124496555435	-1.96894551132297	0.334135737374268	-5.89265167142999	3.80046988270389e-09	5.09370570894187e-08
RIMS2	451.68436031802	1.5078476348201	0.140200516294503	10.7549363916231	5.61727615031406e-27	4.00673382392949e-25
AC104248.1	23.8412551328626	1.94163688731152	0.633089986456277	3.06692086251409	0.00216276108031472	0.00850405659444873
SAMD12-AS1	5.00855319648231	2.84141457565486	0.874909784944063	3.2476657874349	0.00116355855604198	0.00496000769652934
COLEC10	31.9665361424979	2.23407530198217	0.452868551258516	4.93316503381324	8.09077373519071e-07	7.1861251751195e-06
SNTB1	283.76244124712	2.14424330142947	0.411766553284031	5.20742465440219	1.91479547142312e-07	1.91002682369735e-06
FBXO32	4287.83298550418	-2.06890601875296	0.156510175384668	-13.2189872873635	6.81756661074173e-40	9.46641849123525e-38
MYC	1771.42365122246	1.14274636360284	0.177025497060248	6.4552642561649	1.08030227346579e-10	1.77869847839886e-09
SLA	25.4099175073153	-2.35894281949617	0.359634625648752	-6.55927614100234	5.40695954052437e-11	9.32252924751999e-10
NDRG1	5747.66260584406	-2.90349499183913	0.131561344792136	-22.0695143883379	6.2054387045288e-108	7.18038207432921e-105
KC877373.1	405.952176250405	4.40903009406115	0.144791308546222	30.4509306416942	1.16439535187079e-203	6.06300659719121e-200
ST3GAL1	4522.91534215731	1.89385120421037	0.087578033821358	21.6247285029652	1.05134172314864e-103	1.04273073379714e-100
AC083843.3	27.9367663139641	-1.09457595216692	0.366120071073235	-2.98966387982585	0.00279284586006182	0.0105551430907943
KHDRBS3	609.525174695807	1.75312196349507	0.384710253707077	4.55699307882217	5.18911333286042e-06	3.91164866076065e-05
PTP4A3	1501.95937610541	-1.67280702827685	0.501148113157582	-3.33794936937306	0.000843991267690289	0.00375211315335183
LYNX1	61.4397379625634	-1.74497843871373	0.328788281276235	-5.30730119680777	1.11260247183153e-07	1.14889857626709e-06
AC067930.4	8.26456729934505	-2.00099811403603	0.738342940893446	-2.71012019376076	0.00672588300137569	0.0224677932883164
AC109322.1	43.5057181232497	-1.2444683032604	0.302979353521634	-4.10743599785105	4.00075588313958e-05	0.000247263333928876
TONSL-AS1	11.1711704621997	-2.31154420450897	0.86351736392526	-2.67689371525949	0.00743082030489552	0.0244872309877728
AC084125.2	261.007933601622	-1.60331169010655	0.260218632538993	-6.16140233488586	7.21035355757635e-10	1.07192893574019e-08
AC084125.4	37.8309309657423	-1.32909347131266	0.335891149986811	-3.95691720774676	7.59232299839498e-05	0.000441226254527844
LRRC24	185.987019874014	-1.1644875295426	0.239217927757982	-4.86789405984956	1.12793764428635e-06	9.74800218057931e-06
VLDLR-AS1	36.8551380413278	3.42346827224013	0.3340050919385	10.2497487459577	1.18651559244205e-24	7.10136401131696e-23
VLDLR	715.335813990408	1.99744308285121	0.136572617683972	14.6255019250878	1.93141244341581e-48	4.19036024702754e-46
CD274	3891.08085657995	1.84260981089703	0.171565004018806	10.7400097207182	6.60374329907335e-27	4.67832535486734e-25
LURAP1L-AS1	119.095899349871	2.75705497766833	0.202666843011551	13.6038778553983	3.79752272618069e-42	6.13138010394508e-40
AL162386.2	22.9023257514415	1.17999713480407	0.411739185235046	2.86588495124762	0.00415845342651169	0.0148334077697184
AL450003.2	18.9712521210489	-1.5619460571676	0.489888414547896	-3.18837108774878	0.00143076790595036	0.00594099560309691
IFNE	48.0907606905017	-1.2783554075626	0.277267167987864	-4.61055456670064	4.01596207635474e-06	3.1059954744269e-05
AL157937.1	19.4862006001579	-1.26239923285842	0.381216177889593	-3.31150487853648	0.000927956219570495	0.0040809696244118
LINC01239	284.365433243399	-1.90697470652767	0.154152773216458	-12.370680505695	3.76617000331063e-35	4.30998839719526e-33
AC017067.1	34.1474794821202	-1.698596790033	0.288988126844502	-5.87773902194596	4.15907929551522e-09	5.52878481153561e-08
TEK	36.9522026924718	1.20108986233596	0.411160539326485	2.92121871496581	0.00348664962174601	0.0127829498894078
MOB3B	74.9313908636097	3.49002434572447	0.446892553106105	7.80953793359775	5.73980216933411e-15	1.52291209659734e-13
PTENP1-AS	36.8724250913561	-1.2189690494765	0.318301903536082	-3.82960025037463	0.000128351587846834	0.000701839556753444
UBE2R2-AS1	11.1979414796008	-3.37109920744089	1.3744820745778	-2.45263235497371	0.0141815197249067	0.0422685593632452
DNAI1	41.4001068026568	-3.73001744510225	1.25525611254445	-2.97151904525791	0.00296330493954654	0.01110466269897
DNAJB5-AS1	5.78874013605882	-4.08422744164984	1.42273276467339	-2.87069191281852	0.00409574493844987	0.0146297677204654
IGFBPL1	981.197951175088	2.20685822643256	0.208252574260232	10.5970273561895	3.07602518503765e-26	2.10057221488407e-24
AL390726.6	145.70391713896	5.99201929717126	0.38772866911041	15.4541558944277	7.07320990471174e-54	1.8415101986917e-51
TCEA1P3	15.3404221036246	7.97368856655364	1.24281113441185	6.41584899408477	1.40040206494137e-10	2.2716179290186e-09
CNTNAP3	40.2618491211312	-2.58364562085794	0.360585418560765	-7.16514170531426	7.77061332577693e-13	1.68239432795511e-11
APBA1	162.25870565115	2.296729868266	0.928227381112818	2.47431816276798	0.0133490756067059	0.0401320073233935
MAMDC2	53.967899566355	3.67837890174794	0.567200404122995	6.48514859123814	8.8644377825115e-11	1.48654194955032e-09
TMEM2	5035.40133626058	1.22576174638162	0.138682765462343	8.83860184281124	9.69238637984269e-19	3.7874863699693e-17
GDA	10.5397991213435	1.76455977530089	0.58100977612058	3.03705694434766	0.00238900319670947	0.00925425304245108
PSAT1	4901.45620053714	2.31461341297276	0.30600401127002	7.56399696646568	3.90868854656797e-14	9.65719632834136e-13
TLE4	3453.42451460288	-1.20015813654112	0.0547361395567568	-21.9262473798807	1.45981930108001e-106	1.52025582014473e-103
TLE1	1147.89769196029	1.74104154255099	0.0895436608739533	19.443492990551	3.30853756948848e-84	2.46107930347521e-81
SLC28A3	52.2713938386684	3.77277348987364	0.329466055198438	11.4511751069508	2.319792088635e-30	2.11915042202148e-28
AGTPBP1	1256.45716989252	1.1038182913686	0.0854967652157577	12.9106439124688	3.92009174950691e-38	5.03997968881049e-36
AL353743.4	12.6681489145869	3.02748277188776	0.568138560216304	5.32877537961008	9.8877190684339e-08	1.03228778324482e-06
NXNL2	38.9510484276646	-1.33817053879129	0.299766692664264	-4.46404010698421	8.04284991252158e-06	5.81049177863335e-05
AL354751.1	40.6115440357899	-1.65892320815096	0.313815675639262	-5.28629809448373	1.24816438417845e-07	1.27873919299896e-06
FBP1	457.367826755674	2.03140386936052	0.277696524936749	7.31519369867236	2.57010387790238e-13	5.85668748019155e-12
CCDC180	12.5167240334433	-1.61290257398238	0.571644242309811	-2.82151459702492	0.00477974622262974	0.0167202812100995
TMOD1	535.165493828193	-1.06190770476414	0.162701289739375	-6.52673194210796	6.72201905560237e-11	1.14290786032723e-09
COL15A1	30.8128441236309	4.38620506580261	0.551830815958588	7.94845981586459	1.8884457379731e-15	5.2303919987372e-14
TGFBR1	2974.25146507387	1.42023390788507	0.102562775836918	13.8474597269418	1.31790932794529e-43	2.23165979532069e-41
UPF3AP3	13.134390506437	-1.31630477699686	0.540875376969013	-2.43365631538496	0.0149471799220988	0.0441993109384796
ABCA1	514.728129202723	-2.34059934123417	0.191670883054594	-12.2115540134883	2.69688256125768e-34	2.92555572843099e-32
KLF4	1151.44331598685	1.08685434928695	0.279740924660053	3.88521754765671	0.000102238296116961	0.000574897200735437
AMBP	6.84881585026663	-2.06409498379703	0.678905256155058	-3.04032847747699	0.00236320254828296	0.0091744236114888
AL691426.1	7.47502346532122	2.29347610914015	0.801061077489421	2.86304774203743	0.00419587335890095	0.0149540811634478
PAPPA	933.130810872903	1.84376753951078	0.24965712539604	7.38519894669919	1.52225599608619e-13	3.55842288288251e-12
TRAF1	548.302464924876	-1.21166102658575	0.161366413050198	-7.50875602724602	5.96918513923098e-14	1.4339814080727e-12
OLFML2A	171.615557361055	-2.23168914773524	0.212731474735025	-10.4906391990889	9.53809264018165e-26	6.20810604717823e-24
LCN2	107.925238804389	2.10259176349037	0.238942857799438	8.79955895252253	1.37354902274465e-18	5.22048887695724e-17
IER5L	713.823582765861	-1.04373044411464	0.164631547968706	-6.33979609007281	2.30069457822915e-10	3.63572584790264e-09
C9orf106	5.58911895452576	-4.31466279400133	1.35586169642944	-3.18222928294506	0.00146146071232751	0.00604194198419164
LINC01503	49.4382352460486	-1.08391716935445	0.261038151862958	-4.15233237601027	3.29103801281454e-05	0.000207588551577532
PTGES	389.983704917041	-1.87904093387934	0.16473417202933	-11.4065036460364	3.88014103917329e-30	3.48343006740954e-28
AL360004.1	12.3008003439419	-3.28295002666913	0.615317767190746	-5.33537336595617	9.53481541170085e-08	9.97945403994498e-07
HMCN2	1549.0623574434	-3.97522786428779	0.434294891823666	-9.15329178198536	5.52245702544628e-20	2.37648212657015e-18
ASS1	30405.3631336612	-1.19912022576095	0.260758074287649	-4.59859288743699	4.25354059710685e-06	3.26042247716055e-05
NTNG2	24.4276190962648	-1.27625225937365	0.385549794381697	-3.31021382444351	0.000932247258192018	0.00409897527836676
ADAMTS13	535.823260552261	-1.27545484570748	0.263794135795952	-4.83503866323269	1.33119759171497e-06	1.13399523272963e-05
DBH-AS1	131.880294784315	-2.01816179932342	0.291346589258404	-6.92701364536467	4.29817139648256e-12	8.4935781637513e-11
SARDH	440.864046731388	-1.13303468662468	0.13672127417998	-8.28718641938017	1.15958815166142e-16	3.64282081791916e-15
COL5A1	37928.5824958815	-1.70110227753061	0.152552781479045	-11.1509096133018	7.08780717379778e-29	5.69980107397143e-27
PAEP	48.64785195965	-1.41955205013512	0.453940083008702	-3.12717934209812	0.00176492229581952	0.00710471619198471
AL138781.1	33.84901116876	-1.21330238970932	0.447067051420449	-2.7139159234713	0.0066493039590304	0.022244089762076
CCDC183	27.5932580914696	-1.08061495861184	0.452061145400593	-2.3904176893023	0.0168292209857578	0.048818804274563
RNF224	27.6887685559303	-1.57842120141987	0.332647418699703	-4.74502765597826	2.08477849937438e-06	1.70281437588116e-05
SLC34A3	11.3011167810874	-2.54846682155535	0.588219292664758	-4.33251145165649	1.47417992649064e-05	0.000100801771204685
STPG3-AS1	45.7206281492863	-1.14144328925693	0.322099467791089	-3.54376024612762	0.000394463783106371	0.00191780851413154
ENTPD8	25.5406834378562	-1.29951166936105	0.388145973111158	-3.34799729840014	0.000813978048577463	0.00363575697957783
PNPLA7	217.031820000726	-1.06814389390752	0.222748298924055	-4.79529540322865	1.62435282622732e-06	1.35653651422064e-05
AKR1C3	34.3908501356018	-2.36241829859553	0.748431421255556	-3.1564926745491	0.001596788982207	0.00652037687544183
AL365356.5	23.7456282795772	-1.21808169437825	0.351359144908703	-3.46677100063741	0.000526750446889195	0.00247767802796029
AL365356.4	11.3710647841091	-4.94290774302632	0.869869394333242	-5.68235619648979	1.32851607073695e-08	1.62862464516241e-07
LINC00707	261.979516471513	1.2766322223295	0.410258885865058	3.11177226457299	0.00185967900216165	0.00744157430490353
SFTA1P	61.6422752392992	5.2705542121609	0.406014647468521	12.9811922920085	1.56426365512142e-38	2.04908700684711e-36
FAM107B	1722.92071446136	1.58337264181441	0.127973901703448	12.3726214543613	3.67624161739683e-35	4.23031825453819e-33
GAPDHP45	5.05607043386457	-2.45122271656503	0.826097003296607	-2.96723351710904	0.00300492640199469	0.0112424298725966
C10orf111	37.6224123820574	-1.87653737069607	0.296771278387631	-6.32317716489061	2.56239227457547e-10	4.02788726753645e-09
SKIDA1	109.077172986058	-1.07874983895076	0.238284436195655	-4.52715190372315	5.97839664157785e-06	4.44389883121997e-05
GPR158	231.9409107355	1.39539370975995	0.220914974539572	6.31642881008047	2.67676667804527e-10	4.18556279056508e-09
FAM238C	28.2662970286651	-1.58820881837964	0.493325902908366	-3.21939068882552	0.00128463328566116	0.00538356983375265
NRP1	4282.18801001397	-1.74358864038436	0.164549509449311	-10.596133930873	3.10554233844424e-26	2.11379855637636e-24
PARD3	2937.11558853883	1.05259188997586	0.0965532212212658	10.9016755387548	1.13154135440609e-27	8.29850117238383e-26
C10orf10	109.664282668249	-2.87315227805563	0.263216916985976	-10.9155304718074	9.71604139062448e-28	7.17608901006832e-26
ANTXRL	13.1935310513243	-2.07846821517484	0.513341415738789	-4.04890030581997	5.14588576407242e-05	0.00031057232307766
C10orf128	14.0296184489221	-1.50400516673245	0.546288125619945	-2.75313538075838	0.00590274813315669	0.0200776447315496
ANK3	4088.66266379362	-1.73702219262464	0.155245114803358	-11.1889008219347	4.62126765257116e-29	3.79237103112625e-27
CTNNA3	38.1485300354765	-3.1951503575967	0.721200898698891	-4.43031943437817	9.40936051441903e-06	6.6932431965273e-05
MYPN	1632.65776495185	-1.05402401289153	0.299999898758932	-3.51341456197789	0.000442386660617094	0.00212158171018486
HKDC1	244.149795418902	1.57316159435336	0.432981191077518	3.63332548104084	0.000279791713029032	0.00140931119684853
TSPAN15	805.477956351258	-1.40425014807765	0.109581027768341	-12.8147196341898	1.35627705707468e-37	1.70171918944286e-35
COL13A1	70.1887900875835	1.43375824301052	0.318131914157424	4.5068041878409	6.58113140234314e-06	4.84866660233473e-05
PALD1	171.037179588195	1.45824039296749	0.467202802756063	3.12121499350009	0.00180106491607367	0.00722925035112397
ADAMTS14	123.608167939552	-2.14708119938143	0.359736150156397	-5.96848884508264	2.39461013845696e-09	3.30955142427217e-08
UNC5B	1836.78909139926	-1.41194152488207	0.539218700442472	-2.61849509989816	0.00883185600240739	0.0283348577970026
SPOCK2	41.9793885520488	-1.19306611757028	0.338170794522774	-3.52799868260042	0.000418714240528348	0.00202027283918659
CFAP70	322.000569207291	-1.06636479253017	0.161538483383529	-6.60130496581661	4.07554183688259e-11	7.10932875867593e-10
LRMDA	45.7223513460627	-1.31510206809135	0.309283023730563	-4.25209910401361	2.11776098851385e-05	0.000139452184219939
ZMIZ1-AS1	76.1206085895916	-1.63927420574889	0.250883691716002	-6.5340006539944	6.40356651698026e-11	1.09232992150422e-09
ZMIZ1	8535.39223952965	-1.67134770410431	0.0671665474454443	-24.8836328153067	1.1189284093156e-136	2.11864008265684e-133
PLAC9	10.2171168570905	4.51928631500217	0.79451607309641	5.68809929469329	1.28461125560331e-08	1.57758745469964e-07
MAT1A	32.3316883583563	4.58486864672386	0.531703994491938	8.62297198106415	6.5238422305589e-18	2.30302688098442e-16
DYDC2	26.1559621986546	1.30125918901488	0.467696618516904	2.78227196326811	0.0053979784766511	0.0185476278663376
OPN4	8.02127843097092	-3.49222446643036	0.839807944235488	-4.15836083761922	3.2053941225509e-05	0.000202431621541814
LDB3	14.3937537669045	-4.32621340397856	0.93648878775136	-4.61961046470871	3.84461151704522e-06	2.98344145592466e-05
PAPSS2	1456.79630150554	1.51187465371852	0.155320042179722	9.73393151650784	2.16076484637984e-22	1.11951269204973e-20
AL353751.1	15.7727483064903	1.20177228049916	0.467359806984447	2.5714070027831	0.0101286214257316	0.0317852835701579
SLC16A12	133.896544623692	1.3972652751321	0.484755566935689	2.88241202461007	0.00394643320832332	0.0141938026010979
HTR7	648.863911013374	-2.22919673398388	0.142373480358611	-15.657387375577	2.95801346521773e-55	8.21460059380732e-53
ANKRD1	12952.7022115439	2.46245393384633	0.551462204171717	4.46531768672138	7.99500287880551e-06	5.7839499812352e-05
LGI1	75.3887775283818	-2.7262204611836	1.11963494956356	-2.43491904414584	0.0148951217877613	0.0440926089533105
PLCE1-AS1	15.38713561993	2.13603625147008	0.811422638444058	2.63245829025184	0.00847694308076607	0.0273605719024013
TLL2	68.6457376234059	2.12728279682435	0.325038604960606	6.5447081188469	5.96116962744436e-11	1.02188675720503e-09
ANKRD2	110.059028777356	2.37615514236843	0.224158174455932	10.6003501685171	2.96866578843928e-26	2.03392667900044e-24
C10orf95	7.74151841230766	-1.95703155267689	0.683239225041562	-2.86434308943231	0.00417875129992973	0.0149032589169412
NEURL1	87.7450760876283	1.3664724456161	0.29386080964966	4.65006697301761	3.31827256838192e-06	2.61099286189115e-05
COL17A1	198.687300723016	4.54658196654952	0.233818587317492	19.4449124798445	3.21823415545987e-84	2.46107930347521e-81
CFAP58	713.858388045861	1.50240894255097	0.17576970417832	8.54759897090547	1.25675510937693e-17	4.31942168615557e-16
AL355512.1	33.8181720011197	1.07607161152897	0.338698814447166	3.17707522326397	0.00148768443577807	0.00613331184251499
DUSP5	817.694735136349	2.03685364638064	0.359647344177283	5.6634747325608	1.48338022325708e-08	1.80361023292461e-07
AFAP1L2	2446.09756410164	-1.87087104359384	0.0944907612330349	-19.7995128749134	3.00586247952639e-87	2.50424414894303e-84
AL731566.2	9.42749697232621	-3.90553581543585	1.30410791652898	-2.99479495978433	0.00274629384196491	0.0103980745574341
HTRA1	1106.53644658005	-1.65434457654877	0.168999380814254	-9.78905702836298	1.25460449995908e-22	6.5987127588757e-21
CHST15	29.988364914462	1.87983348005452	0.5602381341574	3.35541864332709	0.000792449615109632	0.00355860276804721
NKX1-2	11.3406263483463	4.36768777956924	0.764148519900742	5.71575769084336	1.09216274322402e-08	1.36212967759699e-07
AL158835.1	7.56410406327019	-1.70056089191855	0.648434126119352	-2.62256538238634	0.00872705209993395	0.0280296593401485
ADAM12	4221.50343939368	-1.86183482852771	0.115438731622324	-16.1283375376905	1.61304272994264e-58	4.79949342560646e-56
LINC00601	39.7931230147867	-1.09191553608423	0.266009692365547	-4.10479605601638	4.04671724983608e-05	0.000249807429992845
C10orf90	61.5042211965686	-2.91624629805304	0.510376214334219	-5.71391498300378	1.1040617250233e-08	1.37614587724628e-07
JAKMIP3	107.570799673676	-1.15111817921359	0.182253690472246	-6.31602123518527	2.68383186873808e-10	4.19346212768768e-09
LINC01165	36.7702610222362	-1.95699666931009	0.3642289496448	-5.37298496239404	7.7443789720537e-08	8.25908475319685e-07
ADAM8	204.685420707161	-1.21264520413993	0.223914150472861	-5.41567025388557	6.10595393411141e-08	6.65488270746585e-07
CALY	50.9501614925751	-3.10086961299407	0.569453550317381	-5.44534248889277	5.17058004222822e-08	5.69201062999626e-07
BANF1P2	19.1501094446923	-3.27361259168363	1.28831407449819	-2.54100506738524	0.0110534317491498	0.034274360052299
IFITM1	26.0320500804582	-2.92590392935077	0.49728963323573	-5.88370183852959	4.0119030530634e-09	5.35984071771677e-08
SIGIRR	198.886143503535	-1.50918397470663	0.169182051802304	-8.92047329269996	4.64299694333241e-19	1.85257356964995e-17
ANO9	177.043158892644	-2.44944957109475	0.202764079063359	-12.0802934248001	1.3423982953858e-33	1.40499857770329e-31
LMNTD2	116.163640264231	-1.04732787979892	0.199793205233157	-5.24205955140813	1.58794099634227e-07	1.60707653410188e-06
AP006284.1	54.8253779378597	-1.53163849117079	0.309097409301842	-4.95519679259137	7.225711929862e-07	6.50095585637865e-06
IRF7	174.365786573956	-1.15171329848983	0.147469297924013	-7.80985137044102	5.72554638684817e-15	1.52106734879176e-13
CEND1	154.777521924736	-2.22976270575838	0.258603593372467	-8.62231911273892	6.56115567469209e-18	2.31228004048201e-16
PANO1	43.1410933307708	-1.24716448325472	0.310847116240515	-4.01214750948418	6.01688818802817e-05	0.000357572724518839
AP006623.1	46.8610625969035	-2.24030557215102	0.575036511600638	-3.89593621788473	9.78201310809741e-05	0.000552439720757736
KRTAP5-AS1	12.2457657947045	-1.66661281589664	0.510684941349442	-3.26348533303675	0.00110050880346744	0.00472313978129403
IFITM10	11.2203006609468	-2.3833251557153	0.828589739019794	-2.87636334784296	0.00402286340395837	0.0144174646915436
AC068580.4	7.82494048619115	-1.78762366886583	0.720516905676203	-2.48102945924378	0.0131003545631431	0.0394754318346564
KCNQ1OT1	846.658021117309	-1.29565041812857	0.185989236577413	-6.96626558596199	3.25464475834308e-12	6.5349139665206e-11
CDKN1C	82.3837179901723	-1.23622751943972	0.309902583211039	-3.98908426845177	6.63288571150724e-05	0.000390916082623862
CARS	5388.41097814039	1.07992371418483	0.0870494137863176	12.4058700364801	2.42860323180607e-35	2.81016378400316e-33
TRIM6	207.764149113381	-1.2678063733397	0.145605376448316	-8.70713983415114	3.11638545418096e-18	1.15085241559718e-16
LMO1	128.267797597173	-1.59854817522249	0.197589771269567	-8.09023749028804	5.95485082625155e-16	1.73465220991842e-14
AC026250.1	118.430593746022	1.47581873378887	0.195479774369215	7.54972599365397	4.36174914805846e-14	1.07004135754725e-12
AC080023.1	31.2089491561986	1.98748704275496	0.354648596813987	5.60410237234745	2.09336961312749e-08	2.47590586611127e-07
ADM	540.157330956937	1.36737849145618	0.163014589951002	8.38807429363943	4.94169900318964e-17	1.60570525488976e-15
MRVI1	5.04773097454632	-2.36567896930557	0.8300331635097	-2.85010174690198	0.00437052454714877	0.0154653899537911
AC069360.1	6.1225915019183	-2.02154767351926	0.739807583691351	-2.73253169889463	0.00628496233133086	0.0211954655824092
AC124276.1	16.5646639204894	1.36013987320293	0.446155000982164	3.04858147999848	0.002299245520938	0.00895952959964392
TEAD1	15837.6218882221	1.16051831929293	0.0601606864641708	19.2903104585432	6.47831300249998e-83	4.49767677386898e-80
KCNJ11	197.370448549553	2.0516801293262	0.438032827574158	4.68385015956106	2.81535852655957e-06	2.25531874581472e-05
SAA1	157.725104283967	1.80885788076865	0.388264045930492	4.65883436730189	3.18004940411686e-06	2.51458120686963e-05
MUC15	1572.21554834898	-1.02034054346966	0.177859687858007	-5.73677237241213	9.64978091678014e-09	1.2173569771938e-07
AC090833.1	9.79233062671013	1.78210875069614	0.64929361541867	2.74468854825721	0.00605683498905141	0.0205258312970978
WT1	681.787939751952	3.47934011708375	0.486326490817887	7.15432982322702	8.40826825172313e-13	1.81291315887049e-11
KIAA1549L	99.9932974908309	1.50440076950624	0.242163709736477	6.21232954823551	5.22047965847313e-10	7.8963072132664e-09
PRR5L	378.370345473757	1.38948943058117	0.188252315220111	7.38099517637555	1.57110700175649e-13	3.66029268820852e-12
ALX4	171.158664350155	-3.01909113282104	0.197535428186248	-15.2837957248584	9.80589254045627e-53	2.46068831123642e-50
CD82	553.205443924347	-1.14847295373303	0.157207200558197	-7.30547296596553	2.76293129929717e-13	6.26054542657374e-12
TSPAN18	910.412497773378	-1.61720797071885	0.180557504398416	-8.95674747004889	3.34396395121969e-19	1.34976901503883e-17
MDK	9567.53233472708	-1.00111317257007	0.146520687200642	-6.83257218961283	8.34054098553899e-12	1.58142071507438e-10
AGBL2	7.95252218003076	-1.59607929285088	0.60628008252462	-2.63257748168902	0.00847396921010491	0.0273594529077763
AP000662.2	135.21526505289	1.34136055328451	0.328367809408554	4.08493315986282	4.408950629492e-05	0.000270166589323505
YPEL4	33.7419003214856	-2.11747284757161	0.40683380114922	-5.20476135854543	1.94246064129859e-07	1.93299427792485e-06
GLYATL1	20.4299411910986	1.13285600614529	0.360170951041533	3.14532863594169	0.00165900354411026	0.00673065729852032
AP001636.3	8.36740503082657	1.41614809710075	0.577149874844646	2.45369211503675	0.0141397987410426	0.0421562737157794
AP001636.2	12.2973340591834	1.27920412589027	0.445366834238614	2.87224828511796	0.00407562619164815	0.0145728999690382
OR10Y1P	30.8254523946112	2.86337328873086	0.33502321352653	8.54679070918803	1.26558389968747e-17	4.34259991148117e-16
SYT7	98.502499176717	-1.27375385676438	0.387857076636449	-3.28408048606603	0.0010231569801591	0.00443779957991541
BEST1	83.3941526047549	2.0268097750992	0.381123607616678	5.31798538477757	1.04922494689013e-07	1.08993801465474e-06
AP001363.2	8.78769216810667	2.15310036491712	0.898802719463141	2.39552052780078	0.0165967848667896	0.0482588070927676
ROM1	96.5431615249203	-1.55390767657471	0.1883898590452	-8.24836158618223	1.60580867035711e-16	4.97705103961279e-15
LBHD1	619.359702316063	-1.08260803885961	0.142593219905396	-7.59228271567101	3.14318282169488e-14	7.86853507334866e-13
LRRN4CL	17.6496487913725	-1.87986189731236	0.620286347668542	-3.03063561591861	0.00244039565380572	0.0094068907628749
AP001160.2	16.2316745459787	-1.49018681325457	0.540447488841557	-2.75732026519129	0.00582772416433078	0.0198495239402586
AP001160.3	73.4819399202691	-1.10153256125164	0.215210742158363	-5.11839023556305	3.08154493928734e-07	2.96865948175193e-06
SLC3A2	8165.65673713933	1.47853696445891	0.124700389663099	11.8567148703661	1.98615869742209e-32	1.9888323725917e-30
RARRES3	34.1204127204139	-1.38581429536272	0.343419433260442	-4.0353403481152	5.45232038328214e-05	0.000327548107709837
AP001453.1	50.0634859670299	-1.54394200516171	0.367176339904991	-4.20490602842549	2.61190654397659e-05	0.00016889409965211
CCDC88B	110.583930337586	-1.07925281863595	0.190132168376234	-5.67632940734323	1.37615659508999e-08	1.68289771156899e-07
TM7SF2	1148.71978320963	-2.11097520447058	0.14748219490278	-14.3134241110402	1.80407377657448e-46	3.57859510652316e-44
AP003068.3	20.4542261886446	-4.71158522526088	0.796368056438971	-5.91634130370464	3.29181778768568e-09	4.44918759778827e-08
AP003068.4	34.4224916810704	-3.64629138818178	0.481090015740084	-7.57922897770496	3.47614537067635e-14	8.66042533258935e-13
PGAM1P8	26.7570911499889	-1.37452291806706	0.428773927805473	-3.20570545205971	0.00134731825832521	0.00562701918676509
SLC22A20	28.5863286219064	-1.10849107808769	0.454861688327725	-2.43698492647951	0.0148102967138743	0.0438914143364506
CDC42EP2	583.977331223857	1.25538332249705	0.136815677370203	9.1757271288448	4.48536985408829e-20	1.96934747131381e-18
LTBP3	5973.02043203251	-1.5769817336302	0.172046878754126	-9.16600024975682	4.90895764324156e-20	2.12565009965562e-18
CCDC85B	2077.71493939552	-1.47516983447355	0.176452746288648	-8.36014097542248	6.26433545302365e-17	2.01659318107537e-15
FOSL1	4643.93175011416	1.51642652066853	0.317499287305609	4.776157242863	1.78676696624823e-06	1.48384299732927e-05
CST6	10.0213819411848	2.03953136559169	0.578062228101382	3.52822112645282	0.000418362512256777	0.002019386884191
CNIH2	139.721755444886	-1.40467173593872	0.253213818356049	-5.54737393503377	2.89992106102008e-08	3.35926339593583e-07
RIN1	761.878163891505	-1.23098295747392	0.118801944051182	-10.3616398477755	3.7055388188321e-25	2.31074738079745e-23
AP001107.9	34.6865820980146	-1.60008465508714	0.331127811161133	-4.83222671474283	1.35014376063245e-06	1.14707591677072e-05
CCDC87	27.937294700133	-1.47116090365791	0.518171278774286	-2.83914019151714	0.00452352783159023	0.0159391029735005
C11orf86	5.23352716369952	-2.9667891205151	0.915107154851836	-3.24201281214488	0.00118688686453759	0.00503882584887665
SYT12	291.734483303517	-1.52655958700139	0.227044528166789	-6.72361320190007	1.77272639433433e-11	3.27616196461362e-10
POLD4	395.947305557982	-1.2363655966324	0.157318054158979	-7.85901912683834	3.871531222949e-15	1.03912696277812e-13
CARNS1	24.5261665854797	-1.97200845069516	0.44071323719678	-4.47458411559953	7.65601828726156e-06	5.5638363184607e-05
ALDH3B1	1180.55232854487	-1.49152442990584	0.138084491650014	-10.801534713154	3.38497739583539e-27	2.44799684723818e-25
AP002807.1	67.0220584491651	-1.68027933015619	0.242667429507519	-6.92420624212419	4.38426788113987e-12	8.6522829620268e-11
MYEOV	495.722380464182	2.7198953578433	0.368162638509994	7.38775495756738	1.49328612556136e-13	3.49462510372944e-12
AP005233.2	13.7261477850037	2.00034245798186	0.479570933347332	4.17110862833112	3.03121310945999e-05	0.000192658244259484
CCND1	13210.0053818602	1.73361418785134	0.185274101514927	9.35702385641667	8.20142710869908e-21	3.83002968206243e-19
FGF19	6.24492336104858	3.30753876330791	1.37903801377353	2.39843915125829	0.0164651118740003	0.0479160751867651
P2RY6	102.812339506017	-3.32081392129035	1.08684689399712	-3.05545697340802	0.00224717843332999	0.00878787690750979
UCP3	135.321770774249	-1.04480388941173	0.184284156104607	-5.66952640691837	1.43192780334153e-08	1.74512535330588e-07
SLCO2B1	21.3929117166951	-3.75380540783796	0.60784256551965	-6.17562115714749	6.59038442876625e-10	9.83975103099237e-09
AP001972.5	57.4329949137282	-1.77060207154425	0.329178552705244	-5.37885004048151	7.49631152189034e-08	8.03567557271909e-07
DGAT2	26.6073801067234	-1.5621070596262	0.368579439024641	-4.23818285621127	2.2533620968809e-05	0.000147634557262773
AP003119.2	9.06160759230055	-1.4401807537836	0.574216193357013	-2.50808105108277	0.0121388819746509	0.0370264106852226
AQP11	43.1799189501743	-1.34129896464983	0.288031657340091	-4.65677619271587	3.21199285921289e-06	2.53598890339978e-05
SYTL2	2188.39406042984	-1.31668502109674	0.145962609277221	-9.02070076450891	1.86889929470304e-19	7.72330049803075e-18
FAT3	118.942882968947	5.63165481011543	0.67467138067059	8.34725611825693	6.9867102011265e-17	2.2353179734111e-15
YAP1	29808.4009255043	4.51111329924109	0.0791579475197565	56.9887603277635	0	0
AP000942.2	28.4603671410371	-1.58691797527204	0.586457869185051	-2.70593687740475	0.00681119913601417	0.0226872949951868
MMP7	7.80635245000888	-2.40157833139745	0.672295547954815	-3.57220621005639	0.000353986498779876	0.0017364179926018
MMP1	909.321870541843	-3.38605992659735	1.10760342212507	-3.05710497002689	0.00223485997812557	0.00874956083165403
MMP3	74.4445188015277	-2.88161716790083	0.677380572821699	-4.25405936266692	2.0992960854909e-05	0.000138323754725101
MMP13	12.6168579372376	-4.45806344378206	0.731788702377099	-6.09200911315076	1.11502335171939e-09	1.61275738677858e-08
EXPH5	269.655333848577	1.10725769247027	0.141966225926319	7.79944444705415	6.21803049715601e-15	1.64143395684113e-13
AP002840.2	12.4279212194014	-1.43968577032369	0.562005518386113	-2.56169329877397	0.0104163258725326	0.0325801524663026
DRD2	17.4517851749787	-4.22754684826236	1.32978459901906	-3.17912152944236	0.0014772214153914	0.0060962091618332
TMPRSS5	46.168529174483	-1.38550122612932	0.25925959903229	-5.3440691542409	9.08828687561403e-08	9.54568023425562e-07
TAGLN	293.187244614737	1.38100669783347	0.2596383347564	5.31896300725073	1.04360349600415e-07	1.08463940193485e-06
TMEM136	580.879880202411	1.14996534791591	0.115799550805112	9.93065465211759	3.0623830232684e-23	1.66102379189152e-21
UBASH3B	387.636720868271	2.81977072125965	0.199931263775808	14.1037007819927	3.60364960294529e-45	6.64219592302163e-43
ROBO4	94.2289458266844	2.13001486074976	0.241059120985886	8.83606831402356	9.91461651696124e-19	3.85984360402372e-17
FLI1	77.1449310083557	1.78636120052222	0.38122612171036	4.68583105614001	2.78826197612329e-06	2.23619254673453e-05
ST14	10.760911125326	-1.45933674993904	0.54234769627661	-2.69077707890685	0.00712858109593917	0.0236273213027086
ADAMTS15	329.666646975454	-1.9905753016999	0.230006413185578	-8.65443390960509	4.95364124455747e-18	1.77886965244212e-16
GLB1L3	36.2095161840453	1.2592306387522	0.305231736201444	4.12549053523434	3.6994539728689e-05	0.000230695291457824
SLC6A12	57.4292145410581	-1.01361964167906	0.285968803420775	-3.54451125281529	0.000393341714030187	0.00191414047192073
SLC6A13	83.8483601202093	-1.14149393911338	0.231421115705024	-4.93254012554482	8.11670986528622e-07	7.20301802616879e-06
ANO2	609.875711917146	2.67446931120687	0.11358309508838	23.5463676097736	1.36767064038544e-122	1.89905627319654e-119
SCNN1A	106.157088314088	-1.71493358851926	0.283715501689076	-6.04455371070508	1.49824137664684e-09	2.13881914960934e-08
LTBR	1603.5530829598	-2.31697297187307	0.79011069640203	-2.9324662764648	0.00336281442023812	0.012394390151251
TAPBPL	542.170837600039	-1.32456421899609	0.149532087382246	-8.85806011394819	8.14188109345152e-19	3.21172536769713e-17
VAMP1	490.161887639613	-1.01482918771945	0.14564966771407	-6.96760386512996	3.22384434341896e-12	6.4812963305724e-11
AC006064.3	12.056071159494	-1.34310906033171	0.511929097307858	-2.6236232075787	0.0086999972183152	0.0279721429550894
GPR162	534.454158892912	-1.4780398911858	0.167750453873582	-8.81094421538589	1.24096113937115e-18	4.74252084602243e-17
SPSB2	499.067028833992	-1.04625477912082	0.136829158800268	-7.6464314207183	2.06633583877659e-14	5.22426468956409e-13
U47924.2	31.247093612002	-1.55089788243348	0.336911576543036	-4.60327869510108	4.15891094505589e-06	3.20228455318388e-05
RBP5	7.36224945612267	-1.69327218182898	0.685506734299313	-2.4701029138098	0.0135074186583933	0.0405203105022348
AC018653.3	6.78393126313933	-1.91881505264949	0.645233311430343	-2.97383135473258	0.0029410666946981	0.011031251056577
CLSTN3	3890.06047417308	-1.38246374501341	0.137261155876353	-10.0717769436442	7.36355070776067e-24	4.17896550793567e-22
CD163L1	573.534396801644	1.71550806787959	0.106692014583605	16.0790671595698	3.57724950584796e-58	1.04939370010988e-55
SLC2A3	385.783814948812	1.65617204932941	0.173134546342768	9.56580927558244	1.11327048685695e-21	5.44300415498982e-20
MFAP5	498.191083872323	3.02646213802546	0.539237821299038	5.61248120677929	1.99445876825796e-08	2.36563708572191e-07
A2M-AS1	17.4988926654226	-1.84920710285572	0.410848251275197	-4.50094918772593	6.76506782309855e-06	4.97187129920595e-05
A2M	46.8897550925566	-3.44912608025788	0.567815959452468	-6.07437325922258	1.24472898415569e-09	1.79041542002726e-08
KRT17P8	13.3458194908725	-2.80012171808517	0.588386693213677	-4.75898206125522	1.94571725246184e-06	1.60306166670392e-05
BTG1P1	6.61618372305698	-3.5523463024607	1.16192988304998	-3.05728112709871	0.00223354690532386	0.0087477087145704
LINC00987	127.198732372916	-1.85839227515991	0.222658074787064	-8.34639514842278	7.0378065202346e-17	2.24597062709905e-15
AC010175.1	41.4430089499882	-2.04997885816449	0.291508178116124	-7.03232022995893	2.03126935436204e-12	4.16410217644219e-11
CLEC2B	77.5239813403135	-1.41578380515655	0.204143129249011	-6.93525082311043	4.05501046258399e-12	8.04359599187612e-11
OLR1	54.4809282709669	1.33662388044219	0.264609255634059	5.05131189473838	4.38785912692246e-07	4.10743055710296e-06
TMEM52B	209.573564562455	-1.23075361697911	0.135237240713836	-9.1007004467313	8.97511072120185e-20	3.81497155308555e-18
RPL13AP20	106.09332814594	1.15142489536822	0.190284250779151	6.05107827186702	1.43879514999724e-09	2.05960311918505e-08
GSG1	14.8421935942916	1.3826692220294	0.530074655223487	2.60844243052226	0.00909553097774907	0.0290777773145906
SLCO1B3	16.1745570935535	1.52257913209281	0.405558040468403	3.75428170610128	0.00017383926865057	0.000921303889937424
SPX	107.435717943514	4.6838419122098	0.391486038130512	11.9642629774917	5.46809508567874e-33	5.5555846070496e-31
ABCC9	23.0596539425825	4.62868065072343	1.28748472074482	3.59513443238823	0.000324224112402708	0.00160707753763056
ST8SIA1	23.1864151592911	1.33439388498761	0.531057225950354	2.51271203889495	0.0119807083288883	0.0366315609327781
BCAT1	9974.58225860905	1.18154257375392	0.0913464994817781	12.9347329175938	2.86617374216607e-38	3.70786749700837e-36
BHLHE41	232.53106588307	-1.53294742030985	0.212613582558801	-7.21001641504207	5.59451324611715e-13	1.23043845712912e-11
AC022509.3	20.5283081314595	-1.22448664145362	0.37933298697101	-3.22799936602191	0.0012465925040656	0.00524843919035341
TMTC1	247.651865297162	-1.35928856922741	0.251589335995572	-5.40280677576626	6.56061203430445e-08	7.11319247529896e-07
RHEBL1	102.722661080358	1.99754661316259	0.228569893768118	8.73932511509624	2.34507100217344e-18	8.76896567922234e-17
TUBA1A	14111.9291219259	-1.06527768723548	0.113280770599336	-9.40387041507045	5.25920559209117e-21	2.49518756428416e-19
TUBA1C	5000.83220300008	-2.31688987539623	0.142572188005719	-16.250644026753	2.2103026783016e-59	6.97517942176754e-57
AC125611.4	37.173165420861	-1.03373791522784	0.324766645345211	-3.18301749900772	0.00145748805468242	0.0060303061587059
AQP6	5.63424387894102	-4.25398582197436	1.3396003040447	-3.17556349392439	0.00149545790622352	0.00616291991903905
METTL7A	1257.17059529188	-2.63217162826328	0.191076331085835	-13.7754980604105	3.57906187210259e-43	6.01166940904458e-41
SMAGP	290.166006713511	1.5347441186445	0.182962383142067	8.38830415459115	4.93204844805531e-17	1.605073516814e-15
SCN8A	706.369512391534	3.01907108160621	0.19051369679399	15.8470027741409	1.47447479239263e-56	4.26532791332689e-54
ACVRL1	52.2348629731375	-1.65590490705202	0.340167672785936	-4.86790791579441	1.1278585845626e-06	9.74800218057931e-06
NR4A1	918.524139767366	1.01686466259329	0.12672464356345	8.02420613701828	1.0218458888223e-15	2.92348985884489e-14
C12orf80	6.76482461996115	-3.50176885332867	0.810092562997943	-4.32267744857394	1.54147013703154e-05	0.000104920719000303
KRT86	22.9236316117556	-1.83890304481302	0.398018896115844	-4.62014005555606	3.83481090167335e-06	2.97805523713842e-05
KRT81	37.1899244396434	-1.80808504116392	0.367468070453408	-4.92038679424031	8.63733470602905e-07	7.62927935781056e-06
KRT5	11.1444820509474	-6.791851708482	1.28985678537796	-5.26558590494356	1.39742954440533e-07	1.42325978243884e-06
KRT4	8.81685123741924	4.1433220838957	0.878772215910845	4.71489882005561	2.41830889658148e-06	1.95682397167165e-05
TNS2	2546.65457413302	-1.04371148487791	0.123916952695738	-8.42266907128201	3.68002838622229e-17	1.21856329456658e-15
IGFBP6	1208.91663949448	-1.25622938116475	0.149545043417444	-8.40034114442749	4.45183409437479e-17	1.4510610409646e-15
HOTAIR	36.571799669074	-1.37553584248086	0.389017860725082	-3.53591950744119	0.000406358488014915	0.00196600106582454
NFE2	42.9111961886417	-1.61024379246389	0.325715533806439	-4.94371199815358	7.66489131968666e-07	6.85232940913815e-06
TMEM198B	1330.99252030001	-1.00216639261615	0.11802086359417	-8.49143415915196	2.04102548254971e-17	6.88986689636066e-16
ERBB3	123.695501745001	2.33598144648935	0.227024586053266	10.2895527180535	7.85403562783278e-25	4.78315362738308e-23
RBMS2	2518.69041544377	1.01302285770484	0.106010946149045	9.55583262393101	1.22594118968788e-21	5.97983679129254e-20
INHBE	179.93133552225	1.90941650288817	0.591532729718609	3.22791353201449	0.00124696660580677	0.00524895320649625
ARHGAP9	144.491319935456	1.27453383383715	0.346069550033529	3.68288349470117	0.000230610570904049	0.00118655063507646
DDIT3	933.09697534991	1.56812188644679	0.366221163210026	4.28189860111248	1.8530542430548e-05	0.000123724521320499
AVIL	156.023541603056	-1.3903940458528	0.316960570672645	-4.38664671413907	1.15111529681794e-05	8.0373548113054e-05
AC048341.2	359.965209861184	-1.34876546496196	0.197630278228902	-6.82469041206212	8.81151296725499e-12	1.66388206783306e-10
AC048341.3	98.742524397466	-1.55334136263242	0.355642144248989	-4.36770891119391	1.25556678519047e-05	8.70247753808559e-05
SRGAP1	1173.07570111526	1.57032179979894	0.159544719333396	9.84251817521759	7.38391035404635e-23	3.90335240746389e-21
TBC1D30	84.7100909825021	1.07359039916612	0.27717374852796	3.87334805286519	0.000107350346217656	0.000599274460204056
LINC02454	42.8728089142099	2.84964693135043	0.497614276802264	5.72661811405943	1.02452439458455e-08	1.28469561050012e-07
RPSAP52	68.7102664893738	3.22908477410287	0.693497357064852	4.65623227140994	3.22048594952e-06	2.53980618540714e-05
HMGA2	5551.14363787463	1.93869844147521	0.152117765682428	12.744720728561	3.33583212616626e-37	4.13563759070183e-35
BEST3	130.271552112284	1.27471393832431	0.160237780407359	7.9551397621941	1.78929406258591e-15	4.97562306215478e-14
KCNMB4	107.968306268832	-1.29489926857953	0.277567519141071	-4.66516857803313	3.08364130444912e-06	2.45044185765228e-05
PTPRR	327.163097820652	1.2616023310629	0.129857661975012	9.71527064229496	2.59558560282252e-22	1.33483597371821e-20
AC090109.1	11.2190093177816	2.68077911743623	0.723540548412345	3.70508484053676	0.000211319988695024	0.00109842094448215
LINC02407	206.439442165779	1.16247962376594	0.269987170639025	4.30568467758855	1.66470042866789e-05	0.000112244676362236
NAV3	501.593335351713	1.84901047483097	0.176233301250878	10.4918336188845	9.41826344029345e-26	6.14932886941793e-24
PPP1R12A-AS1	57.8018509943891	-1.64959792537202	0.23728782661836	-6.9518860233194	3.60434567234067e-12	7.17698964278312e-11
DUSP6	4520.41704378726	2.69535628149929	0.269691708232883	9.99421264806484	1.61566041671468e-23	9.07034370871519e-22
PLEKHG7	15.1294259201469	5.65437714187004	0.961652117448441	5.87985721580154	4.10620534082503e-09	5.46828931193758e-08
SOCS2-AS1	575.24565994398	-2.85106971292959	0.196337901353072	-14.5212396245519	8.88881040183869e-48	1.87006205100501e-45
SOCS2	2228.54355791396	-1.6745082375786	0.129305828664416	-12.9499826486895	2.35007174818261e-38	3.05920589819672e-36
RBMS2P1	69.9645503972561	1.11097261022838	0.234159241255039	4.74451746714681	2.09003945003365e-06	1.70644224481775e-05
ANKS1B	47.5657966690133	-1.54791575549191	0.49344081158577	-3.13698364453758	0.00170695648983687	0.00690071618212777
ALDH1L2	2669.03011247009	1.84822964843554	0.138718596625278	13.3235895791837	1.6879260666016e-40	2.44139750799848e-38
NUAK1	3124.18106397483	1.01349216165704	0.122509131935617	8.27278869455765	1.30861504819904e-16	4.0802147041751e-15
BTBD11	156.658578400816	-1.41328629813785	0.166706142133207	-8.47770981952519	2.29669923856096e-17	7.71542770012059e-16
AC009804.1	10.6393870816397	1.56014137991169	0.585478304589045	2.66472961966844	0.00770502445031626	0.0252287768041483
HRK	87.2820837637854	4.26984861426527	0.706490912509867	6.043741736318	1.50580483187283e-09	2.14814404371557e-08
BICDL1	202.984983942233	1.13343943720134	0.257356798212059	4.40415580655227	1.06196601409607e-05	7.48009068028168e-05
AC004263.2	9.94621164397067	-3.53003995877646	1.32443712763498	-2.66531335094779	0.00769166158367219	0.0251969058610765
MSI1	673.359864342795	1.90178887824341	0.274754408049397	6.92177749483638	4.46011416390171e-12	8.78857689742147e-11
WDR66	1099.08675664599	1.47370076884545	0.21022042967069	7.01026427904272	2.37868382798289e-12	4.86194570846199e-11
B3GNT4	122.325366561498	-1.13908858170111	0.203650669460971	-5.59334562815868	2.22735267607851e-08	2.61801927411756e-07
DNAH10OS	227.467917454034	1.82968276232492	0.428518363537555	4.26978845718607	1.95658453215399e-05	0.00012994815891487
TMEM132B	27.7753528985743	-4.59160156318766	1.27047265184707	-3.61408925765712	0.000301405222169874	0.00150615834149571
MMP17	275.387111354136	-1.35500524431223	0.230687977293499	-5.87375753261858	4.26026360200232e-09	5.65176880907671e-08
LRCOL1	32.3702846853256	-1.67957382335239	0.321437970884776	-5.22518798488328	1.7397826396793e-07	1.75308141360621e-06
LINC00327	22.2446694515288	-1.83405506985543	0.449761478485477	-4.07783938284669	4.54561497915992e-05	0.00027756103425958
TNFRSF19	1182.08673709423	-3.02546690949637	0.179007547565542	-16.901337125959	4.39818930676535e-64	1.69639790520942e-61
ATP8A2	17.9653561595699	1.88202819235397	0.40402563123465	4.65819009205612	3.1900158318922e-06	2.52150473421825e-05
WASF3	70.2292494911895	1.00972628136033	0.245636210885678	4.11065729160863	3.94534412108119e-05	0.000244128423511227
FLT1	793.499251381631	3.50377628921536	0.508413201187374	6.89159188044776	5.51714684790321e-12	1.07393583689839e-10
MTUS2	16.3620086867505	-1.75856763064404	0.491870712362099	-3.57526395950454	0.000349874717010575	0.00171908247367215
ALOX5AP	18.6911080477807	-1.4246418881947	0.457950768542516	-3.1109062066405	0.00186514171106074	0.00745782688288178
KL	11.0988398806713	2.25002727879529	0.759590194631891	2.96215945742387	0.00305489530518189	0.0113966253656329
DCLK1	301.359922823336	-1.23329556417918	0.201342445275158	-6.12536299782063	9.04770937692112e-10	1.32149853367821e-08
POSTN	1226.18553893688	-4.06879826370828	1.22757239472686	-3.31450778885722	0.000918046221869302	0.00404165434561273
AL354696.2	16.2740138636987	1.54714346640437	0.638472292063016	2.42319594074361	0.0153846261533374	0.0452778004128462
RGCC	12.0695059228041	1.54731998680444	0.556840726792818	2.77874787592565	0.00545688614034438	0.0187211372971656
SMIM2-AS1	22.4376906852844	1.75565588193664	0.345297328172467	5.08447572191969	3.68642916354409e-07	3.49321868145115e-06
RUBCNL	105.518504841878	5.2006181372809	0.384664263688703	13.5198889738549	1.19355794141537e-41	1.88328975786358e-39
DHRS12	142.55366290042	-1.21575613462085	0.20467614909886	-5.93990135134712	2.8519363910533e-09	3.89764640110618e-08
ATP7B	1212.9686775686	1.55924494392362	0.107104080000705	14.5582217214635	5.17874883991508e-48	1.10064266160971e-45
DIAPH3	4053.32557093253	1.44212903388819	0.0787212973569091	18.3194266648049	5.79197910279339e-75	3.1746142303416e-72
PCDH9	108.872376092596	-1.4060410755981	0.521407303532162	-2.69662712062753	0.00700456564788155	0.0232718285713953
LMO7-AS1	43.2732255046976	1.23904854631561	0.274501305142359	4.51381659432559	6.36712843948537e-06	4.70264365736175e-05
SPRY2	4672.04961693193	1.45920327704982	0.1618269714727	9.01705855192365	1.93207160179992e-19	7.96855194500768e-18
AL354811.1	21.7382447513861	-1.70295218884267	0.536987894331577	-3.17130461751366	0.00151755915915494	0.00624165129677709
DCT	267.092737539038	1.75112338410999	0.211555323514028	8.27737801641222	1.25917012686303e-16	3.93783714749297e-15
FARP1	2045.54821553603	1.04358235539011	0.194659967768922	5.36105274931996	8.27383512798041e-08	8.76984417534738e-07
NALCN	75.7048452861484	1.23431957393757	0.22626640831424	5.45516050364553	4.8928629528092e-08	5.40342256527625e-07
AL161431.1	1676.97037883123	1.6064567671722	0.129407445645357	12.4139438744098	2.19565038102566e-35	2.56915764809003e-33
GAS6-AS1	283.749164835543	-3.31687157836901	0.236569125089967	-14.020728939618	1.16412767198071e-44	2.09021130620813e-42
ARHGEF40	4041.55779779417	-1.02519101682971	0.0821124368822419	-12.4852099846939	8.9905827720115e-36	1.0579427004263e-33
SLC7A8	138.853477701129	-1.19779597033669	0.420598119158705	-2.84783957839033	0.00440171064447985	0.0155625240711638
JPH4	10.8781565251329	-1.51107972235834	0.625927598942578	-2.41414458303343	0.0157722022988355	0.0462305573657982
PCK2	1980.93419131659	1.51593546663803	0.192215052021578	7.88666366496547	3.10372424353115e-15	8.42820971893962e-14
IRF9	138.789352744215	-1.04873081779217	0.177012542458402	-5.9246130428222	3.13033616240225e-09	4.23918345842094e-08
REC8	1188.06220240344	-1.39253819273587	0.103302577798613	-13.4801882238661	2.04584261146579e-41	3.15635628974886e-39
CBLN3	161.243769286939	-1.28988254898518	0.222148063325733	-5.80640915646355	6.38268771995947e-09	8.26940220766474e-08
STXBP6	573.602188476809	2.2246659452905	0.189728050850555	11.725551046971	9.42854736934914e-32	9.13385044692111e-30
PRKD1	624.951796740335	1.18678542227684	0.155385822810985	7.6376686161419	2.2119026786672e-14	5.58418290803399e-13
LINC00639	23.4617060087346	1.18654892285031	0.347915034540826	3.41045601670045	0.000648543436022498	0.00298582287477378
AL358334.2	70.8083743126903	-3.84635381492777	0.46792819788243	-8.21996586727221	2.03561107844192e-16	6.18944635646545e-15
TRIM9	303.868982115376	-1.82980769779167	0.430776571511772	-4.24769548485453	2.15980685704841e-05	0.000141906805106007
FRMD6-AS1	38.7010127283943	-2.22960980441293	0.345042983203191	-6.4618320410821	1.03442878849049e-10	1.70857119799207e-09
GNG2	1401.2584148009	-1.39371774489414	0.131868354225927	-10.5690084105115	4.14857742656479e-26	2.79632914694147e-24
NID2	330.728329824791	-1.13401638727602	0.175507727955246	-6.46134731779555	1.03774828225077e-10	1.71269581796506e-09
LINC02331	28.3851826491621	2.43177561163538	0.32869393052109	7.39829788697406	1.37941140007613e-13	3.23905080504911e-12
SAMD4A	2395.3355840592	1.11227320984783	0.155571563507058	7.14959202552058	8.70361841233658e-13	1.87078394522339e-11
C14orf37	231.893539811806	1.00318543383115	0.37910558629521	2.64619005917252	0.00814040651877062	0.0264382328041407
DACT1	1303.78909548148	-2.52197134465607	0.198258609538315	-12.7206145071278	4.54273501897858e-37	5.59858490978023e-35
FLJ22447	39.7809500693419	1.27250291722646	0.298105176638432	4.2686374372152	1.96670635680867e-05	0.000130578769523784
SNAPC1	2059.68184191896	1.44876711104643	0.108388770942947	13.3663948621488	9.5036599045696e-41	1.39395935558011e-38
SPTB	228.768895212388	2.31554087908459	0.267967287898624	8.64113264437185	5.5658452314127e-18	1.98163118768998e-16
RAB15	2434.7269220503	1.33697547530565	0.106175142824801	12.5921702550642	2.33173059833174e-36	2.79110832770423e-34
FUT8-AS1	44.5063568686992	-1.71319918580466	0.309325713853717	-5.53849586075745	3.05080456463357e-08	3.52034113419324e-07
PLEK2	56.1262563264949	1.33920463141105	0.270023661240999	4.95958252419885	7.06448328122427e-07	6.36689994726694e-06
AL133370.1	9.04801980698022	-2.49952858239755	0.625582529609472	-3.99552171630802	6.45519393070834e-05	0.000381631504935547
TTC9	90.4227437095025	1.49815509392843	0.215828368765373	6.94141878798646	3.88181366748677e-12	7.70737989193655e-11
PGF	85.9805695711747	1.49466586162324	0.27826571866204	5.37136183648462	7.81442291465163e-08	8.3252583358754e-07
AF111167.2	11.4027073856864	1.61175910434583	0.569964932326536	2.82782152538192	0.00468659265155486	0.0164302898075382
JDP2	391.859720649572	2.65818098137585	0.141064034335253	18.8437895874891	3.30437698148418e-79	2.08556253849553e-76
FLVCR2	47.7330311510435	-1.15389967578061	0.318100362305705	-3.62747048578231	0.000286211479564129	0.0014378226474582
TGFB3	336.003108503086	-1.19917517510304	0.184997305123647	-6.48212239795354	9.04412204327282e-11	1.51423612473703e-09
DIO2	4697.73496524741	-2.07679916645525	0.302814153428396	-6.85832925225649	6.96705379060063e-12	1.33741747788599e-10
KCNK13	6.26294935133158	3.28633224417591	1.37720643864206	2.38623067099241	0.0170220704733885	0.0492996939936457
GPR68	11.5041607712073	-3.12137342715367	0.666690297754779	-4.68189418334954	2.84236201513899e-06	2.27432639459527e-05
AL135818.1	13.9950295495798	-2.40815223277839	0.620263011790572	-3.88246951212929	0.000103400983899023	0.000580494795862224
FBLN5	24.212932236965	2.32829890890426	0.415926624828038	5.59785974236893	2.17014206438519e-08	2.55944048227717e-07
IFI27	34.4343391551075	-1.28258419711506	0.364170919667044	-3.52192920370389	0.000428418537902136	0.0020612384632538
SERPINA1	227.380480826657	-2.24431371450101	0.170239192269039	-13.1832963055545	1.09499815819377e-39	1.51037229396423e-37
SERPINA5	14.3349814624461	-2.52934689589817	0.613263164578642	-4.12440701152502	3.71691117212117e-05	0.000231506656378408
SYNE3	277.704401858066	2.29824041645994	0.217706572683243	10.5565963771053	4.73521075446636e-26	3.18145063206533e-24
BDKRB2	897.45126294485	-2.28089741630825	0.192636549008411	-11.8404187992833	2.41245280172852e-32	2.38135388409487e-30
CKS1BP1	12.0559842208033	-1.88775620799867	0.604885157556363	-3.12085060183143	0.00180329494629065	0.00723680677097142
BDKRB1	688.789209205745	-2.76081331713411	0.357491517454164	-7.72273797374253	1.13857077060866e-14	2.95319452182281e-13
AK7	22.2689905077848	-1.14051028789389	0.358878050327317	-3.17798841933543	0.00148300674138049	0.00611626707155964
MOK	3997.94217224143	2.36211316849965	0.257566901544823	9.1708723222288	4.69206552120289e-20	2.04448411455259e-18
EXOC3L4	81.4025259267326	-3.01465415256191	0.260991788738869	-11.5507624478491	7.31684268163596e-31	6.86464862041053e-29
LINC00677	9.56261494197805	-2.00073771074822	0.5843342605474	-3.4239609857446	0.000617154804012978	0.00285773682925351
TNFAIP2	4504.79676857974	-1.26137862084661	0.132210933266016	-9.54065287708578	1.41935914880718e-21	6.87497961659441e-20
TMEM179	135.676319580728	-1.11444273589521	0.303423376945106	-3.67289675276677	0.000239816396569662	0.0012284544780504
ADSSL1	236.989944866899	-2.32430399889352	0.231172427892835	-10.0544170430697	8.78397656883731e-24	4.95806677441039e-22
AL590326.2	27.631762828827	-1.27799051943204	0.426426604842992	-2.99697651346729	0.00272671719927834	0.0103408714178021
AHNAK2	5418.77861981531	-1.94417571255619	0.164011367223941	-11.8539083324732	2.05383408045937e-32	2.04675867118697e-30
CRIP2	1728.15754448581	-1.11561062479552	0.3311467974448	-3.36893073828226	0.000754603883833663	0.00340708642802678
AC012414.5	18.7956261106711	-1.41792175901186	0.391538804307759	-3.62140800199547	0.000293004000726204	0.00146981872040592
AC068446.1	86.6913554400419	-1.1094002478553	0.183081130770666	-6.05960998375619	1.3645200003582e-09	1.95596851806335e-08
AC060814.4	11.1214705081828	-1.86871653191564	0.629397434408317	-2.96905648125557	0.0029871568493362	0.0111859947605132
GOLGA8IP	27.7818262582361	4.16758171325578	0.513564993989745	8.115003479655	4.85770895544283e-16	1.42301493845237e-14
AC022613.3	12.9585035519545	1.29935584745653	0.488655154472316	2.65904459528246	0.00783625898345404	0.025590091268012
AC123768.3	8.42183760374521	-1.62094172533306	0.656420129968277	-2.46936626610063	0.0135352600567241	0.0405781454930548
AC123768.2	6.18171657375876	-3.63789833665326	1.01380166902997	-3.58837280287186	0.000332748263887724	0.00164580404660497
MEIS2	4053.66442765635	-1.4655401500689	0.0971214603349664	-15.0897664122259	1.89110609049297e-51	4.57999507590553e-49
AC078909.2	19.2433250493793	-4.518973687929	0.928806523039118	-4.86535524442982	1.14251406417752e-06	9.8535333038051e-06
RASGRP1	253.320391621092	-2.42443729815912	0.224556272362795	-10.7965690410205	3.57306595001565e-27	2.57508019401128e-25
AC013652.1	175.184460301535	-1.25313557027538	0.332724171159973	-3.76628955421721	0.000165691620609953	0.000882840898967537
THBS1	36566.0892388997	1.15191525792532	0.112044804034032	10.2808449517699	8.59705697316742e-25	5.17513013402113e-23
AC037198.2	30.703516129198	1.07247742392568	0.339947012314174	3.15483703364486	0.00160587778143184	0.00654928968703002
AC023908.3	55.8690397133565	-1.16291595793574	0.306231356007279	-3.79750778332476	0.000146158188763246	0.000787831976076836
BMF	384.574853367389	-5.22930317673576	0.283951360729111	-18.416193404773	9.74182556983254e-76	5.48385791806682e-73
PAK6	4.99985095638884	-3.8221825935089	1.13907642096745	-3.35551023895535	0.000792187239614244	0.00355826522033329
DISP2	51.9074387051207	-1.31207020705855	0.314062828232737	-4.17773161644661	2.94430780260931e-05	0.000187477966715826
RAD51-AS1	291.770418882401	-1.01215918378771	0.156065391495183	-6.48548133632142	8.84489489964937e-11	1.48445987888716e-09
GCHFR	8.06533902082239	-5.15778621666034	1.34351813477188	-3.83901495868987	0.00012352890535345	0.000678139177833857
C15orf62	5.87077855670268	-2.77632814613296	0.937166988244449	-2.96246899534279	0.00305182543126353	0.0113892528368315
CHAC1	512.349730633105	3.09666560831311	0.232751496642479	13.3046001979948	2.17654253493381e-40	3.1133525096363e-38
SPTBN5	344.557270289936	-3.39237915653201	0.220207436347022	-15.4053796402498	1.50602050150483e-53	3.87251790189415e-51
AC012651.1	12.0144822666604	-1.77937742380309	0.668607539833035	-2.66131821404144	0.0077835357926785	0.0254418523995461
CAPN3	7.51761442615232	-3.97178410028876	1.30695189071256	-3.038967331937	0.00237390594909771	0.00920911028269829
AC025580.2	9.59923386089281	-1.39015202748776	0.569227660791074	-2.44217230335542	0.0145991769192634	0.0433644690351424
HMGN2P46	8.54818691297157	-1.96800778474117	0.588708102780303	-3.34292627440801	0.000828999215472643	0.00369413685491318
FBN1	3828.0314353659	-2.00918833629598	0.128236836617308	-15.6677939763277	2.51146054461678e-55	7.06874327341598e-53
WDR72	11.585706970336	-1.34062441969922	0.498802081237541	-2.68768810341186	0.0071948565710044	0.0238128829907643
RORA	703.191703489339	1.03734257994193	0.241292281478369	4.29911215388347	1.71483683664227e-05	0.000115289288681682
AC103740.1	39.9342734294402	-1.82567170471373	0.467360705082994	-3.90634403974876	9.37030741340421e-05	0.000531639234013574
CA12	17.6063246512221	-1.61145607014209	0.405777596555573	-3.97127905488344	7.1487782241233e-05	0.000417657090749061
IGDCC4	215.915334775131	1.68066272878954	0.256390098148383	6.55509998602548	5.56046075812218e-11	9.56344150868445e-10
SMAD6	1237.9202608994	-2.25723587691931	0.16978441115421	-13.2947180578853	2.48407804629299e-40	3.49583632082367e-38
PAQR5	427.441326080773	1.4705873661501	0.140248674687174	10.4855705013274	1.00636450949763e-25	6.52976947159397e-24
TLE3	629.38473857133	1.06488803497577	0.206435741793115	5.15844797865951	2.49005269987165e-07	2.43945520380652e-06
HCN4	21.4913623564231	2.52840482382729	0.426585017364402	5.92708304536502	3.08363052764884e-09	4.18409489445408e-08
STRA6	1363.40837384017	-4.00204744346687	0.377451287453965	-10.6028183675356	2.8913310241305e-26	1.98747995282475e-24
CCDC33	97.619129911606	-5.15541505435981	0.529679624272832	-9.73308169336775	2.17889870945074e-22	1.12610675733102e-20
SEMA7A	2379.90771612265	1.41304010577533	0.177022542303615	7.98226083179727	1.43677015776684e-15	4.06038654626427e-14
NEIL1	237.670132181092	-1.0320823125754	0.167362146467083	-6.16676073032079	6.97031061428661e-10	1.03772429931638e-08
CSPG4	3942.48104737725	-2.09635565449665	0.174400362179939	-12.0203629642336	2.77748713048704e-33	2.86383673038535e-31
ODF3L1	17.1393697407393	-2.30952914581219	0.64692114200596	-3.57003194956783	0.000356937690618142	0.0017492466400458
DNM1P35	37.8216361311866	-1.32354508194718	0.410212255355317	-3.22648839635656	0.00125319313271783	0.00527090197258621
NRG4	87.2755279429167	-1.9296574699306	0.306560180865463	-6.29454701025719	3.0829883685146e-10	4.7919762492106e-09
TMEM266	13.6237948641267	2.26847311487296	0.658407835520783	3.44539203893079	0.000570231702794184	0.00265937884142348
CEMIP	1888.57669271781	-5.30220980662309	0.274429168994672	-19.3208682081679	3.58568779494827e-83	2.57526570321319e-80
SH3GL3	7.75915186317772	1.88733366959612	0.617183578278263	3.05797778168555	0.00222836097323114	0.00873068140527807
LINC00933	8.89877203660855	-1.77188334936284	0.616887923970777	-2.8722937838653	0.00407503939503535	0.0145728999690382
ALPK3	127.285593847449	-1.58936504238349	0.491156664749903	-3.23596350503112	0.00121232882991475	0.00512594089920106
LINC00052	7.710935692061	-2.9577556685002	0.730056310560306	-4.05140757735547	5.09104357364519e-05	0.0003076189601157
ISG20	97.1237410951752	-1.14442154959027	0.246632348975442	-4.64019239302719	3.48084956192936e-06	2.72553764500344e-05
ANPEP	436.298903436107	-2.17433844202439	0.272787400784171	-7.9708169650574	1.57628824888826e-15	4.39503770386141e-14
SEMA4B	1735.36976523485	-1.09583526238278	0.100196947296046	-10.9368128666134	7.68543269362729e-28	5.71686400510247e-26
FES	22.3272409622599	1.47095856599359	0.485054150646658	3.03256567134319	0.00242484328928464	0.00936137831866921
IGF1R	8543.13949681376	-1.96714462059559	0.0640320624738486	-30.7212440861013	2.96208269152462e-207	2.05647527663583e-203
ALDH1A3	2402.0469771328	-1.2206646400775	0.159161774656693	-7.66933293317718	1.72893133152322e-14	4.40761098812308e-13
PCSK6	291.562322544524	1.61551582999704	0.214809835964795	7.52067903567418	5.44924758310271e-14	1.31973172861469e-12
AL022341.2	12.1073363569151	-2.65989252308447	0.691321025161503	-3.84755045235761	0.000119304713579692	0.000657549239067959
RHBDL1	405.777948246079	-1.33028682299012	0.202502570729994	-6.56923424821038	5.05746691758056e-11	8.74165319164878e-10
Z92544.2	143.902052739131	-1.59510028487176	0.230707459492691	-6.91395193020318	4.71334947076313e-12	9.25255822592409e-11
METRN	1351.74622723727	-1.10157049474532	0.133554942901502	-8.24806982664606	1.60973307195693e-16	4.98180095434159e-15
CCDC78	404.29037853326	-1.71987671021058	0.150706445268727	-11.4120979175366	3.63846435086992e-30	3.28993366261912e-28
HAGHL	714.595605683859	-1.16476257868464	0.140979976128469	-8.26190080797884	1.43370824152435e-16	4.46356879737954e-15
MSLN	86.5496095953663	2.86185068089924	0.301898740200386	9.47950521091832	2.55491636837193e-21	1.21770705081123e-19
LMF1	104.162371759022	-1.16941345173632	0.269014787700057	-4.34702293407075	1.37997794979342e-05	9.48273861375697e-05
TPSG1	6.23590427736946	-2.90599682476521	0.837044354107353	-3.47173576944347	0.00051710503387263	0.00243671123201338
BAIAP3	40.3889331382457	-1.39479779027358	0.33804008833023	-4.12613130342994	3.68916689019766e-05	0.000230122695384956
NME3	405.68633422351	-1.58881886266035	0.171345469427489	-9.27260503571541	1.81654047141005e-20	8.20713773070034e-19
EME2	1812.31892683427	-1.06983663920505	0.0993904567716585	-10.7639774879283	5.09236940085991e-27	3.65737482348656e-25
SLC9A3R2	1163.12044347093	-1.17794422042362	0.16453947985591	-7.15903697674967	8.1245771568557e-13	1.75720345818266e-11
RAB26	448.724416947829	-1.83927986046439	0.238275869866511	-7.7191192775618	1.17136249892841e-14	3.03070038853179e-13
AC009065.4	49.6106984523625	-1.0388173358837	0.283167687269933	-3.66855888784171	0.000243921515093817	0.00124794824769689
AC106820.5	43.2067070005194	-1.04051848011657	0.294173462205198	-3.53709159322727	0.000404559339121615	0.00195902152491124
AC106820.2	39.8530982694411	-2.45076770328203	0.517072240057824	-4.7397007872787	2.14034047009199e-06	1.74545854781033e-05
NTN3	41.3075668731671	-1.81645394635566	0.490914645820971	-3.70014209561409	0.000215478779857018	0.00111697163436087
AC106820.4	170.877404731209	-1.5124845712491	0.263664216168664	-5.73640440567625	9.67075922066155e-09	1.21926497002384e-07
CLDN9	13.7059924848958	-1.32524666026397	0.460662559135764	-2.87682737392468	0.00401695279397149	0.0144001880882682
LINC00921	11.2946183151629	-1.71579419244513	0.547308612357851	-3.13496655032221	0.00171873708248541	0.00694295111598257
AC004494.1	14.7457706056748	-1.39220189597477	0.582146178378491	-2.39149881538792	0.0167797381110796	0.0487023948407978
ROGDI	874.402917909672	-1.26748724914292	0.112930325984694	-11.2236216276814	3.12216845269925e-29	2.6434359566187e-27
ABAT	269.250643175424	-1.17253264350446	0.206232733629791	-5.68548272074634	1.30443673913012e-08	1.60099047746624e-07
GRIN2A	17.0606853622012	-2.04407094145344	0.562550884681656	-3.63357519668673	0.000279520933178897	0.00140862859817326
ATF7IP2	271.336371179745	-1.09708672219069	0.131500742191442	-8.34281772032534	7.25409383561406e-17	2.3102181407977e-15
SOCS1	31.6759168734011	-1.47086598987532	0.353334224262294	-4.16281777669925	3.14344223068444e-05	0.000199001868634333
SYT17	177.846691285999	2.23733150520652	0.231782846096061	9.65270529243254	4.78757493903786e-22	2.42028181626895e-20
TMC5	136.172514532878	1.14573364115618	0.170309310820252	6.72736937069405	1.7275780480552e-11	3.19839960754611e-10
GPRC5B	1040.67072504963	-1.3582064461225	0.10078761364988	-13.475926226815	2.16748174577061e-41	3.31943454418457e-39
OTOA	12.2773085100972	4.0605970280197	0.646889294043751	6.27711273846662	3.44917992318478e-10	5.32144588445131e-09
AC092119.2	33.4649589699879	-1.14504072861867	0.35928769979703	-3.18697447551232	0.00143769461809428	0.00596737813983015
NUPR1	663.416876489291	1.36887196011234	0.350089364748429	3.91006439483244	9.22715192677963e-05	0.00052437413460018
AC009086.3	13.5725621520839	-1.25851086803239	0.516531972267634	-2.43646266949824	0.014831700269044	0.0439360906277411
AC009133.1	55.4903534141738	-1.7167448565417	0.265214628148199	-6.4730398490026	9.60506079303298e-11	1.60043364957833e-09
PRRT2	258.243641265656	-1.96868376006977	0.205657944271947	-9.57261226664079	1.04238007206278e-21	5.12044625965181e-20
MVP	3528.12034923211	-1.12897085610469	0.146972373873779	-7.6815174603784	1.57215046569365e-14	4.0226965478461e-13
ORAI3	503.148151238753	-1.23360909905484	0.142893891394622	-8.63304293147182	5.97410004309487e-18	2.11613189961871e-16
HSD3B7	327.427237782237	-1.37462396589297	0.139075011688522	-9.88404709950071	4.8820430800177e-23	2.60726136591304e-21
ITGAM	9.3776850195548	-2.98681284673483	0.671876425435859	-4.44547945672782	8.76960612800116e-06	6.28538735147998e-05
ITGAX	14.055566237586	-2.66986824475669	0.587704091627544	-4.54287843626025	5.54912548341431e-06	4.15446389534699e-05
AC023824.7	612.080794927173	-1.18965749164281	0.151978914660249	-7.82777988842929	4.96560297137651e-15	1.32935191115463e-13
AC023824.4	9.90892509302494	-1.70526978196318	0.561250243803014	-3.03834127609162	0.0023788438403554	0.00922311234306075
RARRES2P8	59.0407290759319	-1.72781365793683	0.310462041254887	-5.56529761562158	2.61705362151788e-08	3.04684141022775e-07
C2orf69P1	103.059206995555	-3.22597039996724	0.301843302142752	-10.6875666183958	1.16384477104495e-26	8.13441573534373e-25
LINC02167	3943.74675870104	-2.16016587172895	0.280108531228194	-7.71188889626909	1.23969035636959e-14	3.19953788630307e-13
RNA5SP412	5.36444767791413	-2.94497998533617	0.943041946013186	-3.12285153145774	0.00179108073382481	0.00719333388432378
RNA5SP413	32.1219866005968	-2.31333715394121	0.377157268006934	-6.13361414501146	8.59047300325561e-10	1.26001670219583e-08
RNA5SP414	5.79352422390628	-3.31274873156281	0.89830912173489	-3.68776031703313	0.000226236599144978	0.0011677957588579
RNA5SP415	22.2078839346577	-2.51929187995994	0.409144527946461	-6.15746199174293	7.39199760673931e-10	1.09580445660617e-08
RNA5SP416	20.2266590085446	-3.37265573051959	0.506527135898249	-6.65839101500198	2.76841456289538e-11	4.94940244772404e-10
RNA5SP417	21.1898626035185	-2.83405892014056	0.448883189063515	-6.31357776185186	2.72657221792596e-10	4.25386113520314e-09
RNA5SP418	30.8260879320208	-2.63522642018112	0.396776754017349	-6.64158470348767	3.10328326639758e-11	5.49151944541451e-10
RNA5SP419	31.0257437024117	-2.95168537090987	0.367124300605842	-8.04001632700121	8.9826502558465e-16	2.58056054522443e-14
RNA5SP420	24.6632828674861	-2.82823571439294	0.443205403318119	-6.38132047402618	1.75567458840628e-10	2.80853996369631e-09
RNA5SP421	21.7580085693963	-2.6103769799467	0.467989233415041	-5.57785691114749	2.4349981733775e-08	2.84762167069661e-07
RNA5SP422	19.0975475561358	-2.67568010740039	0.475709590585312	-5.62460829118085	1.85929387295551e-08	2.22176550693732e-07
RNA5SP423	13.7341917408175	-2.44221407554475	0.492830739513911	-4.95548243998246	7.2151038931427e-07	6.49421710831357e-06
AC106785.2	14.6874872477669	-1.53766240020453	0.48147396413457	-3.19365638590327	0.00140483223409447	0.00584612303131263
GPT2	3129.17753893734	1.45882508262795	0.078696192756714	18.5374289597192	1.03030867411444e-76	6.31154972483984e-74
AC007728.2	15.1802939474985	1.81827004790606	0.42576926967022	4.27055256786006	1.94989252541923e-05	0.000129545012821154
MMP2	13012.9735684253	-2.84360710779337	0.187831953614534	-15.1391020168431	8.94264192865984e-52	2.2173493582158e-49
NLRC5	1143.8033903717	-1.02354484577836	0.346079187236561	-2.95754521949545	0.00310099261548305	0.0115479124254034
PLLP	5.43316426170556	2.85539138679676	0.986948769053926	2.89315056295565	0.00381398419384794	0.0138080415069468
CX3CL1	75.5915366235548	-1.30793255938627	0.352315866679903	-3.7123861939905	0.000205314388351499	0.00107175139864286
ADGRG5	14.3390767203894	-2.03529546678871	0.498263438810273	-4.0847778670024	4.41190022876832e-05	0.00027026781754349
ADGRG1	679.750812963777	-2.67766210877229	0.165898860237496	-16.1403285407689	1.32832381501693e-58	4.00961281437284e-56
NDRG4	993.186793320672	-1.21742348893231	0.119171254019642	-10.2157479078944	1.68574073930921e-24	9.97460457907167e-23
BEAN1	52.8577389010729	-1.02412930111876	0.340829599979259	-3.00481325912152	0.0026574395034256	0.0101242271771261
RRAD	102.423387665157	-3.2314558304381	0.247616876439172	-13.0502245117849	6.33604099844966e-39	8.40554534494965e-37
CES4A	7.24015801917991	-2.0102701175758	0.72001030410452	-2.79200187291206	0.00523830529148712	0.0180934365855877
TSNAXIP1	68.340730343316	-1.15986181385367	0.279657612257431	-4.14743516005561	3.36220645903641e-05	0.000211692974996404
PSMB10	173.779292038619	-1.00983495352843	0.147554419491228	-6.8438136723412	7.71122079603492e-12	1.46809238336211e-10
CDH1	35.8505448481803	2.75685603027705	0.333221253347686	8.27334992165256	1.30246719172396e-16	4.0671344331674e-15
AC099314.1	12.0333101201731	5.11993967089239	0.926603805065075	5.52548958131336	3.28568076737673e-08	3.76218576266754e-07
FTLP14	5.24269860201199	1.84190488013815	0.759161122122253	2.426237101011	0.0152562993947135	0.0449636626281439
NQO1	5392.9358962377	-1.20121587355843	0.0976926280002081	-12.2958702017502	9.53246309832325e-35	1.06172268134693e-32
IL34	15.4352764974338	-2.77233023191835	0.547723568096043	-5.06155001062913	4.15861621067609e-07	3.9157169274847e-06
VAC14-AS1	18.462483564091	-5.56037764665913	0.803399957878661	-6.9210579265414	4.48283120552686e-12	8.82499133730751e-11
CHST4	35.8926328795966	-1.24127017850585	0.266308333348392	-4.66102642339014	3.14636322410951e-06	2.49267604533104e-05
CLEC18B	24.940661100225	-1.596781715873	0.484622780358181	-3.29489611423721	0.00098458071113801	0.00429462765478167
AC105411.1	9.62516754808655	1.96166679112824	0.548508975391833	3.57636224589926	0.000348408778017362	0.00171230162021425
SDR42E1	17.9225036790289	1.19364929660762	0.383758096209307	3.11042114394008	0.00186820770757583	0.0074670946331586
CDH13	560.126717673492	1.23140351766887	0.22291959744031	5.52398053741594	3.31404190243899e-08	3.78841189593849e-07
CRISPLD2	674.130835839834	-3.80776968305694	0.340584783633452	-11.1800933747967	5.10362602676812e-29	4.15227823771588e-27
AC126696.3	5.69354644189155	2.66463063124643	0.778216452081458	3.42402248644252	0.000617015152134079	0.0028577255033686
SLC7A5	17049.7483397453	2.43709903000499	0.233249633148245	10.4484581480823	1.48926628183249e-25	9.51485831840709e-24
ZNF469	122.860815633655	-1.43437496607796	0.256316714171865	-5.59610390883908	2.19222343288793e-08	2.58255823869851e-07
CYBA	338.381156974	-1.14978660785038	0.147816634611077	-7.77846560284373	7.3409455265681e-15	1.9354077649033e-13
CDH15	46.0022828338698	-1.16052846401878	0.290492095441441	-3.99504317752677	6.46824637366435e-05	0.000382294652300457
AC137932.2	7.06868358441795	-2.4136348900593	0.85822938652529	-2.81234239698011	0.00491821187987994	0.017129852346846
TUBB3	268.213523087966	-1.25182863140847	0.203242752023198	-6.15927809945022	7.30772983974524e-10	1.08563050714846e-08
SLC43A2	363.457651378306	-1.1721661471445	0.160392937979459	-7.30809075456064	2.70964766943003e-13	6.16119450424548e-12
SCARF1	22.9188495498479	-2.14602608316089	0.481391411153778	-4.45796504349214	8.27413907703724e-06	5.95692252666891e-05
SERPINF2	28.0739323874468	-1.64011849325671	0.320949781260476	-5.11020286979298	3.218130624864e-07	3.09308835508386e-06
HIC1	49.9017921487062	-1.69497200370843	0.345251736966984	-4.90938009059319	9.13647443064113e-07	8.03947990880412e-06
RAP1GAP2	1895.190421447	1.26067161132154	0.0904910642700371	13.9314486075612	4.07995589086825e-44	7.08144344125033e-42
AC027796.4	95.1172429782555	-1.33179325887612	0.204071348585731	-6.5261158320646	6.74971293038075e-11	1.1457458917194e-09
CAMKK1	350.466521887211	-1.08640039304227	0.125837281483721	-8.6333746266031	5.95679401759058e-18	2.11359635090931e-16
ATP2A3	52.5917999206009	-1.2225164350726	0.359670376677311	-3.39899117176786	0.000676348994625098	0.00309876745711648
AC127521.1	5.69446176489564	2.16453385877046	0.779288234820599	2.77757800266132	0.00547656933232625	0.0187793852574401
ARRB2	463.444371366138	-1.2877076167404	0.152529257952855	-8.44236465857861	3.1098140130424e-17	1.03138863477145e-15
CXCL16	349.305834566343	-1.10400265662389	0.187978642432591	-5.87302175575499	4.27922288923635e-09	5.67330708701558e-08
ZMYND15	21.0404289699778	-1.76865386336928	0.383428978566075	-4.61272872484388	3.97416838550153e-06	3.07481348934717e-05
SLC13A5	16.8762854336472	2.61392292491102	0.564071106607964	4.63403087711728	3.58613470479416e-06	2.79955073581157e-05
FGF11	28.6646076290527	-1.47021593068654	0.409960951500248	-3.58623406767473	0.000335487852711929	0.00165716032054462
TNFSF13	33.3035560792722	-1.1276766424947	0.303723602475633	-3.71283836127018	0.000204947788374605	0.00107022202132714
CD68	5.78102094206503	-1.79857934732913	0.753216868191959	-2.38786387199013	0.0169466175446304	0.0491046397077854
KRBA2	28.6807879268514	-1.01472271141785	0.36781682342604	-2.75877188532647	0.00580190193566755	0.0197648043042335
GAS7	460.57429123362	-3.14268278677235	1.26746113980427	-2.47951017043226	0.0131562978018861	0.0396268070307569
MYH8	56.1034602755967	-2.11120099185209	0.586599758395361	-3.59904851926169	0.000319383602490058	0.00158592025589542
MYH2	27.6874297294908	2.19596452258161	0.364813588985316	6.01941536412997	1.75048154696174e-09	2.47013588771827e-08
AC005323.1	8.45500361476455	1.72538782425338	0.655794023710109	2.63099046632373	0.00851364242327822	0.0274398753594162
CDRT1	22.0586444231898	-1.03063269538436	0.385663294728227	-2.67236397518886	0.00753189037257947	0.024751374673412
MYO15A	11.4661564893683	-1.63401750956239	0.535226837911639	-3.05294389933442	0.00226608298456934	0.00884851451117552
MFAP4	2906.76238425489	4.25175475920217	1.27605175155327	3.33196106978165	0.000862363187267226	0.00382074036681595
RNF112	110.295368814137	-2.76197163063025	0.643473137707809	-4.2922873835402	1.76841858119369e-05	0.000118585390241797
AC015818.2	7.67056505824678	-1.79700277955883	0.73624245082786	-2.44077583075821	0.0146557490233534	0.0434828975296871
AC069061.2	37.3874953527805	-1.50331469469437	0.27868882491619	-5.39424103261571	6.88137940305511e-08	7.4377462484085e-07
GTF2IP6	40.1880045398336	-1.64848906110706	0.338021909741914	-4.87687044418426	1.07782174491409e-06	9.33813282157683e-06
TIAF1	119.855310710962	-1.31000230918766	0.195415428698532	-6.70367901814246	2.03236437087749e-11	3.72296263119053e-10
CORO6	1368.40154428333	-1.08266608687241	0.14117965727788	-7.66871168090046	1.73732461054591e-14	4.42359376386923e-13
AC011840.6	6.1007738711202	-2.20381871160963	0.717373807756423	-3.07206464437563	0.00212583681584225	0.00837626356420024
AC011840.4	10.6892300641824	-1.66537585536903	0.525071519562143	-3.17171241121169	0.00151542997903324	0.00623412514384838
TBC1D29	33.7501789512331	-1.51002526146396	0.298610873447531	-5.05683280729324	4.26276643862867e-07	4.00834760197553e-06
RAB11FIP4	206.047352442932	-1.05744795655231	0.269978610575484	-3.91678420115675	8.97380102008804e-05	0.000511651594980547
AC060766.1	62.9240322715408	1.25040286135684	0.224235834261087	5.57628474270057	2.45709621146275e-08	2.87185184581067e-07
AC243830.2	17.0145816214151	-1.3590264403627	0.462609148803029	-2.93774224716285	0.00330611766822518	0.0122091877293961
AC243773.2	110.064843258664	-1.57243018309965	0.164695882672101	-9.54747719000518	1.32892939109066e-21	6.46704237327949e-20
LHX1	256.765809548733	-1.8920988073458	0.143769819389855	-13.1606119794521	1.47883179791687e-39	2.00007199266315e-37
DUSP14	2075.97209163061	1.36733556810581	0.137222210865547	9.96438958009171	2.18210162500333e-23	1.20234954088808e-21
AC244153.1	195.026230707758	3.07292612416235	0.897086813201509	3.42545011133955	0.000613781644084831	0.00284591364269788
PLXDC1	19.1828633456358	-1.50774432256842	0.507715183614303	-2.96966561416413	0.00298124065888481	0.0111658479487957
STAC2	106.983773754336	-1.46184723273181	0.281628887792995	-5.19068638230858	2.09520273004544e-07	2.07705294913786e-06
PGAP3	359.10354515383	-1.17493827285275	0.135881421641518	-8.64679114082625	5.29677880714675e-18	1.89230375635082e-16
NR1D1	285.255455761273	-1.28040568501734	0.229621162141626	-5.57616585978087	2.45877509492329e-08	2.87220233746844e-07
CDC6	3847.04805579855	1.06892979966681	0.0869280386974254	12.2967205482168	9.43266590616718e-35	1.05625572846048e-32
AC004585.1	8.44838923366832	2.14595177791441	0.60363867260396	3.55502699761972	0.000377940280447178	0.00184479497566295
KRTAP2-3	9.89785211698405	1.59667414234243	0.533026680786127	2.99548634223637	0.00274007571833969	0.0103801922629282
KRT34	59.4892350140231	4.10764727289798	0.305330189180393	13.4531317847222	2.95103860919301e-41	4.48644030308555e-39
KRT15	57.6107785203652	-1.05977686937561	0.321346431588121	-3.29792636606576	0.000974016733296305	0.00425855522371414
KRT17	26.335663010673	2.26512739083561	0.497182616681241	4.55592636354753	5.2155206632247e-06	3.92729083057281e-05
ZNF385C	10.8309543532095	-1.72566034675223	0.57974818758765	-2.97656876502324	0.00291493703636493	0.0109608789661327
C17orf113	28.7335325670307	-1.04962771965346	0.340079358966628	-3.08641995457436	0.00202582482317059	0.0080242034036592
WNK4	229.511857246352	1.1764450468187	0.176427714854563	6.6681419514417	2.59062158817174e-11	4.65953941610026e-10
RND2	346.905615537015	-1.03248720348669	0.412866841812364	-2.50077530797672	0.0123921773156405	0.037642966281269
AC135721.2	25.9184873271905	1.30744736880646	0.435541438900987	3.00188972168888	0.0026830935424912	0.0102032996719019
ARL4D	1011.55805336594	1.28065995718837	0.0932155363371365	13.738696439578	5.95381236381446e-43	9.84174634234345e-41
ETV4	2579.82438954542	1.97268419218395	0.110399932987456	17.8685270797048	2.07398421096968e-71	1.02849864633516e-68
MEOX1	6.14837042263879	-2.45186618732525	0.732142490007286	-3.34889208151387	0.000811353918544598	0.00362714733106823
AC003102.1	236.729113973755	-1.12410863868655	0.26391862216167	-4.25930019442868	2.050679119987e-05	0.000135549173948236
RUNDC3A	152.688496614815	-1.34543024495196	0.334533025250941	-4.02181591471492	5.77511854020869e-05	0.000344950298122933
AC142472.1	39.315859556378	-1.12231892847231	0.352254570992389	-3.18610181639506	0.00144203838215276	0.00597825943938649
AC138150.1	28.3481109800264	-1.24919240844405	0.448028061268309	-2.7882012678129	0.00530016041381362	0.0182677049642413
AC138150.2	55.921421407373	1.56880078198221	0.244517022413833	6.41591643189195	1.39978220726994e-10	2.2716179290186e-09
AC008105.3	164.279008780045	-1.12208955157722	0.227538623279475	-4.93142454412677	8.16321005313787e-07	7.23503570156406e-06
AC008105.1	115.928782922411	-1.5257600795754	0.26104983936646	-5.84470798096738	5.07457668486621e-09	6.64319818933962e-08
AC008105.2	25.4711072055061	-1.45872498511533	0.491390070600706	-2.9685682971414	0.00299190605721441	0.011201765119479
MAP3K14-AS1	137.541625274623	-1.08907568578134	0.230632146798977	-4.72213306296194	2.3338390234299e-06	1.89140852840459e-05
LRRC37A17P	24.2146852421053	-1.04170287116719	0.421686437441006	-2.47032576501331	0.0134990060337064	0.0405067422086208
ITGB3	77.0027482433279	1.60903552069339	0.225529380233915	7.13448296192952	9.71516478422977e-13	2.07323209145428e-11
GIP	20.4321948812963	-2.05672753719635	0.390219811384411	-5.27068969127823	1.35912080366432e-07	1.38831623828938e-06
GNGT2	131.197855049216	2.87245456476201	0.313054082738481	9.17558569955339	4.4912619976669e-20	1.96934747131381e-18
DLX3	65.0701248437826	-2.0472336023607	0.298395954442813	-6.86079543599525	6.84781649736255e-12	1.31574097792497e-10
HILS1	9.2202973295191	2.35720297977316	0.753072322578461	3.1301150090104	0.00174737876684647	0.00704771590934899
AC015909.1	139.765787584317	-1.08898511345888	0.315514412692992	-3.45145917159259	0.000557564107656928	0.00260613672223485
ABCC3	2726.3748822098	-1.467200306439	0.16809541052947	-8.72837813844882	2.58350615363048e-18	9.62598679209583e-17
ANKFN1	24.7697290670957	1.27957214741051	0.477489489362863	2.67979123292935	0.00736680889953804	0.0243047514271469
NOG	9.10605086551918	1.55128782535276	0.628947501609669	2.46648221255754	0.0136447505197601	0.0408734163419479
TEX14	24.0934022507533	2.01366305037844	0.448948037201178	4.48529202384306	7.28141397142184e-06	5.31757679511831e-05
WFDC21P	209.127900804081	1.43312535760143	0.166856919304011	8.58894772586742	8.77694374398342e-18	3.04170023793156e-16
AC080038.1	120.121778060413	-1.16890720941536	0.277699815361273	-4.20924734103505	2.56222781477443e-05	0.000166094245023722
AC005828.4	15.3609810336463	-1.08296362278422	0.410546270522652	-2.63786009164215	0.00834309951998364	0.0270044984013738
AC046185.3	383.059664158251	-1.18821556176586	0.38521689713098	-3.08453645365886	0.00203869624569713	0.00807108257087623
SMURF2	5450.22778836857	1.40331421466372	0.124142128456405	11.3040933977261	1.25240959754297e-29	1.09601626460609e-27
RGS9	178.411154637315	2.9326280896784	0.179269149287341	16.358799611292	3.76475737126694e-60	1.22519322701168e-57
ARSG	50.4898322317012	1.14113736507418	0.31228921334991	3.65410432474839	0.00025808132272666	0.0013123334447634
SLC16A6	64.4973418924323	1.86086303004681	0.338388798647657	5.49918625404741	3.81547947061342e-08	4.32365649694975e-07
ABCA10	22.8835101900975	1.51004777173104	0.627742103238809	2.40552252898126	0.0161493561805112	0.0471418464936271
MAP2K6	248.024107610858	-1.75523406374357	0.20249643108435	-8.66797530378411	4.39872101281165e-18	1.58780868725894e-16
AC002546.1	94.4141279321155	-1.90600159973903	0.331830615060773	-5.74389918600474	9.25208849119358e-09	1.16931128091371e-07
CASC17	10.3569446986712	2.26178864179315	0.574015244110723	3.94029368557479	8.13819161505142e-05	0.000470317022636768
SOX9-AS1	13.124643439257	-3.08063596953087	0.956488564721266	-3.22077658129516	0.00127843768368127	0.00536408140123158
SOX9	1554.10766959006	-1.50299262846724	0.190291382619266	-7.89837462831631	2.82563795226429e-15	7.7031920510158e-14
LINC00511	753.188582046424	-1.92461971243734	0.134603335098058	-14.2984548713838	2.23721711672944e-46	4.39592057615479e-44
AC025198.1	42.0327064200309	1.11806308775934	0.246369146013284	4.53816196488767	5.67466699465579e-06	4.24083115050918e-05
SSTR2	359.646860828412	-1.15109573590759	0.262901828835672	-4.37842422399841	1.19540489882694e-05	8.30760534960541e-05
MGC16275	29.6929694695607	-2.44067526770399	0.390470955686751	-6.25059362843361	4.08895517922809e-10	6.26211459360019e-09
TTYH2	1166.57374928329	-1.14471281603901	0.0873304862476119	-13.1078259749219	2.96990232982082e-39	3.99078230487149e-37
MYO15B	235.658977118789	-1.7265721030725	0.405468733782475	-4.25821267885669	2.06067854473805e-05	0.000136123732095795
AC087289.5	11.6597693526436	-1.42562026203292	0.498261107875761	-2.86119112950792	0.00422052527756013	0.0150239447070624
EVPL	31.8747991335039	1.22491586233336	0.32494681312815	3.76958878451992	0.000163516734457498	0.000871921798586986
RHBDF2	2035.58701734862	-1.08931230965373	0.0990507187521591	-10.9975204963365	3.92783745841892e-28	2.99748501621902e-26
PRCD	406.365254541693	-3.27704574725067	1.2677672643437	-2.58489538215608	0.00974085487910843	0.0307490944865217
ST6GALNAC2	5.36639524662384	-2.55344116247784	0.793091421221048	-3.21960507219527	0.00128367308094984	0.00538062848259675
AC087645.2	21.8180049575378	-1.417049215177	0.359559105982873	-3.94107447592914	8.11174335504919e-05	0.000469048835643988
C1QTNF1-AS1	92.1131756634545	-1.17113898048539	0.22226503664621	-5.26911023954502	1.37086620796691e-07	1.39894176283855e-06
C1QTNF1	672.545829678506	-1.83190062958351	0.168024127582235	-10.902604619607	1.12004394510938e-27	8.24320681580856e-26
AC127496.7	51.2063962086615	-1.35658729954714	0.261486963309676	-5.18797297722466	2.12595443150443e-07	2.10453321765087e-06
AATK	128.28921251578	1.00676207687517	0.347157221425717	2.90001767136102	0.00373141622745984	0.0135397103110686
AC027601.4	17.7731533461685	-1.44902378990837	0.469312403386388	-3.08754633257664	0.00201816308334008	0.00799739358824337
LINC00482	28.3036614400543	-1.34545276440646	0.319326855090973	-4.21340311018675	2.51551523031108e-05	0.000163320296810845
AC139149.1	22.5696765615892	-3.37377447947707	1.11361201889919	-3.02957800582294	0.00244895652877448	0.00943174308086444
FSCN2	38.529802835686	-3.27866486373182	0.918705144463148	-3.56878905434641	0.000358635030975624	0.00175673810563506
NOTUM	36.5103992317488	-2.70158362081685	0.395462178865712	-6.83145889846076	8.40553755918605e-12	1.58866185374526e-10
SECTM1	6.08447524190872	-2.65303087635008	0.788685502734805	-3.36386413488084	0.000768593701845455	0.00346274488904113
AC130371.2	32.4366217726595	-1.27313927646916	0.520553617358314	-2.44574090740171	0.0144554839139235	0.0430051162632764
AC144831.1	121.062268774398	-2.13877836318709	0.340207038686571	-6.28669639359673	3.24292697207043e-10	5.02557164987224e-09
COLEC12	861.822448150197	-2.70178668136042	0.366278451670181	-7.37631894270775	1.62725924120605e-13	3.77422666768816e-12
AP000894.2	61.1784444513543	-4.86568136558862	0.405767066085145	-11.991316625405	3.94582946910188e-33	4.02861451874774e-31
ADCYAP1	604.139816949306	-3.54608247974943	0.172189330622686	-20.5940894649266	3.10060956366971e-94	2.80780417357012e-91
AP000919.3	6.34094730382794	-1.98530984441652	0.704779297812998	-2.8169241783593	0.00484859705268845	0.0169241795564597
PTPRM	704.989802545185	2.14462491781703	0.729507247156222	2.93982674768104	0.00328395814348988	0.0121338088012431
AP005229.1	45.1828507816475	-3.38711848672664	0.355721566574126	-9.52182494681786	1.70164101312785e-21	8.20411551421916e-20
AP005229.2	26.7905271868942	-2.49313245922079	0.352035378092129	-7.08205088003493	1.42036484221248e-12	2.97619305167017e-11
ANKRD62	7.64055173370083	-2.16756279056606	0.688042545339957	-3.1503324979636	0.00163084742798097	0.0066368288843274
AP005121.1	8.11480840171033	-1.71866679975673	0.571027777097324	-3.00977792795499	0.00261438764543202	0.00998578138255237
AC090229.1	15.024302000402	-1.41540942835181	0.547300701159551	-2.58616410567906	0.00970507114003894	0.0306628792746738
ZBTB7C	10.0960065043066	-3.86624032465307	0.856120358978727	-4.51600091518106	6.30183918373177e-06	4.65921666344907e-05
LIPG	2983.93303128481	-2.53587501151941	0.148719103659619	-17.05144093205	3.41021647520043e-65	1.3659228604899e-62
DYNAP	28.1988043016776	1.61958602974335	0.331185907648231	4.89026251522634	1.0070158694786e-06	8.78313506260477e-06
NEDD4L	3653.78456538406	1.4480704437364	0.0882539419163655	16.4079973346536	1.67644683800506e-60	5.54238646697926e-58
AC104971.2	24.770054613187	1.25318061272146	0.372635811276717	3.36301711965857	0.000770955825801163	0.00347178634184699
PMAIP1	1445.40978962528	1.18049151039408	0.0981641000293556	12.0256948318281	2.6038832105737e-33	2.69819301043925e-31
AC090409.1	27.306009716357	3.48225535514786	0.490584515974225	7.09817624030111	1.26413917183606e-12	2.66223363710834e-11
BCL2	730.864752780928	1.33890943815016	0.212952466130455	6.28736291473581	3.22903923909208e-10	5.00777582068576e-09
SERPINB7	2843.23352970702	2.08276926137977	0.285017083464154	7.30752429315949	2.72109142043809e-13	6.18046805942035e-12
SERPINB2	462.285252284465	2.06207205029244	0.487308180185508	4.23155640339847	2.32079778290068e-05	0.000151718694985108
AC110597.1	14.2004127745585	-1.65891360411263	0.491083916215829	-3.37806543715747	0.000729977076759008	0.0033059279310147
DSEL	821.966927109487	-1.61589961631995	0.156013498519293	-10.357434655695	3.87207760726376e-25	2.40739201206238e-23
CBLN2	26.7055750748195	-5.18529203837619	1.26787327810008	-4.0897557570946	4.31827672537424e-05	0.000265000199281363
AC027575.2	40.6332727315569	-1.1080713550756	0.280762029767857	-3.94665673272055	7.92500505078653e-05	0.000459271021696666
FGF22	11.7859816418254	-2.16355580486577	0.585119301551934	-3.69763191733257	0.000217620134183298	0.0011261098521167
AC004156.1	22.3734609466698	-1.36127166104156	0.408798511139996	-3.32993302065961	0.000868668772936218	0.00384622304479497
LINC01836	15.7022920387538	1.88369276731424	0.505040073735287	3.72978871435371	0.000191640403011675	0.00100718806811183
PLPPR3	153.07330272202	-1.26945545473446	0.293329733913666	-4.32774215486825	1.5064567921118e-05	0.000102638148727853
AZU1	18.2424025081702	-2.21737368408012	0.513725156542524	-4.31626455477381	1.58691774196242e-05	0.000107539207386987
ABCA7	709.567239645131	-1.80972934961942	0.167099344810981	-10.8302599969291	2.47451704956464e-27	1.79579237311262e-25
EFNA2	45.6785612064095	-2.12186167168339	0.744369205601425	-2.85055004387104	0.00436436818685059	0.0154488546219789
REEP6	238.645402927464	-1.32802137792475	0.249542886011703	-5.32181621824502	1.02736335901966e-07	1.06936152132242e-06
GIPC3	37.0838136697862	-2.72855041494461	0.607468587519973	-4.49167326673479	7.06657766967363e-06	5.18066454431406e-05
CACTIN-AS1	38.7545665028295	-1.35039896189817	0.299023094756578	-4.51603566941032	6.30080557677033e-06	4.65921666344907e-05
CREB3L3	41.1906561173076	-5.01218393890634	1.26529727745051	-3.96126983613333	7.45522241691669e-05	0.00043397812325193
ANKRD24	43.9509095261385	-1.21260689325169	0.350558489258656	-3.45907153986217	0.000542040913118847	0.00254099215359877
PLIN4	95.8988578122824	-2.49132041867188	0.331608782634391	-7.51283002482668	5.78626364753041e-14	1.39648087196713e-12
LRG1	90.988191921164	-3.69074173023654	0.301614070365303	-12.2366364598524	1.98072113199068e-34	2.17128735458431e-32
CAPS	178.316735171927	-1.48553155350402	0.249734595396872	-5.94844118870776	2.70708117559846e-09	3.71674928974059e-08
VAV1	422.742973713495	1.02428245662817	0.113240886177021	9.04516461507546	1.49439834427649e-19	6.2375408245673e-18
ADGRE4P	90.3608378450528	1.37786275709324	0.238017894256759	5.7889040712497	7.08471422130171e-09	9.11429449050476e-08
AC010336.1	8.15981146225757	-1.58565235118627	0.634881348873911	-2.49755699076488	0.0125052362343237	0.0379511963118889
ADAMTS10	125.491847486591	-1.08964724343553	0.245598779830414	-4.43669648598389	9.13499526110374e-06	6.51364879487397e-05
MUC16	14.8167948144399	-4.23252274116959	0.691066755651539	-6.12462212449963	9.08990716692898e-10	1.32673150997054e-08
OR7E19P	5.17264482720911	5.4299157261369	1.31523950885883	4.12846153842212	3.65198510543081e-05	0.000228076599028225
ZNF699	567.646555796795	2.34200890498505	0.135625663511123	17.2681839436161	8.1672306843256e-67	3.40214161386267e-64
CCDC159	102.460333533621	-1.10768945344055	0.228155881893643	-4.85496777136304	1.20406324412771e-06	1.03458041454999e-05
CNN1	1318.37714930497	2.03643814599937	0.458393689170069	4.44255275347787	8.88978280214861e-06	6.35839272675657e-05
ACP5	73.220380679539	-2.0236236663941	0.313518597348511	-6.45455702949772	1.08535900666033e-10	1.78561274808226e-09
ZNF878	19.0611044172612	1.23888503563785	0.373037794195434	3.3210710949808	0.000896726917799312	0.0039595801026785
MAST1	256.52469372376	1.32486283461833	0.171507724569565	7.72479978930018	1.12029283907994e-14	2.90940888433378e-13
DAND5	10.6955207005901	-1.35487556789367	0.561331637201217	-2.4136811077477	0.0157922772763667	0.0462683290353307
CACNA1A	173.793903204322	-2.47538111517533	0.416311528787851	-5.94598262119414	2.74803303795371e-09	3.76552842858552e-08
UNC13A	29.2760665124735	-2.21068303997796	0.387413968176041	-5.70625537944834	1.15488683327049e-08	1.42882334590301e-07
B3GNT3	58.9770116684512	-1.13115087076756	0.247912317806887	-4.56270539832022	5.04986502407657e-06	3.81358189708002e-05
KIAA1683	225.974586656466	-3.13272118471021	0.353419958922584	-8.86401886939392	7.71806852570318e-19	3.05032127615457e-17
CRTC1	780.319419140514	-2.10880650370032	0.1601256242716	-13.1697004354745	1.31116874467502e-39	1.7849034388295e-37
AC011447.3	34.9040843650547	1.07595417114468	0.275549554059854	3.90475743942219	9.43199396145667e-05	0.000534556653684951
AC011447.7	36.339845326332	1.20285610363908	0.284681497528215	4.22526969291311	2.38654789753938e-05	0.00015567497528954
ZNF826P	160.544948856312	1.19171539854462	0.139912981058685	8.51754704622278	1.62968158771426e-17	5.53719545006731e-16
ZNF714	1874.59086768292	1.22351813642345	0.107394735092771	11.3927199072333	4.54574660875842e-30	4.06346825610388e-28
VN1R81P	73.4415380348575	1.19032203495744	0.265445422677185	4.48424396605636	7.31729062695145e-06	5.3381621428422e-05
VN1R83P	35.0034916059905	1.10632480630107	0.356826627066625	3.10045473734923	0.0019322374304304	0.00769348904626349
ZNF849P	29.5287509537166	1.10599242603376	0.309391242010983	3.57473734177161	0.000350579665092418	0.00172213992088323
ZNF723	19.965881682188	2.26863887606549	0.451393955468427	5.02585125162176	5.01204276270141e-07	4.64165525395932e-06
LINC00662	3091.66822444381	-1.38380552619396	0.158322804337661	-8.74040560349516	2.32274986914582e-18	8.71137033700576e-17
AC006504.1	1109.32457499296	-2.48586711685496	0.379056757896961	-6.55803402806155	5.45217698835738e-11	9.38495391020723e-10
AC006504.5	2042.82695199207	-2.52196644794434	0.173735931267424	-14.5160901924334	9.58220272943434e-48	1.99578118448658e-45
AC006504.8	154.844654398218	-2.61364619472859	0.173219236807861	-15.0886601447604	1.92307848863627e-51	4.60389411049612e-49
AC006504.3	61.5805980618653	-2.62006633997235	0.299918132135074	-8.7359384420024	2.41641547186132e-18	9.0195522308114e-17
AC005357.2	7.54911556518539	-1.80950464488856	0.66293942740533	-2.72951731347578	0.0063427118441356	0.0213625488825447
AC020905.1	20.9730678836417	-1.04833376141896	0.359620900049103	-2.91510799643685	0.00355565478279014	0.0130038942609224
CEBPG	2354.02135484499	1.50433004487941	0.0880254062652918	17.0897256679015	1.77004576423266e-65	7.22872807400743e-63
KCTD15	1329.13959523059	2.07344861189789	0.726760677201755	2.85300055016912	0.00433085465831789	0.0153484840604807
AC008555.8	26.0900705988787	2.66008909427936	0.62867370877589	4.23127141654914	2.32374066700475e-05	0.00015186341579032
ZNF792	324.186684316124	1.39819075192463	0.217695859548143	6.42267958070842	1.33896143736968e-10	2.18728539745378e-09
ZFP82	630.859408820856	1.06487825717093	0.103333935670781	10.3052133866613	6.67433896816244e-25	4.13729559609784e-23
ZNF566	552.678671569547	1.43025913866559	0.127002958853091	11.2616206077531	2.02990950897344e-29	1.75431349597091e-27
AC092295.2	72.424159598275	1.23316286178879	0.238125621763663	5.17862316812213	2.23529472581237e-07	2.20543432255898e-06
AC020928.1	220.624546881112	1.5977894361311	0.321955025530219	4.96277215583059	6.94940881597103e-07	6.27132958488061e-06
GGN	25.7563141987757	-1.21842314975329	0.501559629000135	-2.42926878341909	0.0151293115536839	0.0446558132047642
AC011455.2	63.7404479034267	-1.13057272503044	0.264368729240596	-4.27649944937904	1.89855026285092e-05	0.000126497136515224
LTBP4	1642.6445601086	-1.09357835382565	0.147223194461337	-7.4280303305933	1.10226687055058e-13	2.60590401587145e-12
TGFB1	4300.4213092168	-1.00961664918725	0.112490285750748	-8.97514520875449	2.82978279249891e-19	1.14666762650131e-17
PSG3	7.31025257776195	-5.1661913394575	1.16782404137537	-4.42377546310243	9.6990825728619e-06	6.87819175442859e-05
PSG8	18.3600358765849	-3.22140648444744	0.633037849174801	-5.0888054934578	3.60325954079724e-07	3.4206330772892e-06
PSG6	23.4078297795405	2.11095768623033	0.461188892633072	4.57720842793549	4.71221904770271e-06	3.59114885933231e-05
PSG9	21.2950093536532	-1.21244064604085	0.426959660180656	-2.8397077267858	0.00451548848807847	0.0159161608105768
PLAUR	2494.68495119211	1.87390180722672	0.112624787965418	16.6384491467554	3.67000494788364e-62	1.29557395007662e-59
KCNN4	1018.82817407361	2.36920859974095	0.133864733751144	17.6985269633848	4.30418597360593e-70	2.03744512405146e-67
AC115522.1	10.3697284960154	2.06467529893872	0.574534751426422	3.59364737087297	0.000326081078606915	0.00161551301266052
LYPD5	149.685817935337	2.9601163334718	0.226577311696973	13.0644869572409	5.25376237098893e-39	7.01444632454856e-37
ZNF283	2017.98683024216	2.37238382359676	0.0931302274557103	25.4738325934508	3.84439619642311e-143	1.00088854973876e-139
ZNF404	300.32631769534	2.5655162315926	0.14237279817847	18.0197078684695	1.36462157535429e-72	7.10558454286977e-70
AC006213.6	20.3066138778209	1.7788024897429	0.431886648305874	4.11867904858941	3.81050434600313e-05	0.00023676964355177
AC006213.2	140.716324636308	1.73666784484578	0.177761082759613	9.76967409224366	1.5194004113613e-22	7.97130271230057e-21
AC006213.3	9.68739016799253	1.36317837724255	0.519790107217218	2.62255544750659	0.0087273065498782	0.0280296593401485
ZNF45	3881.31276694242	1.82990197798326	0.12241452301413	14.9484058992906	1.59522211914779e-50	3.77560071563752e-48
ZNF221	256.317005588212	1.10922711184219	0.179710945175794	6.17228466945703	6.73101665666711e-10	1.00353339244855e-08
PVR	5521.91572762892	1.14639505541281	0.0780912745102934	14.6801939474262	8.6343137978762e-49	1.89300513454911e-46
BCL3	820.534763821044	-1.33679676073711	0.15277170925782	-8.7502900061235	2.12805150986413e-18	8.00055177751809e-17
NKPD1	7.17472545646741	-3.61935515499805	1.34352594899727	-2.69392277663064	0.00706165237722359	0.0234278585079345
TRAPPC6A	228.302676163965	-1.2330273773936	0.217225856235453	-5.6762459071958	1.37682816425656e-08	1.68289771156899e-07
GPR4	15.5695971493225	3.62737441345866	0.592437341725756	6.12279840918232	9.19459958743755e-10	1.34013380130965e-08
AC007191.1	158.53847458342	-1.16373307806099	0.211033755424526	-5.51444045394525	3.49891342303181e-08	3.9909840511997e-07
BHMG1	33.4239572063749	1.13141616967939	0.301033544912416	3.75843884776552	0.000170976813102243	0.000907981913129404
DMPK	3693.99193627854	-1.52457887223614	0.155643924561255	-9.79529960153459	1.17947230599532e-22	6.21925295930901e-21
FOXA3	21.305327058461	1.18378284270981	0.390830048190244	3.02889414002677	0.00245450673401786	0.00944787770395934
IGFL3	11.8820722779878	2.1238679126193	0.669749999762691	3.17113536897624	0.00151844365169948	0.00624405614562622
PLA2G4C	179.941930610412	-1.08366455891635	0.167662300768488	-6.4633764057234	1.02392170608445e-10	1.6925588328831e-09
SYNGR4	5.73161727844642	-2.44452637553952	0.949021080906663	-2.5758399099039	0.00999969327385449	0.031423296847894
GRIN2D	503.892355122602	-1.02101236604429	0.178705962529563	-5.71336485695258	1.10763842785668e-08	1.37977829996405e-07
DBP	243.592748797355	-2.50904244596441	0.223557830834182	-11.2232366748335	3.1357928449493e-29	2.64422240383012e-27
CA11	495.534569829624	-1.72682705476334	0.212200959902302	-8.13769671710429	4.02868481786832e-16	1.19359100123132e-14
NTN5	18.3595014134587	-1.82341975619661	0.491115706650155	-3.7128109150366	0.000204970023193487	0.00107022202132714
FUT1	70.7970221609119	1.8060966493115	0.310100350927016	5.82423284563317	5.73755368756317e-09	7.46886051278535e-08
PPP1R15A	2954.45265564356	1.66951428030867	0.180871935781888	9.23036662980115	2.69707139434706e-20	1.20288229125183e-18
AC008687.4	8.3557345175929	-3.1630435386072	0.681182846835459	-4.64345741132739	3.42626645226323e-06	2.68784473324816e-05
NTF6B	5.15313923968111	-2.06908059922755	0.784005707783491	-2.6391142037437	0.00831229735632568	0.0269167489641715
CGB5	18.0448143602248	-1.25524784470734	0.38157798264426	-3.28962335826799	0.00100321570900753	0.00436311897832716
CGB8	250.152682450382	-1.56643216388151	0.180221420864674	-8.69170910076071	3.57027291183076e-18	1.30230550276026e-16
AC008687.6	93.0351485184892	-1.51442559922973	0.268362290623741	-5.64321311951029	1.66905530186586e-08	2.01175253629989e-07
CGB7	32.1229122568771	-1.83783444473063	0.421725329499576	-4.35789438332155	1.31319723718743e-05	9.06872415654503e-05
AC008687.2	11.7857381060587	-1.66858753209871	0.48225680306476	-3.45995644124619	0.000540262775227771	0.00253322671824494
AC008687.3	11.8390628649301	-2.30624790379649	0.496391277916466	-4.64602825713748	3.38386672937079e-06	2.65658410250037e-05
SLC6A16	584.025188002974	-1.25903620078639	0.191770558201242	-6.56532583831335	5.19192043135116e-11	8.96661017779287e-10
IL4I1	25.6887730933338	-2.40308204530614	0.363747728554439	-6.60645237526614	3.93638821263529e-11	6.88967173888806e-10
KLK2	5.08942900777156	2.48056999709604	0.810873261614846	3.0591340404492	0.00221977807324283	0.00870360273145738
SPACA6P-AS	25.7124167708149	-1.36521014524741	0.418433961440304	-3.26266572758142	0.00110369618910546	0.00473584347480192
FPR1	7.63864394645071	-1.92296634296089	0.723823321408612	-2.65667917305932	0.00789145037430795	0.0257287943526742
ZNF702P	10.8235223836507	2.41147774975168	0.548887293121976	4.39339328851213	1.11594978461582e-05	7.81802963806875e-05
VSTM1	58.8979636340676	4.67130284239257	0.345666495665572	13.51390111847	1.29474555695359e-41	2.02759101204732e-39
TMC4	35.4995013959226	-1.570103329979	0.340791884585727	-4.6072204210134	4.08087346553015e-06	3.15151770634267e-05
AC010327.3	29.4356598353892	-1.47467430590146	0.398518527408632	-3.70039083374751	0.000215267669994312	0.0011161550984918
TMEM190	17.7054583581136	-1.2353280789329	0.41147245520416	-3.00221330324522	0.00268024301737421	0.0101980455911345
SSC5D	296.901154011632	-3.68393998644217	0.26825844358829	-13.7328016116283	6.45868897002372e-43	1.05922499108389e-40
RFPL4A	34.7207014167074	2.0687499329456	0.477924429228823	4.32861307442209	1.50051287552747e-05	0.000102333602395174
NLRP5	56.3205313379628	5.32199822779337	0.468925411887123	11.3493491563525	7.47167796162913e-30	6.62213228020474e-28
A1BG	35.2375470700795	-1.05798480809118	0.440898410794039	-2.39961129863407	0.016412489540857	0.0478029180450828
AC012313.10	74.1146670628684	-1.11546332080183	0.242427063904744	-4.60123264636873	4.19997998623313e-06	3.22794033775881e-05
AC012313.6	22.0289152038475	-1.60427619733435	0.537075958298734	-2.98705643502667	0.00281677719523349	0.0106359382564038
MZF1-AS1	323.689672785328	-1.0792581113689	0.196640885597963	-5.48847259351481	4.05424157976612e-08	4.56441857423615e-07
TRIB3	2550.77423103982	1.76656706447068	0.28819081945297	6.12985197732494	8.7960871416539e-10	1.28745539695269e-08
RAD21L1	5.49567324759757	2.73258304325978	0.90133996904005	3.0316896366751	0.00243189108934436	0.00938510795050294
AL121890.4	5.29120666569207	2.83906805335605	1.10994848790284	2.55783766931405	0.0105325246097006	0.0328695568730662
BTBD3	1490.12835029392	1.26466458833192	0.0986744129529455	12.8165402811669	1.32481173830908e-37	1.67231387184858e-35
BFSP1	55.3981674008961	-1.70648287282196	0.270072681910874	-6.3186060165282	2.63933202835112e-10	4.13012828598777e-09
LINC00652	33.1070116938957	1.00542817872897	0.363996039009337	2.76219538395356	0.00574141089721459	0.0195779479645032
AL035563.1	40.6886156589421	-1.02706449296415	0.313894464011488	-3.27200575581531	0.00106787402018315	0.00460109228224549
CST7	79.1003022849136	4.82320764647484	0.419867359493763	11.4874555914283	1.52538729480843e-30	1.41203407005645e-28
VSX1	19.6713607877329	-2.21137931260723	0.413017294448754	-5.35420512005124	8.5933334803822e-08	9.07616377938136e-07
FAM182B	9.8819653567413	-1.99404142560495	0.573580948018777	-3.47647778834466	0.000508046309469959	0.00239673579470902
ID1	2982.67138257485	-1.810935079128	0.162182376061669	-11.1660411143526	5.97865979049738e-29	4.82649326032866e-27
BCL2L1	3118.85610865255	1.42141006413191	0.132413486965813	10.7346320733847	6.99972374307372e-27	4.942042241381e-25
AL034549.2	47.4282757421115	-1.05889014881868	0.322726967307308	-3.28107117187508	0.00103413645699191	0.00447796135680404
AL121753.1	6.59439813776411	-1.87513500302455	0.748428423995321	-2.50542996886002	0.0122302615348145	0.0372469494439415
GDF5	17.6973441559786	-2.42446060588193	0.72332150524465	-3.35184366606368	0.000802753358223545	0.00359564450431828
FER1L4	292.87189341907	-2.75442684052847	0.284717522011736	-9.67424421604419	3.87947419066141e-22	1.97559140447667e-20
TGM2	2449.51635957684	1.33941341688584	0.196058833570608	6.83169124539072	8.39193174455467e-12	1.58753092075917e-10
WISP2	29.1413707992393	-3.78417338088763	1.32234029229718	-2.86172432537295	0.00421343214264575	0.0150038236736238
RIMS4	170.283927109231	1.67319425557865	0.498715303692621	3.35500884610893	0.000793624466343648	0.00356088116867848
DBNDD2	28.7753894055922	1.0062147012581	0.387546353937739	2.59637251398255	0.00942138606350373	0.0299265866906597
WFDC3	21.7413982084543	-1.52609933417343	0.394880604384395	-3.86471079417174	0.000111220902582392	0.000618725683489864
MMP9	11.6490594356884	-3.68621644387496	0.715262831085135	-5.15365301211381	2.55460444705446e-07	2.50034311199484e-06
SLC12A5-AS1	24.2920036854636	-1.13004928969966	0.376720138541954	-2.99970501729312	0.00270241185775481	0.0102655178138459
PREX1	700.88230861732	1.1428474299372	0.099395177010107	11.498016949263	1.34981007532849e-30	1.25508233254204e-28
SNAI1	612.392667592909	-1.36836687573979	0.151652932942522	-9.02301623311445	1.82980447086186e-19	7.57677286662242e-18
SMIM25	9.4546313902583	-2.36655974655111	0.629166264352073	-3.76142186992216	0.000168950196754477	0.000898135451251213
KCNG1	764.248762323279	1.90425081961975	0.399315520704104	4.76878738963622	1.85338133316447e-06	1.5318343812361e-05
SALL4	617.800622576414	1.66983976196169	0.190067894449383	8.7854909257512	1.55683116155078e-18	5.89557807868722e-17
CYP24A1	4272.71438992109	1.41102461695665	0.545547508308849	2.58643765293825	0.00969737124307854	0.0306443405023274
PMEPA1	2767.11719811136	-1.74443921886426	0.130275570968525	-13.3903786097066	6.88289878549732e-41	1.03134543816071e-38
LINC01711	79.51455236595	-2.01586914178265	0.231053560964085	-8.7246832871621	2.66926628553878e-18	9.91006741447447e-17
COL9A3	21.9638514087568	-1.9494331071014	0.48312301518237	-4.03506569929301	5.45870212101063e-05	0.000327836931304525
KCNQ2	146.164238136763	-3.58320873333168	1.31880716560941	-2.71700732811526	0.00658751491246408	0.0220692875336661
PTK6	50.722153508531	-1.89347969603058	0.31006927115802	-6.10663445932251	1.01753917783698e-09	1.47688543526053e-08
FNDC11	25.0526828390655	-1.03151231445264	0.370907717125602	-2.78104840321599	0.00541836578044463	0.0186043063757172
STMN3	1330.12191409594	-1.52436449857089	0.240578989730478	-6.33623285341185	2.35450869808892e-10	3.71794595631508e-09
AL121845.1	80.5281997167305	-1.16012638382561	0.35148628502749	-3.30063058857296	0.0009646780791527	0.00422462469146182
OPRL1	153.392984462462	-1.64512541001577	0.297572561819111	-5.52848488435508	3.2300825071438e-08	3.71076439375572e-07
CBSL	66.5669431837153	2.02153620870888	0.23758716346652	8.50860871106679	1.76032806194228e-17	5.9713538882954e-16
CR382287.1	10.5645283434857	-2.31765202709617	0.784846909398844	-2.95299885791916	0.00314703127348223	0.0117067989576867
AF127577.4	45.2126605338424	-1.23521141352703	0.407585966794333	-3.03055432266714	0.00244105271292621	0.0094068907628749
BTG3-AS1	77.5943953502086	-1.19063205287973	0.248578768638239	-4.78975762653519	1.66982884738117e-06	1.39339724492207e-05
AL109763.1	5.75831192649535	-2.21837388510774	0.834464562846948	-2.65843989532557	0.00785033519111691	0.0256320397179155
PAXBP1-AS1	41.5000501921482	-1.33911928387193	0.307081604554703	-4.36079290979926	1.29591974893438e-05	8.96129366892604e-05
LINC01426	6.41571631475101	2.72328423882579	0.769656512304785	3.53831117555381	0.000402695184727562	0.00195235924290169
AP000695.1	41.515576897796	-2.43454664974156	0.307760541823719	-7.91052236688626	2.56311118888695e-15	7.0428073670366e-14
AP000695.2	35.9695364582363	-2.71249069185617	0.320314926574122	-8.46819947127405	2.49215269574847e-17	8.34510552203362e-16
AP000695.3	13.5458634090993	-3.15229559899687	0.575489191995553	-5.47759305099379	4.3115029188546e-08	4.81501248224684e-07
ABCG1	11.8642935199631	-1.552000493322	0.500383974695581	-3.10161910014443	0.00192465432041458	0.00766769322601279
CBS	588.268554405643	2.02738624374578	0.167907692104253	12.0744095659833	1.44195515220345e-33	1.50165209550467e-31
AP001062.1	308.97758918061	-1.12375596958287	0.193816384903771	-5.79804421664764	6.70927642558313e-09	8.66341037768416e-08
TRPM2	1717.60413237291	1.15976177071942	0.101627841006843	11.4118509183062	3.64881254112261e-30	3.28993366261912e-28
ITGB2	1609.38422797738	7.81142858572885	0.18643236873591	41.8995297795852	0	0
ITGB2-AS1	139.704437731298	6.66321160521363	0.39977877422289	16.6672470747501	2.26802278523677e-62	8.28743483700202e-60
AL844908.2	6.51537805597767	2.34223082079733	0.829632767902618	2.82321397058446	0.00475448288149335	0.0166430873034863
LINC01547	149.443242894698	1.95021016308399	0.185371372523412	10.5205573899373	6.94614351631357e-26	4.59283419548505e-24
COL18A1	14014.7117359766	-1.00216890870304	0.119914686887122	-8.35734916813318	6.41432373431897e-17	2.05851363233275e-15
AJ239328.1	120.64027061345	-1.34047686448331	0.269762859822697	-4.9690934673674	6.72666416437953e-07	6.08878579816153e-06
SLC25A18	48.0278115040544	-1.99046402903798	0.297249142602397	-6.69628181804528	2.13789249491453e-11	3.8923098674895e-10
TUBA8	19.4471250021944	-1.3042208791788	0.520315565563729	-2.50659593042494	0.0121899974491221	0.0371514595528553
AC000095.1	31.6870233309989	-2.49563142663705	0.434129790532417	-5.74858367488766	8.99941065925225e-09	1.13945121708757e-07
AC000068.1	25.4848979930897	-1.04877264314293	0.34747067930962	-3.01830544443838	0.0025419255975929	0.00973758071485467
TBX1	20.6447155032802	-3.35866878662318	1.14101233373642	-2.94358674951804	0.00324432884983984	0.0120044201962097
AC007663.2	27.0090928048824	-4.69008989528973	1.25799610619987	-3.72822290321507	0.000192834782833264	0.00101276442190636
P2RX6	401.358672893263	-2.23281745913106	0.224704018539496	-9.93670461989801	2.88203794085122e-23	1.56728684678979e-21
P2RX6P	10.3390324198295	-1.36028119611602	0.546979318837442	-2.48689694339299	0.0128862722253256	0.0389594050303666
AP000553.1	33.985279597877	-1.37723403875408	0.431813838665334	-3.18941616834441	0.00142560480651177	0.00592191801157301
ZDHHC8P1	39.2926499797121	3.73696585841897	0.419787063099283	8.90205103232337	5.48240505254704e-19	2.18331801977915e-17
MMP11	440.309946092806	-1.14136723072962	0.176739297742325	-6.45791425738074	1.06155854591006e-10	1.74931471848772e-09
AC253536.6	37.6749985241663	-1.06828738948971	0.390057106714496	-2.73879739940656	0.00616643605639043	0.0208294729455887
SUSD2	504.792558406678	-2.15194211299869	0.528755456902475	-4.06982487822457	4.70484896289759e-05	0.000286444297571561
ADORA2A	76.0980130999665	-1.110945130963	0.371106801307646	-2.99359948954973	0.00275707602982414	0.0104319792506152
MIAT	106.321553552639	-1.64302443088025	0.208733045428236	-7.87141502922754	3.50652266684422e-15	9.48491611753654e-14
LINC01422	121.801932486375	-2.25406066320108	0.259789647092547	-8.67648379536115	4.08192877863221e-18	1.47858108871916e-16
AL008638.6	6.07537013110402	-5.93919056442265	1.32731594335732	-4.47458692419534	7.65591765770024e-06	5.5638363184607e-05
MN1	140.983632522675	-1.41077562825159	0.291809749959345	-4.83457330828781	1.33431527473759e-06	1.13572204913096e-05
EMID1	110.846363966741	-1.435856146915	0.287769343265839	-4.98960775536318	6.05020178153239e-07	5.51652617861965e-06
CABP7	8.44700581869366	-2.03033612507185	0.725289542577545	-2.7993456487135	0.00512062912753627	0.0177428819611255
SEC14L2	417.29748386453	-1.22930264335464	0.147228203223014	-8.3496410092878	6.84707570993223e-17	2.1940137367149e-15
PIK3IP1	108.873868379167	-2.41807595127111	0.231476590071889	-10.4463088492885	1.52339323373485e-25	9.70312974685914e-24
TIMP3	7041.81126011137	-1.00520321248681	0.0969190046391491	-10.3715800242626	3.33956630065716e-25	2.09507490693034e-23
MB	21.5727647824239	-1.22264596401807	0.379509187132667	-3.22165050405135	0.00127454502420479	0.00534898962737431
APOL3	225.110180500893	-1.11643405333793	0.213407480056432	-5.23146636211023	1.68170640266274e-07	1.69784687128742e-06
CSF2RB	9.52332814629746	2.0685503622521	0.605385420961002	3.41691473007136	0.000633351136972342	0.00292298636845999
IL2RB	17.6551598494187	-1.64741990256892	0.549732629197698	-2.99676572768336	0.00272860315136887	0.0103461398938123
C1QTNF6	2541.61465522279	-1.9717309691103	0.140488525708814	-14.0348185672973	9.54403698256044e-45	1.7285495849806e-42
CYTH4	26.0034270207752	-3.35135225535847	0.411586525859374	-8.1425217901898	3.87128801985009e-16	1.14859240566151e-14
MFNG	129.52031312477	-3.87470493976757	0.310323447107931	-12.4860205565451	8.89948197060272e-36	1.05317278683928e-33
CARD10	3441.71187367923	-1.15077887446271	0.133679183505462	-8.60851214292234	7.4014919859359e-18	2.59089537954744e-16
CDC42EP1	2745.7883483092	1.22481343700408	0.252778465922157	4.8454026039594	1.26355186196136e-06	1.08167933337161e-05
AL022322.1	72.038235665424	-1.31020313219387	0.314923326360246	-4.16038769606769	3.17707812898506e-05	0.00020088701660747
MAFF	874.873888969894	2.06746547148073	0.132742689889345	15.5749855092147	1.07677452883748e-54	2.91260518008144e-52
DMC1	6.29530071115173	1.68075476874344	0.683388901239453	2.45944112597538	0.0139153518960241	0.0415644556561579
NPTXR	337.885804037353	-1.44521086225313	0.199381685820109	-7.24846344993326	4.21526144488234e-13	9.3999427595299e-12
PDGFB	761.384264479431	-1.34176756121069	0.319184924008193	-4.20373100446388	2.6255093557318e-05	0.000169644608811091
AL031590.1	5.05004917561549	-3.82901341319119	1.3724636896864	-2.78988321655789	0.00527270565545171	0.018197168747597
ATF4	9436.62448453899	1.06976204341547	0.0610618633983817	17.5193153938997	1.02045952216043e-68	4.52215551650158e-66
CACNA1I	8.09861206458815	-2.50238754547105	0.751296536152355	-3.33075879503801	0.000866096143281616	0.00383564755948745
TEF	271.050550495133	-1.59619364759091	0.140369259835181	-11.3713903561586	5.80553748775312e-30	5.16742456388556e-28
CSDC2	392.483252576847	-1.46547473017881	0.352391067718795	-4.15866026249067	3.20119599990511e-05	0.000202227814031009
AC254562.3	5.06790145165691	-5.07366677386185	1.41382081863041	-3.5886207834857	0.000332431973761744	0.00164463020178376
TTLL1	97.0029738163537	-1.06613353867098	0.325471063053034	-3.27566306101155	0.00105414241578223	0.00455134291789227
SCUBE1	444.128593542008	-4.99544272800253	0.532713011289122	-9.37736196064362	6.76439555445199e-21	3.18033477670713e-19
BX324167.2	8.27584568697388	-1.93706859484551	0.685213729520896	-2.82695531538739	0.00469928848155674	0.0164664839323459
WNT7B	88.2937052005793	-2.4247883261627	0.269985369507303	-8.9811841678225	2.67868043818063e-19	1.08755470109992e-17
BX537318.2	19.7722649213588	-1.95698232102603	0.577840618774627	-3.38671643605813	0.000707344573889054	0.00322275298958352
Z82186.1	66.2941553374764	1.61354052351725	0.240801552495182	6.70070648132358	2.07414290828699e-11	3.79282251920995e-10
LINC00898	31.9505272588938	-2.14390177415748	0.312075698655736	-6.86981326451346	6.42859989982333e-12	1.24206752053358e-10
Z97192.2	67.1543347196727	-1.00606424335702	0.206232963987763	-4.87829018166425	1.07009414560614e-06	9.28276587450425e-06
BX539320.1	14.0851714601887	-1.8202853936221	0.436326780819579	-4.17183971656049	3.02150156855596e-05	0.000192158273801171
DENND6B	73.0847652578304	-2.80256725519299	0.338208854933717	-8.28649875457059	1.16630915656666e-16	3.6584167338811e-15
ADM2	200.249710988867	2.77474073302048	0.247842189225841	11.1955948326944	4.2851652632604e-29	3.54172309933284e-27
ARSD	375.135955628014	-1.05669460403131	0.106221142733955	-9.94806285108366	2.57139714767686e-23	1.40569710739668e-21
SHROOM2	27.4022023072349	1.02948922612153	0.321603518641479	3.20111306763778	0.00136897801468671	0.00570832314112006
LINC02154	37.478695454103	1.97110790101997	0.422867046009814	4.66129465424038	3.14226479729875e-06	2.49037637740252e-05
MAP3K15	48.6495435440233	1.89308874001978	0.310214666689261	6.10251204504159	1.04414238691233e-09	1.51338884026514e-08
MAP7D2	46.0746279786776	-3.62073871621123	0.378060885266401	-9.57713124345004	9.97778291055868e-22	4.9129376468349e-20
SMPX	15.4461756811364	-2.66983141277764	0.485185670323421	-5.50270046309891	3.74017571494285e-08	4.24756705511612e-07
MAGEB6	18.9995070358705	1.38099380233045	0.389691439725603	3.54381354464153	0.000394384052016431	0.00191780851413154
IL1RAPL1	51.7579692260512	1.68147785869986	0.334912002386862	5.020655714684	5.14953861502459e-07	4.75419283128246e-06
AL121578.3	9.66276046313945	-2.25903271315911	0.589091485928139	-3.83477399881261	0.000125679800749466	0.00068922035018691
SYTL5	185.136028570063	-2.66851171680277	0.243093681575234	-10.9772977212363	4.91403871795597e-28	3.72180357882134e-26
AC091806.1	27.8543903098698	2.17386041338662	0.460845819626608	4.71710997649485	2.39218395577557e-06	1.93718535889944e-05
LINC01204	14.7091407923172	1.1871735459118	0.482258173301629	2.46169709843213	0.0138281395464123	0.0413513984885391
MIR222HG	258.767733820867	1.60048606864186	0.196487790565579	8.14547338557245	3.7780093629505e-16	1.122516105728e-14
MIR221	17.5234473183399	2.00585306412498	0.478136060129159	4.19515119521238	2.72689627095456e-05	0.000175295665220499
XAGE2	10.6245213044143	3.37181388360874	0.693672150031342	4.86081772701469	1.16901853925654e-06	1.00571326458634e-05
TLE1P1	25.8532066993162	1.54538482022791	0.35073878838378	4.40608473145816	1.05255804150659e-05	7.41633250625821e-05
AL157700.1	9.05157556038315	1.53174881009283	0.636397212247624	2.40690685096342	0.0160882727759677	0.0469901199520202
OPHN1	636.722825197169	1.18849131552797	0.166401523056365	7.14231032083397	9.17751132412545e-13	1.96655561583215e-11
BX119927.1	69.7382596882715	-2.92403619782392	1.10216545925373	-2.65299204695071	0.00797817506414983	0.0259624441252395
NAP1L2	20.1812452335082	-1.30391708617477	0.433589314780752	-3.00726295996042	0.00263611622652483	0.0100577081454587
RTL3	76.7906882865044	1.9300579176855	0.256027111971447	7.5384903685542	4.75443088431528e-14	1.15683745862756e-12
HK2P1	26.4824230086958	1.38661737588416	0.430247731263522	3.22283483474052	0.00126928719438294	0.0053321326511916
KLHL4	159.603824292647	-2.17175704200179	0.282646450542795	-7.68365227241011	1.54615987817434e-14	3.97572620878718e-13
KRT18P11	28.2314530068205	1.04638975153212	0.408690214209952	2.56034941662333	0.0104566968723161	0.0326916965560794
AL365400.2	12.1438910535779	1.41676472404104	0.461207879193278	3.07185715586467	0.00212731499753405	0.00838050250967265
BEX2	231.074572034738	1.86402231195085	0.233064928902589	7.99786703528409	1.26592966461977e-15	3.60201954299189e-14
MORC4	805.768526048813	1.15447272842189	0.102756008984421	11.2350872696596	2.74222755068404e-29	2.33122920104682e-27
COL4A6	1290.11909635405	-1.00271081499333	0.0931676613640149	-10.7624340926155	5.17839998419975e-27	3.70638195432688e-25
DOCK11	3076.40966956959	-1.60634762915681	0.132653889408103	-12.1093142185599	9.42790930861082e-34	9.91739874140132e-32
AL391280.1	32.4633569376197	-1.15460022474463	0.331738660441442	-3.4804512178599	0.000500569971035616	0.0023689778133901
TEX13C	48.6576883502945	1.13362866972221	0.255298573081447	4.44040346970743	8.97903745557157e-06	6.41342222649673e-05
APLN	33.2392913494618	-1.72589361358961	0.375603094027101	-4.59499306857434	4.32763653870987e-06	3.31504280353988e-05
MCRIP2P1	36.025366035526	-1.11402201990312	0.45620327178122	-2.44194219728737	0.0146084854123587	0.043385931009355
MIR503HG	3116.71381621195	1.66007070232215	0.154729857063817	10.728832391007	7.45319458211308e-27	5.2444302958193e-25
PLAC1	139.622471213678	1.79702620960664	0.280085504257822	6.41599148220271	1.39909269417016e-10	2.2716179290186e-09
FHL1	2976.72431325279	2.1735712235477	0.146106171040581	14.8766558460011	4.67279289835413e-50	1.06950473062549e-47
AC244197.3	90.0075411122608	-1.08162727215642	0.28762529454286	-3.76054294485997	0.000169544963708945	0.000900837373502525
AC244197.2	42.0473317272169	-1.12570946531155	0.390828491641395	-2.88031576353049	0.00397277065192872	0.0142723163623899
MAGEA11	93.5146613966437	1.12265372763999	0.427680518220806	2.6249821532913	0.00866535090618836	0.0278693527909344
MAGEA5	16.5829399599357	-1.31745348984912	0.439975626565186	-2.99437834803318	0.00275004696696686	0.010408500495727
ABCD1	1494.31252900497	-1.05460002368655	0.115000919042492	-9.17036170203894	4.71434517742136e-20	2.04990357735558e-18
PDZD4	618.885275533345	2.67892691811091	0.439815743715116	6.09102097046836	1.12192851908372e-09	1.62161881994974e-08
ARHGAP4	127.213981506228	-1.91010334688321	0.35247977310839	-5.41904385048455	5.99186211738813e-08	6.54080210592033e-07
G6PD	6830.84592062669	-1.46961235050285	0.111480316218375	-13.1827070495932	1.10358618102132e-39	1.51220348541527e-37
CLIC2	62.5859441505748	-1.00654508858101	0.366954742562377	-2.74296792447072	0.00608866326030573	0.0206135693084603
KRT18P10	13.994391109783	1.30550530370467	0.53187892884835	2.4545159300283	0.0141074413814987	0.0420838998988619
CD24P4	41.580290806646	-1.14708386809003	0.418186452366571	-2.74299624389679	0.00608813818768815	0.0206135693084603
MT-TA	43.779902428115	1.09898236445876	0.293873947503349	3.73963862327821	0.000184284998259531	0.000972457041740437
MT-TC	87.7950439693851	1.24363360736821	0.318577381772547	3.90370967470665	9.47294077452802e-05	0.000536585288147592
MT-TY	42.4765093814219	1.05016682871277	0.319386458185226	3.28807562687498	0.00100874737843243	0.00438534552243593
