# Supplementary material for: YAP1 Enhances Mesenchymal-Type Gene Expression in Human Adrenergic-Type Neuroblastoma Cells
Source: Cancers (Basel). 2026 Jan 26;18(3):383. doi: 10.3390/cancers18030383 (PMC12897277; doi:10.3390/cancers18030383)
Supplement: Supplementary file 1 [file cancers-18-00383-s001.zip › NB-YAP1_Supplementary-Table_S2.csv]

	baseMean	log2FoldChange	lfcSE	stat	pvalue	padj
AL645608.7	94.7480361147215	-2.42618442242524	0.312544811025246	-7.76267702050976	8.31551862010116e-15	1.73669238437511e-13
AL645608.3	470.337687646047	-2.5932359353433	0.263527046494356	-9.84049254086273	7.53410787454314e-23	2.66263646015468e-21
AL645608.1	740.742488821876	-1.7149624059186	0.183466475046029	-9.34755194641607	8.96997654130846e-21	2.83094059045159e-19
SAMD11	2170.60373649926	-2.1955810363618	0.354474094761729	-6.19391111736284	5.8689330830058e-10	7.49585921124733e-09
AGRN	20131.3203593712	1.27740798884793	0.0881050345381024	14.498694604058	1.23475797675088e-47	1.57989514615595e-45
AL390719.1	239.770798199132	1.73499433004447	0.237604472273163	7.30202724488211	2.83463849821403e-13	5.08941011851784e-12
AL139246.5	7.96997889572977	3.09840482524518	1.17132679091607	2.64520956002551	0.00816403391561861	0.0281728806446368
MEGF6	590.504878682356	2.04102553864846	0.547843382480596	3.72556391829876	0.000194879061333293	0.00104021620523613
TP73	96.0043484700947	-2.41524201430049	0.373444584771957	-6.467470979062	9.96566719429101e-11	1.38346909285452e-09
GPR153	431.381625542561	-1.05228398155329	0.172973514280829	-6.0834977304379	1.17588583083595e-09	1.44955397834913e-08
UTS2	20.3464297530523	-1.32392233743019	0.365258386803886	-3.6246185858041	0.000289388214712939	0.00149153256018025
TNFRSF9	1070.37652192274	1.21758739007543	0.406195038979071	2.9975437246494	0.00272164813452732	0.0109071332787472
ERRFI1	4433.13683184501	2.15845273457398	0.178684989086209	12.0796533923317	1.35288810257673e-33	9.42142403237041e-32
LINC01714	4.38091615249077	4.74708794246724	1.42143264478323	3.33965028866436	0.00083883948985954	0.0038589886862934
SNORA77	11.6031577405752	1.95363870614723	0.502122281327307	3.89076282570651	9.9929572255519e-05	0.000573649760731682
SPSB1	524.298854355205	1.42848388206952	0.139413453611998	10.2463847287303	1.22852946508709e-24	4.94203898455489e-23
PIK3CD-AS2	42.3848022178307	-1.80704451842146	0.449827535429907	-4.01719409349727	5.88952141336345e-05	0.000354455352130987
FBXO2	148.292794056965	2.18000347895018	0.58903722896468	3.70096043467721	0.000214784967738764	0.00113681353470505
DRAXIN	12.5446788337256	-2.15108122697773	0.473155535505854	-4.54624550609556	5.46113315661917e-06	4.01364942029727e-05
NPPB	2120.9734651622	6.88717085543691	0.506175232012323	13.6062976215897	3.67389285384164e-42	3.6464244960559e-40
AADACL4	45.0154741869316	2.72723507960427	0.341587210863283	7.98400816210832	1.4165664950443e-15	3.15717443386578e-14
TMEM51-AS1	508.704516042047	-1.13918078328936	0.156895356694827	-7.26076798757757	3.84898658786974e-13	6.79007268491306e-12
EPHA2	9544.6001251681	1.59371850702072	0.160006578216834	9.96033116126629	2.27304295558825e-23	8.35284297174645e-22
AL451042.2	43.2071058818393	1.68193782273617	0.473724772686241	3.55045359608027	0.000384567925157758	0.00192510552211897
LINC01783	4.26359376494865	-3.43791857101546	1.05272249447694	-3.26574058125703	0.00109178219209601	0.00487480634015542
AL590644.1	117.056130043864	6.43623633185261	0.681032555425305	9.45070287841552	3.36562992089435e-21	1.08641306261088e-19
PADI1	86.965105642482	4.80444749293859	0.329626516574673	14.5754277989046	4.02592731235169e-48	5.24605497634049e-46
PADI3	80.2925163886622	3.88148851288075	0.40061852799665	9.68873939078824	3.36658161198752e-22	1.14593258715729e-20
CAMK2N1	110.511839780057	1.09669798777816	0.319827766885814	3.42902681170178	0.000605749683890225	0.00289451592482078
SH2D5	604.567900765617	2.24907758351441	0.16816541259623	13.3741983490654	8.55712914501088e-41	8.00675872423044e-39
ALPL	20.3716848693761	-1.62745015168991	0.53027845213455	-3.06904824274657	0.00214741911062271	0.00884966664913201
RAP1GAP	103.784634687801	-1.2644616257815	0.308440982040621	-4.0995253530057	4.13998318799144e-05	0.000257491194474197
HSPG2	8562.71651836396	1.47690922055388	0.103920023472513	14.2119792817842	7.72119395630475e-46	9.06067180286811e-44
HTR1D	93.9071937669459	5.17712689689554	0.543266498451343	9.5296266411672	1.57849901316292e-21	5.17396898758957e-20
IL22RA1	143.748322040812	2.32212615650992	0.662733174386274	3.50386286103805	0.000458561442668688	0.00224731080809482
TRIM63	12.6878456470706	1.82179359868208	0.44797739031092	4.06670880737454	4.76817621231027e-05	0.000292451812733093
FAM110D	42.8094587697365	-1.9125365975934	0.309325346675327	-6.18292880990716	6.2923095360133e-10	8.00770848082219e-09
CRYBG2	163.787053132445	3.58330840152629	1.26446079180264	2.83386280124817	0.00459890718735884	0.0171821967738789
AL513365.2	9.57243386540035	-1.51792018135778	0.57178792922696	-2.65469084562515	0.00793811224178798	0.0275004899715506
SFN	587.974770297665	5.31384397280994	0.664658665480792	7.99484645094649	1.29735450548979e-15	2.90061154701085e-14
TRNP1	507.946302501838	1.43568652942784	0.19945585821678	7.19801635441291	6.10948182766536e-13	1.05758267334647e-11
FAM46B	452.287571369689	2.37665791759546	0.183188125496625	12.9738644966879	1.72128312425299e-38	1.48618103898917e-36
SMPDL3B	287.40841700209	1.19416088868949	0.320064449646463	3.73100133428919	0.000190720213414485	0.00102089146495052
OPRD1	2300.20669510582	-1.87941634008924	0.147500622913453	-12.7417518852921	3.46525083800234e-37	2.87507530465507e-35
EPB41	3121.8653247064	-1.06352722187479	0.0886798549075948	-11.9928840995849	3.87185194598852e-33	2.61904889594892e-31
NKAIN1	95.3350110356917	-1.69519363979574	0.281361568545126	-6.02496513138346	1.69146085797629e-09	2.04826845059387e-08
AC114488.1	24.4824140272977	3.23162959944264	0.815089090181644	3.96475629274153	7.34709706632205e-05	0.000433719682292052
TINAGL1	5413.52094830092	3.58343903875269	0.388709687340359	9.21880559054599	3.00427940828127e-20	9.1158420902706e-19
SPOCD1	440.99541895422	1.57376954755409	0.234554179573501	6.70962056790349	1.95131134039408e-11	2.9187220330965e-10
ZBTB8B	20.2562796833103	-1.28069171268944	0.438963092185341	-2.91753847986086	0.00352806114210069	0.0136520347345999
FNDC5	393.920920949968	-2.79929231475281	0.172339834960124	-16.2428629190721	2.50934703527824e-59	4.88977348892751e-57
MYCL	171.89769201416	-1.12510642917964	0.162584432898672	-6.92013625856075	4.51209435819146e-12	7.22751765972749e-11
RIMS3	2846.76868265462	-1.8976692791576	0.150803986929158	-12.5836810935844	2.59643098952586e-36	2.08106393273695e-34
FOXO6	174.511913993478	-1.63559442381595	0.274360458053302	-5.96148014703415	2.49963291001123e-09	2.96936258437576e-08
EDN2	11.559644464169	2.81997544190848	0.789561976473548	3.57156945994721	0.000354848408090806	0.00179281165267572
RIMKLA	21.406489882503	-1.0106324755661	0.37206573886485	-2.71627395376279	0.00660212623710867	0.0234536145302205
TMSB4XP1	54.6060098111887	1.45677883607766	0.288470006531484	5.05001838351839	4.4176754867365e-07	3.88857966590481e-06
TIE1	21.1142580160811	1.40792166948841	0.355476828796874	3.960656660108	7.47439375174188e-05	0.000440744373367567
ELOVL1	4593.14014766738	1.52543609285789	0.0943227641126503	16.1725126188632	7.881721913232e-59	1.52188884942771e-56
PTPRF	32072.1411958214	1.28270521319549	0.0934909078090612	13.7201065136216	7.69522747438037e-43	7.70974677150184e-41
PTCH2	84.5477052613248	-1.18795258978553	0.228510467613425	-5.19867908981398	2.00709690375644e-07	1.86894950617215e-06
ZSWIM5	46.7225605356668	-1.01190990707624	0.248673664040863	-4.06922828349833	4.71691137042232e-05	0.000289474711088616
LURAP1	74.4173530641094	-1.0753974058646	0.290260068479574	-3.70494436764137	0.000211437133624693	0.00112104960513941
CYP4X1	15.701193102365	-3.33754656649724	1.3818470876609	-2.41527922756405	0.0157231509931234	0.0490900671900546
TRABD2B	253.198740699517	1.63799796228135	0.170221389555599	9.62275050484377	6.40939316587206e-22	2.14386631249012e-20
BEND5	94.2714132741136	-1.11365145178217	0.183746403027063	-6.0608068154572	1.35440427166114e-09	1.65616273633175e-08
ELAVL4	3923.99525582341	-1.84342692861299	0.10393878091349	-17.735698960596	2.22314449455405e-70	6.05379346978564e-68
TTC39A	356.313241948104	-1.2772816440983	0.177731373638807	-7.18658511408372	6.64318835126251e-13	1.14530292679234e-11
AC104170.1	9.20262966393419	2.54101305545712	0.716036617510091	3.54871942763641	0.000387109315201559	0.00193509104610052
CALR4P	4.91112263968009	4.53441966157731	1.39419774938976	3.25235043849557	0.00114454812679924	0.00509007584028806
RAB3B	1805.4079238374	2.51325305749999	0.261567010793769	9.60844813676274	7.36506068719902e-22	2.45579103604564e-20
AL445183.3	71.7453672455591	1.4720878941216	0.28043667251457	5.24927029308235	1.52702880624669e-07	1.44408245078716e-06
SSBP3	2159.52703144013	-1.04591349223689	0.076176933874634	-13.7300550053403	6.70825685818851e-43	6.78492265085352e-41
ACOT11	414.287437709454	-1.08313676754928	0.17047282089105	-6.35372114972815	2.10167673071458e-10	2.81815743436728e-09
JUN	4433.64891651239	1.86946687993093	0.131830564133253	14.180830463877	1.20413086080544e-45	1.3975813925414e-43
AC105277.1	15.6454454497349	6.31607950305526	1.08732891867746	5.80880301678876	6.29210664260832e-09	7.15058026158377e-08
LINC01358	19.8787442054457	3.92945908097319	0.720969463665728	5.4502434277786	5.03009221723454e-08	5.08032138345514e-07
ROR1	1196.31584206902	1.14339894799987	0.154683043075973	7.39188294503807	1.44763944699438e-13	2.69245725518043e-12
ROR1-AS1	84.8115201716052	-2.06277130447761	0.259900636767827	-7.93676895189876	2.07516097016353e-15	4.52529969263587e-14
CACHD1	795.149431972302	-1.49334483913416	0.320905909086856	-4.65352864141236	3.26302254527229e-06	2.48499816642465e-05
LINC01359	22.3148415683847	-1.36454819428309	0.376146741256139	-3.62770175736785	0.00028595530319899	0.00147527098371303
PDE4B	235.80660406774	-1.23849726132128	0.140036219528195	-8.84412093881121	9.22516564482247e-19	2.56805397504626e-17
AL138789.1	24.7408631355603	2.27427480563168	0.411975473260394	5.52041311496766	3.38203590268097e-08	3.51268667838356e-07
NEGR1	129.08607567164	2.7961327395622	0.229454529969933	12.1859992911389	3.69101119263472e-34	2.64854992336357e-32
AC099786.3	18.4063123084059	-1.27514034107755	0.379311312485761	-3.36172505038436	0.000774572084591991	0.00360234532006435
AC099786.1	29.8943374977061	-1.08673144166162	0.287064854371017	-3.78566524293872	0.000153297926982625	0.000843317267317003
AC099786.2	84.243069586366	-1.23092424078415	0.181611058422542	-6.77780445461777	1.22015838170824e-11	1.87934474456005e-10
SLC44A5	59.6726809621006	-1.36293177940019	0.283455130149778	-4.80828051579103	1.52234047743533e-06	1.23179092345625e-05
ST6GALNAC3	2056.98531397966	1.1151645669457	0.0930179808052212	11.9886989299504	4.0725150853343e-33	2.74603874325398e-31
NEXN-AS1	95.1176225330566	1.87772619229608	0.493319210364522	3.80631070683139	0.000141055159702321	0.00078184018582393
NEXN	1578.5811618514	2.14689510275479	0.184131555972792	11.6595718284813	2.0507102213832e-31	1.24094259550368e-29
MGC27382	6.04799352343761	-2.08978810222444	0.66610831264129	-3.13730974762632	0.00170505891333881	0.0072195512563981
IFI44L	844.723722641528	-1.49239647019087	0.151723734332912	-9.83627562788726	7.85655507518846e-23	2.7673835787231e-21
IFI44	1115.9344252208	-1.38929634251427	0.131751206626278	-10.5448472017042	5.36600102202983e-26	2.32599717771252e-24
MCOLN2	219.457570663054	1.01165693615061	0.162514766750223	6.22501546401304	4.81508515039407e-10	6.21716769570639e-09
AL603750.1	24.2793240451263	1.12067195809691	0.416821743348458	2.68861204095115	0.00717497530394232	0.0252145061971765
SYDE2	322.756313291505	1.1011178993576	0.148455724164887	7.41714679950371	1.19670284238909e-13	2.23749721587537e-12
DDAH1	7686.57658276968	1.0294904038476	0.149868609724209	6.86928640855537	6.45238465239398e-12	1.02046649305174e-10
AC092807.3	211.314355437389	2.32711743548305	0.166845567152255	13.9477330755778	3.24764742448576e-44	3.57409488580713e-42
CYR61	44618.7887054818	3.17996838343073	0.177002808640818	17.9656379909974	3.62091081112603e-72	1.06816868928218e-69
COL24A1	31.0017709901945	-1.19188575701653	0.30431473184296	-3.91662194530757	8.97984022141459e-05	0.000520840541515145
CLCA3P	5.10794029116327	2.61490251369861	0.778144092254017	3.36043483427874	0.000778198864508481	0.00361683673570244
AL049597.2	17.4378216418168	1.0234347039215	0.388249374305177	2.6360240908387	0.00838837758485545	0.0288392910168873
GBP3	903.530037364516	2.07255607573768	0.118661741869144	17.4660850505905	2.59716095905003e-68	6.6462287674967e-66
GBP1	901.952662888036	1.05828830886545	0.196981412955949	5.37252877306815	7.76400357606672e-08	7.66654746423324e-07
TGFBR3	191.682058423438	1.71206896724995	0.151303863641713	11.3154345569398	1.10055639244919e-29	5.90298428677292e-28
ABCA4	63.5625467772339	1.82853951764477	0.287425420740655	6.36178773934775	1.99418902674148e-10	2.68014791004613e-09
ARHGAP29	7439.99037342899	2.13477111848179	0.124873663595987	17.0954471664144	1.60460514626737e-65	3.66471110824936e-63
AC097059.1	43.1175784158759	3.74340590997697	0.38715197189666	9.66908651307651	4.08003532742189e-22	1.37555476753081e-20
AC097059.2	14.4028244235669	4.53809859696636	0.714837525632462	6.34843364294735	2.17518222674874e-10	2.91304353695733e-09
F3	2632.92456128999	2.32514336374884	0.186302760383303	12.4804557858673	9.54387569887472e-36	7.39824524978464e-34
AL356479.1	70.3098316314691	-2.77331061045272	0.378973890022815	-7.31794639014776	2.51794408298865e-13	4.54771533356113e-12
AL683887.1	9.73940864125477	-2.47512929123563	0.580718376498509	-4.26218523711895	2.02437526479592e-05	0.000134493996322382
LINC01776	29.752078454629	2.34743534342616	0.827082755467031	2.83821096245759	0.0045367186981094	0.016979718968783
PLPPR5	155.020507902791	-2.61934908569985	0.202428214075021	-12.9396442964671	2.6887147424983e-38	2.31207696885278e-36
PLPPR4	120.619802357006	-1.44936149260046	0.56257602840434	-2.57629443741382	0.00998655662306471	0.0334723785188409
PALMD	471.124085593561	-1.68987460280344	0.143383116809735	-11.7857293132068	4.62400137208929e-32	2.95824666093905e-30
VCAM1	425.513872649758	-2.12045875383258	0.345374012966003	-6.13960134296874	8.27288322540437e-10	1.03912501305493e-08
AL109741.1	4.35816322632425	3.53645093349219	1.10074998587424	3.21276491380872	0.0013146384692615	0.00574663944991032
S1PR1	487.378726678397	2.96239004917453	0.319456348873297	9.27322327329759	1.80603852151653e-20	5.58373481761443e-19
OLFM3	5.55593407828448	-2.73808022507003	0.813878419546657	-3.3642374085741	0.000767554864840952	0.00357440590423631
COL11A1	14.8533723686215	1.50945223569163	0.575489246106106	2.62290259271556	0.00871841947391423	0.0297955317177696
VAV3	25.9775302372478	-1.77182416017423	0.34984789694845	-5.06455569871642	4.09353941859138e-07	3.63186204055476e-06
CSF1	1050.35586780948	1.02843183394596	0.134719865258048	7.63385438350953	2.27837245444203e-14	4.59133120800273e-13
LINC01397	19.3006514942995	1.12736577674896	0.384118845999609	2.93494002830079	0.00333612159710339	0.0130106968511076
SLC6A17	8.91197447250302	1.60575080453849	0.585254328533939	2.74368035612977	0.00607546639787877	0.0218925456533348
SLC16A4	30.3286647710928	1.02989009154417	0.397467900645152	2.59112771087301	0.00956619835619332	0.0323338722287629
FAM212B	91.0786422703854	-1.78251621544876	0.295700740556354	-6.02810872943705	1.65889438374929e-09	2.01227394122415e-08
KCND3	70.4995697542794	6.31935314132247	1.21682336884132	5.19332000283643	2.06576660244126e-07	1.92273806467364e-06
FAM19A3	23.0785587642834	-2.54437651551782	0.614033500124092	-4.14370961031217	3.41732425807545e-05	0.000217317267190187
OLFML3	1477.99695148188	1.66444345102713	0.316784179908349	5.25418741399486	1.48679424819713e-07	1.40979954605835e-06
TSPAN2	95.8833922356898	6.16874360859227	1.21403483390849	5.08119160694299	3.75074549780528e-07	3.34871098669122e-06
NGF	114.311516939542	4.72256170083191	0.307240475075697	15.3708970137101	2.56591846129074e-53	4.22481458277638e-51
LINC01762	5.78782698909826	-2.16361211605749	0.722142863917027	-2.99609983587138	0.00273456888060023	0.0109506491372453
AL390066.1	61.7568195757102	-1.36472950864946	0.317239015021685	-4.30189681605265	1.69342172307116e-05	0.000114330188804931
IGSF3	3086.10650385741	-1.20077375847122	0.173137796373659	-6.93536468420653	4.0517456350426e-12	6.51962706729583e-11
CD101	72.5588667718839	-1.32877779709893	0.280849494820983	-4.73128070942733	2.23107747399772e-06	1.74799282728556e-05
FAM46C	123.892820730924	1.50479141440872	0.198990371239593	7.56213180082406	3.96516289499918e-14	7.79815369349839e-13
SPAG17	71.5294529331881	-2.00930558705607	0.479784180206281	-4.18793630542836	2.81502490168025e-05	0.000182568332554774
AC242852.2	6.5733343095539	-2.380712064396	0.683153063566702	-3.48488822104734	0.000492342669670865	0.00239518055515556
AC239859.6	87.2494783056713	1.06913679297162	0.211323672248414	5.05923818943876	4.20934792085037e-07	3.72372135938617e-06
ECM1	1147.93909107239	-1.40669321439708	0.206890124254066	-6.79922842846588	1.05180932592e-11	1.62949891192857e-10
ADAMTSL4	651.04005692269	1.8100336481151	0.200286358543954	9.0372288021697	1.60693782625067e-19	4.68194230858221e-18
CGN	425.70438025427	1.45424132145925	0.197675575631836	7.35670715418948	1.88502259154429e-13	3.46648310341133e-12
TUFT1	3006.34197309549	3.35906914492791	0.126977331371264	26.4540852186164	3.27450306575519e-154	5.35003423974156e-151
AL365436.2	10.3880525323343	3.03821091115716	0.795984730251804	3.81692109872013	0.000135127358349034	0.000751729987253402
AL365436.1	9.83804945629	2.84758787109766	0.692003024127402	4.11499339137773	3.87190507853542e-05	0.000243095666178221
CELF3	183.797124297471	-2.95451597445458	0.173307374791493	-17.0478375661115	3.62705773018112e-65	8.19560704138798e-63
S100A10	9634.80991770421	2.4622829209623	0.309006975499804	7.96837326076433	1.60776636274632e-15	3.56833412170658e-14
FLG	9.75372224620691	3.95740035509878	1.43044128885817	2.76655909328353	0.00566513165116166	0.020593427395289
S100A5	18.846461664282	2.1746096411798	0.498762363485566	4.36001150123416	1.30055608187138e-05	8.98043276298703e-05
S100A4	3213.88932562989	1.58219913088704	0.259691292871239	6.09261524864268	1.11080818371841e-09	1.3749164232039e-08
S100A3	842.619080580622	3.22274704743534	0.326158550457164	9.88092154235461	5.03675572759571e-23	1.79497804788814e-21
S100A2	1293.09814172206	3.59866335301114	0.314643332558665	11.4372782787005	2.72294074910909e-30	1.53409181726995e-28
S100A16	8746.65285786925	1.1242961429727	0.163139684155673	6.89161652354223	5.51619097759412e-12	8.78948959970735e-11
S100A14	12.5516757371968	1.95737398564164	0.480205280343941	4.07611924683481	4.57935414102497e-05	0.00028209246506778
NPR1	122.311070852892	-1.08320912396758	0.269793155712998	-4.01496146596053	5.94555078504338e-05	0.000357439849064029
AQP10	7.5657177563698	-1.63978792418131	0.647203104245163	-2.53365274892154	0.0112880530858418	0.0371948879217003
IL6R	811.929822012079	3.05124154198056	0.165561258310534	18.4296832067894	7.59263549672176e-76	2.55980282460905e-73
CHRNB2	26.0549351636952	-1.25602166925981	0.359589168734469	-3.49293521181472	0.000477742403028357	0.00233109318638234
KCNN3	191.632903484842	-1.47509227920865	0.291409082357353	-5.06192966696815	4.15034144551204e-07	3.67918415286627e-06
LMNA	12583.4688083084	1.32985343286741	0.135510688628367	9.81364235049006	9.83529522467204e-23	3.43588273967161e-21
RHBG	20.0570093749073	-3.9518060546339	0.538164694758122	-7.34311650898994	2.08676720566715e-13	3.82094271106639e-12
BCAN	15.9936056101709	-1.52982407341408	0.404501215104354	-3.78200118142888	0.000155572623674835	0.000854314633283379
AL590666.1	19.5026193613804	-1.02556722688014	0.364904068944802	-2.81051189658089	0.00494627602987966	0.018318901983373
SH2D2A	43.2175319513654	-2.08035018145369	0.329854671172683	-6.3068689433978	2.84736733257397e-10	3.78224403651476e-09
NTRK1	843.232077210776	-1.65795101280584	0.189085559419224	-8.76825823134368	1.81451300783755e-18	4.96013594420457e-17
INSRR	776.82353331459	-2.10248380483038	0.268123422689863	-7.84147756931446	4.45275475772365e-15	9.52432135488927e-14
PEAR1	461.811154187977	1.34009422956831	0.155452806435193	8.62058563173628	6.66125475777812e-18	1.76195580392537e-16
KRT8P45	89.1328811353037	2.89789746387067	0.245804214284993	11.7894539452881	4.42400059972555e-32	2.83884509782993e-30
ELL2P1	53.9866781253174	1.20683912368536	0.44723593308812	2.69843953582229	0.00696653919391531	0.0245837003619806
IGSF9	185.623643770178	-2.92464605086719	0.246111809365032	-11.8834039634781	1.44366316712247e-32	9.4933144488177e-31
LINC01133	4.58075296792464	2.97015725364252	1.06594909576463	2.78639689779177	0.00532975697765647	0.0195314075578715
NHLH1	84.1463569517416	-2.46272932908795	0.247228617121805	-9.96134411039726	2.24999924691933e-23	8.29687222301503e-22
ADAMTS4	95.5407363306862	-1.97078243156447	0.245356750150945	-8.03231388723576	9.56512720667426e-16	2.16131172201874e-14
MPZ	65.0869921367139	-2.03137353392268	0.21454535937482	-9.46827067172208	2.84514785582261e-21	9.21203360635249e-20
UAP1	5130.17499861833	1.0385285798253	0.119744794093847	8.67284951871377	4.21438742213223e-18	1.12879683286366e-16
RGS5	20027.176215815	-1.35520861221197	0.119024984659891	-11.3859171339902	4.91484077238685e-30	2.69744749368208e-28
AL499616.1	11.8367604706229	-1.24228185730831	0.461798385436386	-2.69009571381327	0.00714315282146167	0.0251296201534787
FAM78B	107.123391397285	-2.04385937665956	0.224092255373671	-9.12061585194657	7.46986276711853e-20	2.23464627005067e-18
TNFSF18	159.515827059189	4.99231308401543	0.529577377576589	9.42697572706159	4.22083168159533e-21	1.35219404098167e-19
C1orf220	37.7024741377503	1.2240342397088	0.38877307193635	3.14845427336902	0.00164136400582618	0.00697949379054014
FAM163A	333.271698849885	-1.90655223765496	0.166125548145578	-11.4765745482099	1.72999487143508e-30	9.87771265303258e-29
QSOX1	16006.8532698709	1.98965968567135	0.0932753785869048	21.3310277140025	5.85082609823988e-101	3.27030385070039e-98
LHX4	153.688138422977	2.01442644698084	0.426248129032101	4.72594789226425	2.29044382351784e-06	1.79311716114152e-05
XPR1	4172.13092948961	-1.41776383869277	0.139371408478549	-10.1725587347493	2.62909827236265e-24	1.02650822251806e-22
AL162431.1	14.4445737910876	-2.88295135442343	0.542379522599766	-5.31537647403186	1.06437034565799e-07	1.02900437604806e-06
KIAA1614	127.284230256195	-3.32754140262963	0.573014053864527	-5.80708514946185	6.35698115776772e-09	7.22044276957146e-08
AL162431.3	5.6643659006614	-4.39003391479376	1.13626159790695	-3.86357677042015	0.00011173875407987	0.000633226023654334
RGS8	15.5562936616672	-2.42260618090198	0.452773399267074	-5.35059300043591	8.76664858002635e-08	8.5768593201179e-07
KRT18P28	7.65849172117229	3.63051843644688	1.00181593261241	3.62393760995561	0.000290151624634047	0.00149510444134574
LAMC1	32110.7977753318	1.17874831243467	0.0848576631938944	13.8908882011199	7.19376812605029e-44	7.67817261293005e-42
LAMC2	31.2150416670373	2.31335123982733	0.367460248182136	6.29551428017511	3.06382351648877e-10	4.05203060337618e-09
NMNAT2	25.8857774551542	2.93256910123006	0.464512381222993	6.31322052925487	2.73287623601005e-10	3.6324337454852e-09
NCF2	116.491192200161	2.55937540046364	0.474305976828806	5.39604290372967	6.81266626643764e-08	6.7839208391531e-07
C1orf21	1547.34201509495	1.35021344690072	0.101906312967131	13.2495564561954	4.53877757237174e-40	4.13749509172428e-38
PTGS2	32.2456710180267	1.21187230990794	0.443350400223915	2.73344133510624	0.00626762874594219	0.0224531007866102
ERVMER61-1	5.73725056596192	-3.43835774587989	1.02675418865637	-3.34876427470863	0.000811728256360089	0.00375051297913602
RGS13	339.026864744408	-1.24487269279503	0.174013296669769	-7.15389407947064	8.43501613723534e-13	1.44251000607793e-11
B3GALT2	384.212720852737	3.03448464172893	0.114153638294996	26.5824610327986	1.0828743506086e-155	1.91668760057722e-152
LINC01031	12.21915198525	2.47066019707037	0.517672523020885	4.77263151355379	1.81834295447974e-06	1.44758637005809e-05
NEK7	2531.41806738954	1.02469400306097	0.0693385581182907	14.778126786439	2.02726328217554e-49	2.7601969303467e-47
TNNT2	471.942510297618	2.10592882622698	0.164712248224875	12.7855022860949	1.97582162189839e-37	1.65875301379928e-35
LAD1	22.7165118520949	2.03967405259681	0.798480437353107	2.55444461401979	0.0106357349035947	0.0353691888762095
TNNI1	23.0022093629134	2.02169181089043	0.408737027395186	4.94619198993138	7.56793210320489e-07	6.4374400429344e-06
NAV1	4961.92192842156	-1.07702589634431	0.0948844064439935	-11.3509262133609	7.33812175559123e-30	3.96594671981572e-28
ELF3	378.517949515353	2.02553716789117	0.493260519408339	4.10642467457314	4.0183041649876e-05	0.000251173574056317
PTPRVP	50.378915472756	-1.30518392304562	0.38981124070859	-3.34824598868184	0.00081324792561893	0.00375590040011874
AC098934.1	63.5203053800257	-1.38540078803026	0.224680984089409	-6.16607940206884	7.00039423925372e-10	8.86104729688612e-09
PPFIA4	226.729391426028	-1.41692939308008	0.184689030157542	-7.6719737597378	1.69369606979979e-14	3.46571334513946e-13
BTG2	579.533273501531	-1.11538923301856	0.153425102195139	-7.26992660953167	3.59682858649415e-13	6.38234245423022e-12
PRELP	5.38817000516723	2.77497709748721	0.934775322372713	2.9686032900864	0.00299156540584082	0.0118347642428868
ATP2B4	8615.5224842699	2.39306408788283	0.162394496600288	14.7361156811429	3.77904372292719e-49	5.0482319921367e-47
KISS1	28.9950453411935	1.28039861304939	0.503894267774085	2.54100650659404	0.0110533862496088	0.0365293175574437
GOLT1A	102.107595194369	-2.72100398296775	0.410969581448064	-6.62093766983971	3.56927460793136e-11	5.19612012833874e-10
PLEKHA6	5929.0783428277	-2.31367142813405	0.239691204580409	-9.6527172625472	4.78701597994619e-22	1.61135054538918e-20
NFASC	711.574416200388	2.00219508070794	0.332840532255359	6.01547854505843	1.79356057761414e-09	2.16327238322114e-08
NUAK2	753.301297986869	2.19956474795313	0.19865471297165	11.0723008533255	1.7095406535146e-28	8.64539130491668e-27
KLHDC8A	9.83740699417785	-2.77865918726141	0.592978804617281	-4.68593340204597	2.78686881394187e-06	2.14856964094829e-05
PFKFB2	381.167044130603	1.53621076966769	0.420010501047131	3.65755324173504	0.000254634377926785	0.00132918018853893
C4BPB	40.0149587371356	3.01000671575112	1.11867278442814	2.69069450660661	0.00713034557125021	0.0250908780539023
CD55	1143.55632416756	2.5338648886596	0.361622201501099	7.00693950244618	2.4358752646363e-12	3.97984543237501e-11
C1orf132	92.5346711584414	1.14763081474283	0.202737888503368	5.66066275630451	1.50789499639551e-08	1.64328833881173e-07
CD34	26.1346139285282	2.54576728872474	0.401370211563648	6.34269114991618	2.25785794175456e-10	3.01615740143816e-09
IRF6	6.82080530218596	-2.18647404839109	0.789981525548242	-2.76775339381981	0.00564441478471703	0.0205356920225059
SERTAD4-AS1	191.213765120995	2.40532988716799	0.22918392398707	10.4951946250109	9.08902129621239e-26	3.88432217970928e-24
SERTAD4	895.242525341986	1.29045580070904	0.112336641314394	11.4873988184984	1.52638987203063e-30	8.76230294106231e-29
VASH2	210.11296082782	-1.29559871893449	0.176867566019231	-7.32524763072512	2.38457976932909e-13	4.32154217581484e-12
PROX1-AS1	27.1770159243523	-1.79683242254836	0.485491300019213	-3.70105998290238	0.000214700711059048	0.00113665082325378
PROX1	406.00314997512	-2.20166132482351	0.329960547243459	-6.67249870694095	2.5148426760271e-11	3.71713698252023e-10
AC011700.1	8.04991905766128	-1.73360719708399	0.632750659326821	-2.73979516501549	0.00614774854904509	0.0221094106301588
AL929236.1	16.5838622811863	2.60043629429342	0.632860087670034	4.10902242842854	3.97337490027792e-05	0.000248511433692294
PTPN14	8984.38012067503	1.41755811350828	0.0895201940945831	15.8350652369067	1.7827417354839e-56	3.29264647492853e-54
KCNK2	573.184976796069	-1.33823690978513	0.148285553880832	-9.02472880710007	1.8014099810084e-19	5.22704207604077e-18
ESRRG	22.3749296349707	-1.27031768172674	0.369524528631346	-3.43770868589367	0.000586658470755427	0.00281087884476546
C1orf143	18.0119015555682	3.54714295930637	1.35205726309547	2.62351533187681	0.00870275280521194	0.0297611446760105
C1orf115	293.62108474047	1.09965886794214	0.149820267847421	7.33985383781352	2.13827238035059e-13	3.90995258954629e-12
MARC1	224.098276504207	1.84198489105163	0.247396163924822	7.44548687348025	9.65875353880406e-14	1.82357266812621e-12
CAPN2	16664.8890555786	1.77182642687731	0.0973166868702491	18.2068099917916	4.55739190610875e-74	1.44476125501119e-71
STUM	12.1637441356021	-2.3360723148631	0.530944349739279	-4.39984400626964	1.08328722248542e-05	7.56378060670293e-05
WNT9A	491.200675431212	1.25294776708435	0.185228517963011	6.76433510813143	1.33922785597325e-11	2.0473980913647e-10
DUSP5P1	67.7493263418281	1.97357476369141	0.406047035925532	4.86045849144767	1.17114198683139e-06	9.63029647708043e-06
TRIM67	225.024353073573	-1.57992097775517	0.167722429695405	-9.41985505829127	4.51711137084177e-21	1.44493140838372e-19
SLC35F3	122.691561717883	2.56561831435014	0.434592364258798	5.90350527378875	3.55858243562887e-09	4.15526613154245e-08
GNG4	1329.84661679672	-1.31003937493501	0.154642577649656	-8.47140156899678	2.42457816439539e-17	6.16742996548002e-16
RYR2	206.675165039252	-1.56514393833321	0.40974505334847	-3.81979947175134	0.000133560212248103	0.00074437651748877
AL365184.1	16.0874213021245	3.45459071128643	1.30187847601547	2.65354314932646	0.00796515860243784	0.0275851897465808
RGS7	87.3645468648057	1.85013473585091	0.22130921091872	8.35995360595454	6.27429256563153e-17	1.54780457716624e-15
RPL23AP20	9.22673338642674	-1.37231437620178	0.543846045732144	-2.52335083976628	0.0116242363184921	0.038084031992098
MAP1LC3C	71.0000644640653	1.47098154202475	0.287710665530617	5.11271120002401	3.17567617807749e-07	2.86661122067003e-06
KIF26B	765.178464437681	-1.83189676862643	0.169778196478113	-10.7899412682393	3.8403489279964e-27	1.80862552617835e-25
OR6R1P	11.1595002403073	-1.49943975729688	0.528279742595825	-2.83834422635445	0.00453482481334511	0.0169756219660645
LINC01115	8.05285697227657	1.87047052057479	0.766931142870035	2.43890281150281	0.0147319297422458	0.0464666153438224
LINC01250	23.8526771397856	-2.08929820325334	0.368467569174684	-5.67023634653403	1.42600661435278e-08	1.55884613941601e-07
ALLC	129.613379094132	-1.15431044595168	0.195800418956648	-5.89534206363091	3.73905991852024e-09	4.35881628262184e-08
MBOAT2	5296.04055170675	1.68215361223146	0.107865733289766	15.5948841298153	7.88663796401646e-55	1.38439826740256e-52
AC093904.3	12.1502957813426	5.46629147340567	0.959871673537527	5.694814863387	1.23505863951903e-08	1.35779738630353e-07
C2orf48	57.3219139255214	-1.27653152156842	0.315902160760402	-4.04090785101217	5.32446786484303e-05	0.000323766668907146
GREB1	272.474531615484	-1.07656357521101	0.121947381707846	-8.82809913697188	1.06469668079759e-18	2.95223988252491e-17
MIR3681HG	10.5600343359839	-2.46441093625186	0.546998671869087	-4.50533257755636	6.62690704113023e-06	4.78923121992535e-05
TRIB2	1703.46638970775	-1.74631658966199	0.106384834152147	-16.4150896467487	1.49160360329312e-60	3.04631351287941e-58
AC064875.1	8.63770143155498	-2.1204088947942	0.577257979445653	-3.67324310844599	0.000239491434374536	0.00125662007562133
OTOF	16.5465217994036	-1.4811859275896	0.599095599445539	-2.4723699004974	0.0134220557371395	0.0430251228277759
KCNK3	18.2203825323253	-3.14804375673316	1.11797820617296	-2.81583642628372	0.00486504299066474	0.0180463697383372
DPYSL5	287.020766911807	-1.87846623374844	0.177647958946486	-10.574094095358	3.92956637848341e-26	1.71383962790529e-24
KHK	217.192042085626	-1.31014565274225	0.19877477656226	-6.59110615240407	4.36561593253527e-11	6.28222780535564e-10
FLJ31356	5.8125516939951	3.69985726832673	1.34648447852252	2.74779050731171	0.00599983308668758	0.0216618145098155
FOSL2	6287.64390362366	1.79935371196372	0.162090707110598	11.1009060546326	1.24178566719907e-28	6.32506656386287e-27
CLIP4	2639.98813663941	1.20056790522991	0.107981683751918	11.118255092115	1.02252246227498e-28	5.27145075211662e-27
ALK	38.3375400179749	-1.31429026122964	0.33643390323316	-3.90653334458624	9.3629727916775e-05	0.000540406364389212
LBH	537.846823898767	2.20355721093784	0.357611521794779	6.16187420326571	7.18889525467226e-10	9.0780104167205e-09
LTBP1	2048.40009973799	1.08945017154758	0.107614323326619	10.1236539697508	4.33907611066637e-24	1.6817878939882e-22
RASGRP3	187.996329561561	3.4425848001181	0.278165237575738	12.3760424923002	3.5229013860997e-35	2.65341934187084e-33
AC009414.2	81.5817108856263	2.63392217463397	0.257126782862692	10.2436710221685	1.26349280667703e-24	5.07307886839702e-23
CRIM1	12265.4719567833	2.437696267802	0.0687021020916425	35.4821205405087	9.27602990336168e-276	6.56742917158007e-272
AC007388.1	150.954268948931	1.39592734153224	0.205451205599494	6.79444706814453	1.08728726703639e-11	1.67712284327182e-10
TMEM178A	9.17732218533209	1.59811545903348	0.648204452632365	2.46544967801983	0.0136841395212073	0.0436855984675001
C2orf91	35.8212422977127	-3.04513799507612	0.390696347037124	-7.79412968196186	6.48539153850194e-15	1.37200912627272e-13
LINC01819	10.1888357106927	1.55726049273372	0.560719935868767	2.77725187409458	0.00548206787719144	0.0200135994691554
ZFP36L2	2606.32521915394	1.24564483783425	0.140848026637285	8.84389272305575	9.24403677720783e-19	2.5699390202604e-17
EPAS1	1165.21850635914	3.29225699307861	0.345375078947545	9.53241039599917	1.53672943485407e-21	5.04484284332311e-20
AC106869.1	30.6080443507151	-1.15635756560441	0.392346571076806	-2.94728602426868	0.0032057653073382	0.0125616806380822
AC073283.2	17.7168363870061	-1.5367283921058	0.446631696808551	-3.44070607412471	0.000580198430183268	0.00278306564071649
BCYRN1	53.1086663631067	1.61176372948587	0.346557455732201	4.65078359396586	3.30676179115944e-06	2.5153787804086e-05
NRXN1	61.7842713731976	-2.62106826628776	0.393232988953009	-6.66543331795841	2.63885603963709e-11	3.8938947715531e-10
EFEMP1	1932.93438598284	3.18289042365955	0.290730023658438	10.9479247571587	6.79873847605435e-28	3.35046879887226e-26
AC007743.1	89.045140156631	2.8951013397432	0.462410846159915	6.26088545237538	3.82797640952627e-10	4.99423949252691e-09
CCDC85A	81.3083438887349	2.92436847276948	0.324789793503569	9.00388045210336	2.17877371873818e-19	6.26213177077117e-18
UGP2	4895.75141646211	1.95158804807894	0.0911903058935356	21.4012666034635	1.30027433456783e-101	7.46427753141098e-99
LINC01829	21.662405455535	-1.19699327083467	0.379113202555164	-3.15735052951763	0.00159209835187558	0.0067890321208266
ADD2	1145.45673810317	-1.4424729203954	0.494369090708041	-2.91780563855533	0.00352503996540354	0.0136428296037119
DYSF	2213.46923221971	4.72946750371045	0.387976426565336	12.1900898608179	3.51034092743886e-34	2.53604222104766e-32
AC005041.3	13.597110026979	-1.14053307843617	0.420799990042258	-2.71039236080219	0.0067203657481997	0.0238258334988752
TLX2	3503.14330310544	-1.34421433856176	0.117750738783995	-11.415761399405	3.48835671173987e-30	1.94980780414092e-28
EVA1A	589.760610852614	1.96350925742734	0.33171130955905	5.91933166233455	3.23252508957857e-09	3.79960337037349e-08
CTNNA2	127.566990853245	-2.3703277162089	0.248244884640663	-9.54834465024313	1.31785083501872e-21	4.34645213288784e-20
LRRTM1	101.050467928852	-1.08519346490428	0.277311712790844	-3.91326227797225	9.10575394554238e-05	0.000527279754098474
ST3GAL5	886.617676621337	2.34688305172254	0.134980877538923	17.3867817020659	1.03907366062537e-67	2.59646171196269e-65
LINC01943	8.53376874194847	2.8100662721556	0.912453421847585	3.07968188279202	0.00207221799690038	0.00857135545358599
CYTOR	926.674758734568	1.57779445660835	0.166278230251291	9.48888170281749	2.3352600013655e-21	7.61918931321093e-20
AC233266.2	27.992035908002	-1.65865523523283	0.392472232260357	-4.22617219485867	2.37700123612185e-05	0.000155921884667165
GGT8P	69.9868874262086	3.00479298192898	1.107284213553	2.71366009300119	0.00665444060836705	0.0236157591514981
DUSP2	102.141739886826	-2.61102413241499	0.347934630460772	-7.50435255311378	6.17329529272267e-14	1.19092454148437e-12
AC012307.1	32.2677990553086	-2.08021651488287	0.486304552196448	-4.2776003339622	1.88918814884035e-05	0.000126109282232922
NPAS2	1568.94538718369	1.04883695857167	0.132105875501189	7.93936647096545	2.03216528504505e-15	4.4452307574003e-14
CREG2	11.9426793635835	1.87212447514854	0.758939637965905	2.46676333860512	0.0136340435185923	0.0435665840732511
LINC01886	29.3925074575127	-1.12524487337015	0.311900507356596	-3.60770453022591	0.000308917997767641	0.00158220840911133
SULT1C4	207.483339201855	-1.64121575598284	0.143059924967084	-11.472225756867	1.81919057931005e-30	1.03591442103339e-28
MIR4435-2HG	1451.16205358573	1.56372632262154	0.133007001126398	11.7567218971843	6.52175285328724e-32	4.11044601198282e-30
AC108463.1	63.8351307801005	1.060677903635	0.245745633871966	4.31616174384452	1.58765665320456e-05	0.000108082779852772
AC108463.3	32.8287941577172	1.5690673492132	0.354461136960908	4.42662731002368	9.57178993466289e-06	6.76105148693847e-05
AC068491.4	24.3382703281294	1.10974228178126	0.31856415919449	3.48357544234515	0.000494763656009861	0.00240420499969102
AC017002.1	11.2449167475922	2.47198366785671	0.636087084763573	3.88623464784782	0.000101811100602297	0.000583032563168724
IL1A	90.5068719474522	2.77351538360657	0.561403334705117	4.94032580882938	7.79921403984448e-07	6.62356282312262e-06
IL1B	53.0080882691525	2.08870618559285	0.361083746788267	5.78454777920988	7.27076561592237e-09	8.2187898713247e-08
PSD4	140.1507725869	1.8736416334693	0.49425226009032	3.79086103344659	0.000150125937709833	0.000827153026447954
CYP27C1	14.3796843382749	-1.89770926762689	0.493546495040803	-3.84504658972403	0.000120529536117113	0.000679237820941226
MYO7B	24.969304888028	1.65130686547525	0.366541404377209	4.50510323187358	6.63406840309398e-06	4.79277594835769e-05
LIMS2	140.438044186435	3.1454380453696	0.318891048922331	9.86367618658277	5.98182786678789e-23	2.12464922893938e-21
ARHGEF4	150.595693057926	-1.045419816878	0.274319873276097	-3.81095180743909	0.000138432755427396	0.000768508030652872
TMEM163	89.7972335472155	1.59131166592473	0.209417462297027	7.59875345861888	2.98996780425605e-14	5.94634046464406e-13
CXCR4	203.3886029329	-2.15197083529387	0.154861759121151	-13.8960763942398	6.69100033635646e-44	7.21405315452848e-42
HNMT	576.111531483243	1.61329300252059	0.15040534950144	10.7263006792531	7.66016800613867e-27	3.5447051949975e-25
LYPD6B	381.039529446786	2.45004143894836	0.197324594726235	12.4163003722243	2.13194492533127e-35	1.62886727388619e-33
LYPD6	2316.58263000347	1.61665180840519	0.157857671505417	10.2411988786348	1.29620101559786e-24	5.19458671156577e-23
NMI	401.305132369769	1.02247859067566	0.103408548704783	9.88775689710818	4.70450778807014e-23	1.68505472881298e-21
RPRM	30.5720895149713	1.49062464387253	0.461079302736227	3.23290296273673	0.00122539178760364	0.00540210078221281
GALNT13	269.163654779965	1.49241469105566	0.169965863813626	8.78067311617437	1.62499188162868e-18	4.45352613752171e-17
MTND5P30	13.8420734098415	-2.4701069998812	0.49974380294983	-4.94274663397712	7.70295639901614e-07	6.54443175660412e-06
CCDC148	55.6769876259007	1.81553091950185	0.251730992779481	7.21218670556104	5.50604063305892e-13	9.59379024168756e-12
DPP4	1380.17583212522	4.16587215402794	1.23514975995556	3.37276684098438	0.000744169396301864	0.00347464453230415
KCNH7	67.3668215644424	-1.99536923614832	0.373784250669522	-5.33829136078959	9.38265946144934e-08	9.13325788089752e-07
FIGN	1036.07660930867	1.16338673152549	0.0962538221052748	12.0866549096936	1.2424304021355e-33	8.68066504649935e-32
GRB14	128.613083559237	2.11767959202892	0.255217109708928	8.29756121932465	1.06270341134208e-16	2.57963662364638e-15
COBLL1	887.336543349087	2.00485897708356	0.118787901316362	16.8776361470022	6.57243198805349e-64	1.46945742553954e-61
SCN3A	69.9970747461521	-2.12513991973929	0.307089009567045	-6.92027345014873	4.50772666363147e-12	7.22597089324773e-11
CCDC173	26.201182228058	-1.36789833392441	0.330925108716557	-4.13355861460496	3.57189146506709e-05	0.000226131072184873
KLHL23	1752.50485233666	-1.0185836295787	0.100044671425452	-10.1812881692325	2.40358215189034e-24	9.43661458524044e-23
MYO3B	6.8231670871811	-3.18583452698818	0.73990825616155	-4.30571560792611	1.66446782296596e-05	0.000112518448630799
CYBRD1	2169.4346596602	1.08196749340145	0.107220666597529	10.0910349444366	6.05279494837043e-24	2.31642098564663e-22
ITGA6	4824.94220918404	1.47643154081784	0.0950152408168468	15.5388917412085	1.89227513185264e-54	3.26763608134553e-52
GPR155	739.32884098604	-1.09535362243455	0.15541231482049	-7.04804907963533	1.81443647524323e-12	2.99212971538557e-11
CHRNA1	13.5262886028115	-1.52963424515776	0.520844463683734	-2.93683498973809	0.00331580484399102	0.0129456454209614
SESTD1	1339.24487540563	-1.0216972217407	0.0867565776313718	-11.7765966527851	5.15320160736005e-32	3.28690697118101e-30
NEUROD1	34.1706585422752	-2.66676298447952	0.361032646256018	-7.38648710063866	1.50758767540877e-13	2.79660805464474e-12
KRT18P29	4.84798457616529	2.6163660928856	0.96552749493911	2.70977896186229	0.00673280605966476	0.0238619724190354
KRT8P10	52.7426686612381	2.66843756990536	0.310088034348834	8.60541934650565	7.60382510697402e-18	2.00378716218521e-16
CALCRL	53.715906928871	-1.37754842541996	0.341605816690326	-4.03256724012033	5.51708219540375e-05	0.000334616864164408
COL3A1	83494.6728664313	1.02159649464147	0.385206831802669	2.65207262773783	0.00799993318673419	0.027685595381557
COL5A2	6416.99406993093	1.80743678579759	0.364707466909882	4.95585352587312	7.20134534762817e-07	6.13790430110844e-06
AC093388.1	19.2728710765545	-2.7088857039617	0.756430543888736	-3.58114267839528	0.000342094764068518	0.00173539354879755
NABP1	3286.61261998587	1.8561935224163	0.129638830719351	14.3181908701004	1.68451470430041e-46	2.04451956110518e-44
CAVIN2	42.6947308842787	1.75324045308549	0.394612564110598	4.44294128606131	8.8737387124368e-06	6.29940542286623e-05
AC104823.1	4.14302633902236	-4.56848790280455	1.3352992700743	-3.42132135109333	0.000623176514006034	0.00297243861609885
AC020571.1	206.221234910303	-2.66156789939309	0.443989679781453	-5.99466163425963	2.03909563418049e-09	2.44829798021445e-08
C2orf66	31.5885149303709	-1.24668883831378	0.403843703074074	-3.08705776225787	0.00202148311784418	0.00838951357049842
ANKRD44	565.674239933967	-1.0864350706042	0.14563990538666	-7.45973480084196	8.6696801420629e-14	1.6441429126555e-12
PLCL1	338.417117549308	-1.3379227254634	0.209830191858594	-6.37621647110266	1.81516315658073e-10	2.4478771711603e-09
AOX1	2030.41489595579	4.91806235059236	0.441462569539029	11.1403835567028	7.97750334273505e-29	4.12268055960322e-27
IMPDH1P10	99.4196356634382	3.44586157460717	0.483919606838996	7.12073147255973	1.073557709184e-12	1.8212752190949e-11
CFLAR-AS1	70.3372525014676	2.33532367125966	0.480493163201714	4.86026409969808	1.17229258672267e-06	9.63602729953158e-06
MPP4	414.75857323836	1.5919214606578	0.190800781672428	8.34336970060667	7.2202990400632e-17	1.77089089620026e-15
NRP2	3171.06535280294	-1.14641787365884	0.106662617172887	-10.7480756055388	6.0510886032293e-27	2.81236590662123e-25
GPR1	425.521929714891	2.55565440146617	0.237178036839719	10.7752574206238	4.50520144835623e-27	2.11237259962663e-25
AC007879.3	58.6471799567111	-1.32180345114791	0.216519002016602	-6.10479190665472	1.02934703073008e-09	1.28080438973093e-08
AC007879.4	11.5143900050335	-1.34710773674333	0.495307415827718	-2.71974069778897	0.00653331266145793	0.023251937153044
MYOSLID	76.1811095536699	3.69701976736776	1.25891181321666	2.9366789067786	0.00331747401253733	0.0129456454209614
UNC80	20.9501728571339	-1.10389960366587	0.331553939348101	-3.32947213909251	0.000870107689158875	0.00398213473771482
TMEM169	210.940664456088	-1.34791735040627	0.160107674810889	-8.41881784866567	3.80302156325348e-17	9.50307976511811e-16
MARCH4	908.122235166552	5.78253137468175	0.226359854102177	25.545746164298	6.12201407960647e-144	8.12697369067759e-141
IGFBP5	5135.62557324973	2.57458725485765	0.464216901424306	5.54608685499886	2.9213374939712e-08	3.0738003785717e-07
DIRC3-AS1	38.1128682943988	4.33040461310589	0.479898128413533	9.02359137640632	1.82021961172487e-19	5.27441535512091e-18
DIRC3	98.6709717037108	1.07858826632005	0.325201034266823	3.31668153747346	0.00091093385516151	0.00414397838587074
GPBAR1	26.0296722669954	1.5223277011608	0.327318698032923	4.6509035698525	3.3048384156795e-06	2.51504005550099e-05
WNT6	25.8385874594452	-1.40506603534167	0.503369467893402	-2.7913215341047	0.00524932970435347	0.019279917503107
ASIC4	20.6275107854429	-1.57194905525039	0.442742145372673	-3.55048434326762	0.000384523006758395	0.00192510552211897
AC010980.2	17.9617720278896	-2.87131476806348	0.592798982428204	-4.8436567085559	1.27471096759251e-06	1.04254374091894e-05
AC010980.1	19.8551082736727	-1.85874671669393	0.489383355571853	-3.79814044660745	0.000145785714297243	0.000805470009970442
SERPINE2	1880.97703001364	2.6112580823276	0.117135048553189	22.2927135351967	4.34822809386697e-110	3.29844159691908e-107
FAM124B	325.785534709631	-1.13404363395276	0.288069337435131	-3.93670372574147	8.26084923443169e-05	0.000482034169613541
IRS1	1112.78181233348	2.20239609710595	0.14861864191625	14.8191106358451	1.10234274123811e-49	1.51056514992887e-47
COL4A4	42.7312299769337	2.32975570077496	0.485752327265362	4.79618021367138	1.61719799722757e-06	1.30258951312528e-05
DAW1	106.917589098245	5.80611301221202	0.751779839299058	7.72315604742142	1.13484099708037e-14	2.35390847441279e-13
DNER	20.2596225938314	1.91520504994054	0.414608689527997	4.61930755026112	3.85022804492306e-06	2.89687721127048e-05
C2orf72	71.5408303392634	-1.58580241005007	0.206670267116069	-7.67310379078117	1.67883533474087e-14	3.43861740693308e-13
HTR2B	46.2644639283486	-2.59783602199256	0.367378550460017	-7.07127843675046	1.53512760229953e-12	2.54735236506579e-11
NPPC	19.5357633468029	-2.30137535629766	0.413521345507189	-5.56531212064761	2.61683593077049e-08	2.77214938501572e-07
ECEL1	9.98752577800577	-2.28110109082896	0.569723122001305	-4.00387662486996	6.2312870570376e-05	0.000372404437511195
CHRND	4.96704453870638	-3.09839807454353	0.903796297377723	-3.42820399190972	0.000607588725140203	0.00290265058973862
EFHD1	11.0006944270374	-2.51045946915098	0.58146531080283	-4.31747074590707	1.5782731873585e-05	0.000107536764352908
NGEF	349.189482318468	2.14013232691369	0.197431971976614	10.8398467861487	2.2284394612363e-27	1.05651906599685e-25
UGT1A1	28.7621590303919	2.42539159924786	0.838671686853595	2.89194405542304	0.00382866115879932	0.0146550302780497
MROH2A	40.1009237718614	3.40816435507966	0.402698906617724	8.46330670153762	2.59901024248373e-17	6.58746748810912e-16
TRPM8	33.9278099835894	-1.61081740268428	0.450204368950237	-3.57796928190702	0.000346274135405446	0.00175491830971407
ARL4C	1422.56872255238	2.41084585504297	0.185075586687771	13.0262769833071	8.6737716608534e-39	7.55044713428386e-37
IQCA1	194.93359478602	-2.52559063142448	0.402898577271802	-6.26855187359146	3.64421225132624e-10	4.77796717396107e-09
ACKR3	2022.43204208385	-1.61043422768273	0.177584247043803	-9.06856466432802	1.20595090280201e-19	3.53790016236391e-18
ESPNL	87.4272602515511	-1.22352716054717	0.260315428170297	-4.70017151556129	2.59943074003587e-06	2.01356341788336e-05
HES6	615.855828771101	-1.52426966883135	0.121752362992085	-12.5194257538183	5.84565377578552e-36	4.58161203681493e-34
TWIST2	506.487435196567	1.63763172655437	0.160456426819609	10.2060837263655	1.86230381939207e-24	7.40736575353701e-23
LINC01940	18.7587099093244	2.92353274552022	0.45684688296995	6.39937111207679	1.56018215226599e-10	2.11881514796225e-09
GPC1	9271.49228505404	1.23543073975126	0.124720598704879	9.90558698867865	3.93651573479861e-23	1.41235801025545e-21
PP14571	13.5397903031439	-1.92671230979595	0.534581463886202	-3.6041509853138	0.0003131749710749	0.00160130871103295
KIF1A	26.1059542456298	-1.10760048270354	0.326930954918958	-3.38787277875876	0.000704369275563934	0.00330771687220384
SNED1	59.9840231487164	-1.21406412584018	0.292770728754793	-4.14680842925731	3.37141919258281e-05	0.000214783874176541
AC093642.2	53.9535156419549	-1.23953520211507	0.275459618028999	-4.49987991337656	6.79918615387892e-06	4.90206089302065e-05
BHLHE40	2486.24985771096	1.0002406220041	0.156962102458617	6.37249760506881	1.85974324819518e-10	2.50481589040365e-09
GRM7	26.7506592442802	-1.80081246738738	0.341879792769548	-5.26738492731349	1.38380848645253e-07	1.32158688184585e-06
AC023481.1	8.97456060048466	2.73742113773641	0.721150546514054	3.79590801250688	0.000147104040267947	0.000811766644658661
LMCD1	578.919631147414	2.36684245868742	0.316761094041746	7.47201125140542	7.89782531586579e-14	1.5044825982869e-12
SSUH2	53.7095485814695	-1.01237540978917	0.398403600886971	-2.54107996899454	0.0110510640101642	0.0365273264201507
HRH1	549.765909558078	1.10101763084157	0.38084382411171	2.89099510385816	0.00384024103194852	0.0146887663458647
SYN2	753.36287838098	-1.64105561380051	0.100791899617337	-16.2816220354105	1.33288629425522e-59	2.64584157850289e-57
PPARG	973.442539853355	1.01545407018234	0.132399685318996	7.66961090380061	1.7251888064414e-14	3.52675748304286e-13
KRT18P17	8.14703444542807	1.68884331529067	0.630121466545205	2.68018692419759	0.00735810586085476	0.0257473094702727
COLQ	22.0039262229344	-2.05845961572772	0.443551373551391	-4.64085952264381	3.46962944771839e-06	2.62727021281777e-05
PLCL2	239.176756440207	-1.04105870347274	0.171628182486553	-6.06577945643809	1.31315223074442e-09	1.61035527603992e-08
TGFBR2	1858.59394081369	1.28098586105704	0.0901687128960511	14.2065448193078	8.34420655432076e-46	9.73796413262489e-44
KRT18P15	8.93352666477092	2.67949549676708	0.748525578558277	3.57969797361903	0.000343991558068198	0.00174418254795143
AC112220.4	83.9284847843725	1.47468431561624	0.284719617391223	5.17942644461316	2.22569149371758e-07	2.06075358877774e-06
AC112220.2	52.9276843110868	1.3316926381495	0.324748598784486	4.10068786480973	4.11923869293781e-05	0.000256656403516527
ITGA9	278.961888111628	-1.17860076555861	0.209473765845382	-5.62648387401678	1.83919971795877e-08	1.98398181866147e-07
MYRIP	311.328182612581	-2.16457100101814	0.141751804196637	-15.2701478001328	1.20898748674097e-52	1.91633538943121e-50
VIPR1	197.509857299626	1.78625955163957	0.455102227185874	3.92496332677805	8.67429518733971e-05	0.000504220114337973
AC099329.2	13.6916650374291	-2.1383301820819	0.63944290276358	-3.34405178764257	0.000825643234384209	0.00380523727046604
TGM4	16.3668068590629	1.68635535429887	0.645179327759505	2.61377772309448	0.00895472729018487	0.0305245398240293
FAM212A	68.4101720202395	-1.73457610220866	0.221574964423109	-7.8283939104979	4.94141659953933e-15	1.05271503083466e-13
CAMKV	30.4841397768201	-2.34986544194232	0.320303545373235	-7.33637037705634	2.19464159645086e-13	4.00465528424539e-12
SLC38A3	10.9496500482581	-1.19165278717083	0.484938473348566	-2.45732779035309	0.0139974902735452	0.0444803550882855
SEMA3B	1695.67871899674	1.34407788134362	0.143126107817064	9.39086447499534	5.95097980902644e-21	1.88936937434562e-19
CACNA2D2	245.620570280011	-2.68173632897631	0.473143293399717	-5.66791575910757	1.44544996390973e-08	1.57847595030554e-07
DOCK3	778.874648417143	1.40159015079022	0.492384985778961	2.84653308137103	0.00441981366778526	0.0166065526806579
GRM2	9.94154546387022	-1.4899128112913	0.570239630456267	-2.61278369954606	0.00898081206350036	0.0305938168771047
AC115284.2	31.8221160340379	-1.33631095614678	0.2850088978088	-4.68866399056516	2.74994493945517e-06	2.12318540581707e-05
TNNC1	78.9908053282148	4.67866341600402	0.392611106551996	11.9167882363114	9.67674609543861e-33	6.42294022084738e-31
ITIH3	6.10572050613673	6.41196460357261	1.37597618608303	4.65993864459633	3.16303653540929e-06	2.41752054739451e-05
CACNA1D	32.5654193739462	-1.62679540225666	0.309222317267194	-5.26092494433696	1.43332537687515e-07	1.36519421546315e-06
CACNA2D3	229.14067209137	1.02231052252223	0.168549864959862	6.06532982251681	1.31683136220432e-09	1.61393526446738e-08
AC092059.1	5.65266397339363	7.01822937890604	1.34285320347788	5.22635635878098	1.72883010015008e-07	1.62335770677222e-06
WNT5A	2587.45890598461	1.75379857353449	0.0941593689765023	18.6258530892678	1.98307086107652e-77	6.90498771955168e-75
IL17RD	1062.71564271471	-1.49295961286891	0.159794716040321	-9.34298486122779	9.36558502662962e-21	2.94703742171279e-19
FLNB	39292.0244335576	2.05527385603272	0.108622538950529	18.9212466941946	7.62298825516214e-80	2.84056614981831e-77
AC137936.2	97.9630457879087	3.29476480682585	0.518136694733769	6.35887178096656	2.03240963172258e-10	2.7287219075719e-09
ACOX2	54.6638359745227	-1.0116190491394	0.310956428395421	-3.2532501558482	0.00114093007846877	0.00507611119955522
KRT8P35	5.13775989399999	4.0445107996064	1.22309723542836	3.30677781165119	0.000943757166509142	0.00428046171613371
FRMD4B	307.585833496848	-1.7734557692952	0.244725997353057	-7.24669952713159	4.27049899696625e-13	7.5264118381471e-12
MITF	763.033948811773	1.10017920504844	0.130515293917417	8.42950409891869	3.47133118038167e-17	8.70888526334647e-16
AC108752.1	51.7691035055609	5.93868716090372	0.500292138471882	11.8704386981638	1.68581287373702e-32	1.10514399500538e-30
VGLL3	426.03714077641	3.6799716046845	0.183420292224715	20.0630560558482	1.55243333042675e-89	7.49401907687821e-87
MTRNR2L12	23.3069643730345	-1.00744635299964	0.400476599144213	-2.51561852840459	0.0118823715347784	0.038786164345888
ST3GAL6	624.569483709832	-1.08853050868343	0.128493987314077	-8.47145093274088	2.42355070944352e-17	6.16742996548002e-16
PDLIM1P4	19.1928624634621	-1.00307828792171	0.355087047124799	-2.82487997251325	0.00472983303222161	0.0176063185426546
COL8A1	5405.82316318593	2.37574503514215	0.593060797862481	4.00590469595165	6.17805572217987e-05	0.000369639164898874
TMEM45A	862.291775077814	1.00509726492594	0.246298703247855	4.080806158019	4.4879771978555e-05	0.000276945484260461
ABI3BP	103.637225322646	2.12644705474918	0.294594037334289	7.21822842712938	5.26691922676507e-13	9.22253622229927e-12
NFKBIZ	942.43475587907	1.38151821312841	0.207738503153419	6.65027518807207	2.92545526661027e-11	4.28528757674498e-10
ZPLD1	28.1443402796942	-1.67299170481732	0.362138020107882	-4.61976266485064	3.84179244337428e-06	2.89155462428312e-05
LINC00882	30.3919101069688	1.39937082016819	0.365307144695838	3.83066917931029	0.000127795230364411	0.000716949469873244
ZBED2	35.4206165673684	5.09075569812295	0.548688652922597	9.27804078142855	1.72623442851818e-20	5.34478414893966e-19
PHLDB2	9451.02950422693	3.18712997197606	0.0977645628208497	32.6000534346619	4.09407446624197e-233	2.17395354157449e-229
CCDC80	10572.112663482	3.34410621551314	0.269434559840288	12.4115711714764	2.26170473387503e-35	1.71566459098234e-33
GAP43	87.8930831400355	-1.54203610090365	0.230762748831504	-6.68234413358286	2.35150015636933e-11	3.47812418671898e-10
LSAMP	356.393075525308	-1.00660852238508	0.192489861989981	-5.22941058806239	1.70051319429176e-07	1.59818142684766e-06
UPK1B	34.8184292441115	9.704404238617	1.21620279643717	7.97926486195044	1.47207388977095e-15	3.27744752816929e-14
FSTL1	28671.1289383293	3.04699985213142	0.146237851940312	20.8359177306233	2.0455672039078e-96	1.08619618527504e-93
PARP9	1946.60088965065	-1.17445959351761	0.114287722118068	-10.2763409030438	9.00829198375906e-25	3.64449755685795e-23
SEMA5B	21.9054871688036	-1.52421511539488	0.50571804360941	-3.01396229510867	0.00257859850508692	0.0103973969561378
KALRN	595.112441698994	-1.63341617938647	0.111623041338096	-14.6333244445382	1.72164955393694e-48	2.25727385960621e-46
ITGB5	6787.29896622914	1.36619231646923	0.116466674318364	11.7303282201973	8.91124558288002e-32	5.52721612510941e-30
MUC13	103.984727613119	1.53730587662119	0.421157282023246	3.65019422016391	0.000262042093926177	0.00136315799044624
SLC12A8	1168.41464064152	2.02433830395958	0.185483544808241	10.9138430907842	9.89814742707203e-28	4.83302646783931e-26
FAM86JP	363.553218017326	1.10099146658861	0.15334855171932	7.17966654555565	6.98816485580909e-13	1.20282513401447e-11
MGLL	2414.0374160004	2.30778687207384	0.336111715981485	6.8661304035024	6.59667773852728e-12	1.04096162827875e-10
H1FX-AS1	350.297620060658	-1.09964055142177	0.115766386361094	-9.49878963995493	2.12343966579851e-21	6.93874746177851e-20
AC137695.1	7.05891740102921	-1.78687622574319	0.693376218500712	-2.57706592476874	0.00996429445606045	0.033413579767402
AC137695.2	8.68356036581603	-2.53190900233681	0.715911871174261	-3.53662106228787	0.000405280707119479	0.00201266360047176
COL6A6	1739.54001833736	-1.03672311638808	0.16332933355498	-6.34743982494179	2.18927566931926e-10	2.93007027198116e-09
ACPP	10.6663236719075	-1.73289047382061	0.59226282646228	-2.92588086976783	0.00343482440646438	0.0133508769090463
TMEM108	896.459144911892	-1.92043715305765	0.146740528784788	-13.0872988462117	3.89204179578805e-39	3.40193282891104e-37
TMEM108-AS1	731.59282352872	-2.40355063636612	0.178660790702924	-13.453151230942	2.95026246218346e-41	2.82268354489985e-39
SLCO2A1	31.5847654918829	4.1949233772387	0.877274822170451	4.781766524269	1.73761424983882e-06	1.38852244795247e-05
AC010207.1	17.1150833861662	1.72878316646896	0.429629158780689	4.023896262943	5.72431395596011e-05	0.000345508463838002
AMOTL2	9687.12728696211	2.16104136924242	0.148511604255119	14.5513300464393	5.7278452148019e-48	7.41825807087759e-46
EPHB1	26.8519938334388	1.93027210575486	0.578042498306793	3.33932558835904	0.00083982069028363	0.00386266597263411
RBP1	777.225651760625	-2.21513226841286	0.205461802038371	-10.7812364460776	4.22172421590152e-27	1.9838367775608e-25
SPSB4	87.3006444687894	-1.79547902646243	0.203723743191794	-8.81330275171751	1.21511815487467e-18	3.35619110657192e-17
PLSCR5	15.5547222695462	-3.17999477829837	0.523167512843936	-6.07834909513385	1.21426178753494e-09	1.49425958095261e-08
CP	174.730892677083	-1.72646844029629	0.177216921751859	-9.74211956301616	1.99352191538177e-22	6.87376712381638e-21
LINC01998	15.0555850290521	1.08177418529695	0.408257301656163	2.64973628373224	0.00805546218620307	0.0278343934984469
GPR87	7.20592989716542	4.95798717955151	1.35353677834508	3.66298667230414	0.0002492915140677	0.00130321234526161
MBNL1-AS1	71.0669882721838	1.05902339657378	0.211260708622649	5.01287439334207	5.36229028746735e-07	4.66400678565957e-06
AC073359.1	6.73945515389826	4.07020187986417	0.873490797189767	4.65969635050421	3.16676190723868e-06	2.41862721717906e-05
MME	7387.37864107766	3.5388525969839	0.15600414989536	22.6843490981336	6.39459463058324e-114	5.43284759814352e-111
KCNAB1	4.17652395921971	-4.35309963838106	1.31873093837382	-3.30097634908682	0.000963490041035442	0.00436343890652298
VEPH1	65.0489543259397	1.22573413684335	0.314414600472646	3.89846443199761	9.68046162688979e-05	0.0005571325432724
PTX3	6267.75444318398	3.02158241756496	0.565190607426985	5.34612992123247	8.98547221301479e-08	8.77074585498319e-07
SCHIP1	382.796541338348	-1.18677219110064	0.101055154130752	-11.743806650031	7.59875578081146e-32	4.74698743483634e-30
PPM1L	89.4110027011307	-1.412546082829	0.230888616208081	-6.11786802670248	9.4835553836691e-10	1.18558396909436e-08
SLITRK3	43.4402363900964	-1.74168564976621	0.247533930935075	-7.03614911776695	1.97625440112497e-12	3.25140538186633e-11
TNIK	1419.46521102298	1.31901873517498	0.11298129216266	11.6746649814907	1.71740988495862e-31	1.0422224559006e-29
AC092919.2	45.0139668106853	1.79956073665554	0.366396966424291	4.91150555698551	9.03797255963026e-07	7.58161679172775e-06
PLD1	992.344480499132	3.02882730221377	0.12904546349464	23.4710095201414	8.06773632624021e-122	7.45037911171052e-119
NCEH1	1637.78696176727	1.95422012503343	0.116138965315291	16.8265673775219	1.55881259340661e-63	3.41331747257283e-61
KCNMB2-AS1	19.7526722479586	-3.55839931834125	1.33818006845308	-2.65913340231911	0.00783419363824051	0.0271937036895291
VWA5B2	10.9471994183434	-1.72539691287384	0.581592441510872	-2.96667698842779	0.00301037041089737	0.0118980773218199
NMRAL2P	101.357674732342	1.23278405472065	0.31750776171527	3.88268950674086	0.000103307447076331	0.000590010802877459
ST6GAL1	594.056840557832	-1.09213593679654	0.362949530580908	-3.00905730625564	0.00262059680738332	0.0105479393952666
P3H2	3302.59261490855	3.71766063861997	0.467073997250821	7.9594682223844	1.72780236651779e-15	3.81481520424511e-14
CLDN1	67.0182282966533	3.52709577037818	0.791031928591482	4.4588538627746	8.23990741333955e-06	5.88090166193992e-05
CLDN16	173.248649922	1.86704007976534	0.74287841376731	2.51325122007132	0.0119624116049257	0.039017448170857
IL1RAP	1249.86345399275	1.63879582337223	0.109783009314579	14.9275906499914	2.18001633368092e-50	3.12861803563397e-48
MB21D2	1125.00248012764	1.35417327790093	0.17373128222119	7.79464274129301	6.45909614677332e-15	1.36780859578729e-13
LINC02037	13.1536656649754	-1.87107671832537	0.510863698186711	-3.66257521324509	0.000249692405809274	0.00130498688469217
LINC00887	26.6326993872241	1.6432181196318	0.319881927554909	5.13695203787256	2.79230182654965e-07	2.54433679948153e-06
LRRC15	165.106730164394	2.04242749860255	0.2921282119719	6.99154485907378	2.71875664567987e-12	4.42840422961967e-11
ATP13A3	16229.1725494158	1.11631117254082	0.0807814132425525	13.8189111545871	1.96012271681285e-43	2.01125635290362e-41
LINC00884	17.1057228407595	1.40532080495035	0.459050784249452	3.06136238771065	0.00220332246635315	0.00905019709637226
AC090505.1	21.5617974863267	3.16601942422042	1.3137928213225	2.40983157529619	0.0159598863415291	0.0496976962166953
MUC4	16.6316645199168	-1.27717093197392	0.424748589422214	-3.00688681205806	0.00263938018734404	0.0106114774141941
TM4SF19	127.708668328666	1.85386616222495	0.390462393480887	4.74787378548326	2.05566245857968e-06	1.62072274017196e-05
MELTF	2651.64557514862	1.9367296072357	0.122347467614117	15.8297482163188	1.93995915067562e-56	3.55213210003019e-54
FGFRL1	1266.35758966922	-1.35395175389917	0.170639506329141	-7.93457378672661	2.11219416757568e-15	4.5966192745192e-14
FGFR3	343.823774653034	-1.01742460955164	0.223731518848506	-4.54752470634483	5.42805498690503e-06	3.99183193289881e-05
HGFAC	50.7023525516287	-2.10797001179849	0.330409055170387	-6.37987966374419	1.77227188861167e-10	2.39155367942261e-09
DOK7	40.3477944159532	-1.05378618729897	0.369766408134308	-2.8498699830954	0.00437371039267753	0.0164566180231126
LINC01587	10.7563842976597	-2.48079037950276	0.621154588114948	-3.99383732643971	6.50124758173654e-05	0.000387339407113841
SORCS2	34.2407615883618	-2.99814510671387	0.407492866231298	-7.35754010724714	1.87330133090393e-13	3.44791336814554e-12
LINC01085	39.008693953089	2.44149760984815	0.310145116475469	7.872113665995	3.48699123627237e-15	7.48874558730285e-14
LINC00504	11.0588443302289	-2.58307552371453	0.614701678807352	-4.20216116657796	2.643787943021e-05	0.000172198883501276
LDB2	9.92985268895864	-2.11375754171259	0.562739133844641	-3.75619432626156	0.000172516755593265	0.000935236316692434
FAM184B	8.26328522425632	-1.356032572044	0.561713557670309	-2.41409977296633	0.0157741422223149	0.049191422816322
CCKAR	36.3795699066592	-3.10822161228269	0.444287595345123	-6.99596757786636	2.63434457496317e-12	4.29420405005508e-11
MESTP3	13.6203628185853	1.53875489781738	0.434370792277138	3.5424916342801	0.000396365994795791	0.00197485661024223
ARAP2	449.09113005956	1.69300099788712	0.134949396707408	12.5454506592409	4.21012339089484e-36	3.31196373417061e-34
NWD2	29.3625027977986	-2.114922022593	0.370286085548604	-5.71158924176047	1.11925977266602e-08	1.23753657321324e-07
AC027607.1	16.8463477130965	-1.45432838198685	0.425593750378255	-3.41717513636958	0.000632745604000491	0.0030133445356436
RELL1	462.016978962914	-1.19277059113776	0.113602442566864	-10.4995153641676	8.68247348051443e-26	3.71805920818804e-24
APBB2	3364.17251785059	1.37955701682521	0.103603858729847	13.3156914591616	1.87627265699061e-40	1.73269701019481e-38
PHOX2B	5924.85265146495	-1.10524978756011	0.113366512106395	-9.7493498478883	1.85653418627629e-22	6.42227786913817e-21
AC105389.1	30.7314561048643	-1.24581733144565	0.329068486923104	-3.78589072169881	0.000153158974440249	0.00084298953540059
LINC00682	779.70771157084	-1.51548756455524	0.109223711395504	-13.8750784531355	8.96949024329259e-44	9.47820760037485e-42
BEND4	182.614969712453	-1.50776028962199	0.136729121712647	-11.0273529935395	2.82044443890307e-28	1.40624976249534e-26
AC108467.1	13.6883949767261	-1.33785662160441	0.493045841064592	-2.71345280738134	0.00665860517409333	0.0236265910286907
GABRA2	6.74839038282807	1.99599006841279	0.738442595112699	2.70297255551484	0.00687224203522878	0.0242930554375258
AC092597.1	12.820537733426	-1.43392004350384	0.523574170629132	-2.73871425280744	0.00616799564522034	0.0221709642078998
NIPAL1	447.175266517062	1.49607882015862	0.127115823511931	11.7694145294051	5.61125790878752e-32	3.56835682582775e-30
SLC10A4	363.246414996735	-1.45958975144466	0.136985204274711	-10.6550905199775	1.65083985654585e-26	7.35090954990227e-25
ZAR1	25.3019225074374	-1.77298319869254	0.360138971018355	-4.92305288061198	8.52044162075586e-07	7.1843660192479e-06
SPATA18	224.929085162248	-1.60297441855796	0.153032128262831	-10.474757403915	1.12826511635998e-25	4.78330360708302e-24
RASL11B	212.09608786966	-1.24576934928412	0.140802689792466	-8.84762465205959	8.94017524218828e-19	2.49526047495505e-17
CHIC2	810.912202480092	1.11373539180958	0.145097454918464	7.67577482620514	1.64421732682259e-14	3.3742199054794e-13
LINC02232	8.14841756842146	-2.09104689925026	0.693287112797325	-3.01613409603584	0.00256020009138091	0.010340112177397
EPHA5	96.4573319611601	1.10109119749597	0.215005734647074	5.12121780985694	3.03568759869665e-07	2.74842304332126e-06
SULT1E1	43.7995951346712	1.511362034446	0.310815401422264	4.86257124817541	1.15870650777758e-06	9.53542279162953e-06
ODAM	30.9437022676563	-1.12278703149929	0.280149376294004	-4.00781556736708	6.12829471335985e-05	0.000366979009071691
AMBN	33.5560870062709	2.50477731465028	0.433911324177184	5.77255576217106	7.80780931375723e-09	8.79310020276795e-08
ENAM	16.2455000879327	2.35466801109812	0.442127827343223	5.32576297051349	1.00530156682757e-07	9.73671011373353e-07
ADAMTS3	682.631667353881	-1.14057309982929	0.210434633292486	-5.42008262605707	5.95714959472379e-08	5.96276425032674e-07
RASSF6	14.6868308991093	-1.73630266858346	0.539018679044307	-3.22122912634859	0.00127642057254154	0.00559685651543815
C4orf26	44.9720383129587	4.81558756341986	0.649600419744491	7.41315340484846	1.23331084503134e-13	2.30391577383162e-12
AC107072.2	7.83656641154442	-1.7724002634724	0.58934851147492	-3.00738905581817	0.00263502287673275	0.0105999783904931
FRAS1	2459.03335984126	2.79556118596674	0.107208273108801	26.0759837361586	6.82797847147512e-150	9.66841751560878e-147
ANXA3	102.86331790143	7.99841390462044	0.75865501341283	10.542886770944	5.47907445082605e-26	2.37017395795408e-24
LINC01094	43.4575827680215	6.27179163471965	0.757098320480639	8.28398566613917	1.19119953054409e-16	2.87512250326777e-15
BMP2K	3360.02355812679	1.94373711285535	0.0886111022170318	21.9355934439753	1.18877155662829e-106	7.89047120712028e-104
LINC01088	45.3565766470151	-1.41783458578034	0.289990134776554	-4.88925110115496	1.01220314588644e-06	8.42775179091648e-06
FGF5	667.114219557264	3.0404415452271	0.304860806528412	9.97321229924565	1.99664540104525e-23	7.38828367912911e-22
C4orf22	13.1082276749664	2.27652087015149	0.607948405660666	3.74459551000478	0.000180684633954096	0.00097404609776269
GPAT3	369.671456140642	2.56494420927473	0.389269699219075	6.58911858390299	4.42445306585942e-11	6.36258518069425e-10
CDS1	440.669546724089	2.31772941843781	0.153792253178302	15.0705212423848	2.5310823774111e-51	3.78592885184589e-49
MAPK10	84.3854055669426	-1.56958594189844	0.291969995257601	-5.37584672189899	7.62236168504825e-08	7.54422004615214e-07
C4orf36	78.9172406888072	1.28819418700295	0.254783047228717	5.05604356732004	4.28043587713359e-07	3.78188261357393e-06
SPARCL1	31.812150097702	-3.20893994156317	0.471439680706416	-6.80668189990886	9.98754284767808e-12	1.5495647193914e-10
DMP1	27.0260508380962	-2.43650801911711	0.445015552868393	-5.47510756289831	4.37245936236117e-08	4.46066459445491e-07
SPP1	90.4082638884704	2.32998758994911	0.282812115138235	8.23864136375574	1.74177182484669e-16	4.14280331016166e-15
HERC3	703.154384976469	1.39105349888312	0.115804846609289	12.0120490602294	3.07139180481845e-33	2.09763221653839e-31
FAM13A-AS1	62.6887429796243	1.30996474100946	0.233695323867577	5.60543839444449	2.07728500588718e-08	2.22498908346161e-07
GPRIN3	199.101805457027	-2.87381628890399	0.201982085726267	-14.2280751214674	6.13472189522584e-46	7.23897183636649e-44
TMSB4XP8	3047.8459511412	1.12901923575515	0.138341802894143	8.1610851682991	3.32027939685315e-16	7.70740266548207e-15
GRID2	11.1134503608495	-3.3375879798512	0.796642728900971	-4.18956686450356	2.79487420279537e-05	0.000181372221409636
CXXC4	103.165627985113	-1.65906985743535	0.180276017725414	-9.20294267850064	3.48278697581273e-20	1.05376631575872e-18
NPNT	264.631857622986	4.9266466199681	0.193926262935501	25.404741706422	2.23526985531726e-142	2.7927724545258e-139
SGMS2	1458.50639377973	2.13053386214291	0.471042870082663	4.52301477733656	6.09649819929899e-06	4.43913684446728e-05
EGF	107.327565237243	1.57664275222831	0.283225906434983	5.56673212586309	2.59560941134159e-08	2.75240858197181e-07
ENPEP	685.831159030625	1.97201695176776	0.114603441759674	17.2073100204366	2.34054109156681e-66	5.52367697609768e-64
AC004704.1	17.7484502851858	1.5228618594196	0.431736153733557	3.52729750855988	0.000419824745087183	0.00207808846088366
NEUROG2	3027.88398393303	-2.36313379857734	0.338284769226822	-6.98563462960061	2.83571182080388e-12	4.60830291307378e-11
ANK2	1287.40308214262	-1.90693060940738	0.260829847955321	-7.31101376761923	2.65134363186225e-13	4.78458273073528e-12
AC093879.1	13.5735810080679	-3.13953335381962	0.531744027010147	-5.90421931295095	3.54320559157664e-09	4.1395867307529e-08
ACTN4P1	13.5833644121491	1.67426614306312	0.690169533416816	2.42587663175212	0.015271460592608	0.0479547343268767
NDST3	71.3353425497959	1.09399405857525	0.358121692340847	3.05481092592969	0.00225202446454629	0.00922882493285032
FKBP4P1	11.377408481463	-1.73036647187402	0.554247288984554	-3.12201161153942	0.00179619854067222	0.00755620063455695
PRSS12	11679.4338374576	-1.6567045744494	0.263230853597244	-6.29373248541843	3.09921757853722e-10	4.0936167998488e-09
SYNPO2	10501.5996503989	-1.01357730780944	0.122910809498949	-8.246445629488	1.63175329195666e-16	3.89420673271455e-15
AC096745.2	146.916533959205	-1.11018656846463	0.202710995525928	-5.47669634587057	4.33339894424812e-08	4.43359313949085e-07
USP53	1607.25495951731	2.41558689679002	0.14340614528678	16.8443750577033	1.15381434310308e-63	2.55281423411557e-61
FGF2	2077.66642649797	2.15198984641765	0.144931783915347	14.8482947513749	7.13608530115708e-50	9.90656547690042e-48
LINC02516	11.7917146131433	2.05639184923911	0.496198491645661	4.14429282608057	3.40863955481339e-05	0.000216894859629229
ANKRD50	6408.10995981519	1.55656094684363	0.0883807617708972	17.6119883519287	1.99318737006329e-69	5.29191246751803e-67
AC108062.1	199.646175655638	1.17475636500556	0.20303451383255	5.78599343939339	7.20850273776615e-09	8.15274750533296e-08
AC078850.1	33.4140633027115	6.611251514322	1.23499641709488	5.35325562310037	8.63856766168807e-08	8.45580073686165e-07
JADE1	4152.04866564427	1.05257697205533	0.0825992839696261	12.7431730817714	3.40268654572035e-37	2.83423773455295e-35
SLC7A11	4064.45867528032	2.12251572469646	0.550744707256389	3.85390126628737	0.000116250490266867	0.000656691599273472
MAML3	560.73054098106	-1.04858312557555	0.162312261423642	-6.4602828916215	1.04507429527605e-10	1.44796986507914e-09
INPP4B	124.59139063994	2.34523629372301	0.295506654032035	7.9363231308787	2.08263000894935e-15	4.53692937334198e-14
EDNRA	58.0981785070141	-1.27229732680495	0.371404036274348	-3.42564216471015	0.000613347856891352	0.00292884633101895
ARHGAP10	1257.95448287168	1.00580024011675	0.114847470227569	8.75770478987271	1.9926622328894e-18	5.43313810353927e-17
AC110813.1	32.768625681503	-1.09887314699013	0.310470147626656	-3.5393842383569	0.000401061627598257	0.00199404236193515
TMEM154	563.148874181323	3.20013007969859	0.290526908827888	11.0149180074552	3.23831317963771e-28	1.61081433104227e-26
ANXA2P1	23.0599048036958	1.32730493481733	0.399542178663267	3.32206461720273	0.000893539984909487	0.00407445025321544
DCHS2	23.2918686178545	-1.43171965493295	0.459955204194115	-3.11273715761397	0.00185361019818149	0.00777615654935313
LRAT	43.1831797999589	1.75844408970074	0.325773339975892	5.397753204209	6.74806024672285e-08	6.72358975356933e-07
GRIA2	60.5249128814487	-2.07475962883581	0.278980406163745	-7.4369367274419	1.03046875799498e-13	1.93863210095778e-12
FAM198B	1905.39666722236	1.81413753906241	0.368268971732183	4.92612106452917	8.38780399094165e-07	7.09506000667466e-06
LINC02477	19.9085464363763	-1.94850161346837	0.401871781454483	-4.84856539669497	1.24357535272214e-06	1.01864791715458e-05
FSTL5	118.064845758823	-3.25353354836193	1.27655405619043	-2.54868450935115	0.010813007091157	0.0358800610242422
MARCH1	13.4032298964984	2.06392480575094	0.663487639019797	3.11072080981053	0.00186631302585417	0.00781863681837131
NACA3P	24.0307506969467	-1.02398442573285	0.407972689083373	-2.50993376059934	0.0120753810305494	0.0392801956173732
TLL1	217.399824397378	1.84434783690789	0.678321146345592	2.7189891496737	0.00654817560695954	0.0232970267825495
SPOCK3	33.8282788179101	-2.25706293505852	0.436166385847786	-5.17477505899823	2.28185721437584e-07	2.10907951407062e-06
ANXA10	49.6748800051102	1.30342112384579	0.388604459737117	3.35410747660365	0.00079621430102681	0.00368462112577556
DDX60L	2010.16243721548	1.03435756540292	0.0968516051570026	10.6798185092148	1.26518763860169e-26	5.71757137104251e-25
PALLD	11273.4004241185	1.43191343043464	0.134059178252517	10.681203995876	1.24644462155201e-26	5.6448792669008e-25
SH3RF1	2448.65762489309	1.0420074971688	0.117022317581124	8.90434849272614	5.37005000080894e-19	1.51675348427104e-17
ASB5	7.25349273845676	2.67333400672406	0.707041813100652	3.78101260376731	0.000156191765572352	0.000857238527327326
CLDN22	5.82508539188519	2.17621586187861	0.841998655910896	2.58458353419142	0.00974966838595172	0.0328078194736398
AC074194.2	30.1175452641228	-1.33396894090894	0.378565097459389	-3.52375047214182	0.000425484738099535	0.00210316403007543
AC107222.1	23.5846229497832	-2.70672616905322	0.471344562591604	-5.7425636866813	9.32537880403847e-09	1.04138299578221e-07
PDLIM3	154.934702788988	-1.14829049922553	0.186283085959848	-6.16422308718377	7.08300279324223e-10	8.949612095685e-09
LINC01060	29.5117987746451	-2.90513600205318	0.825009294971778	-3.52133729857256	0.00042937607080706	0.00211894696652926
LINC01262	145.356156485635	-1.05502626092759	0.184830861148306	-5.70806333083656	1.14268905149796e-08	1.26147169718382e-07
AC116351.1	7.89611024348725	1.53730043292629	0.587449811964301	2.61690514085943	0.0088730995977686	0.0302803077533106
SLC6A3	108.530888716901	-1.42783265058141	0.194789436099207	-7.33013390856686	2.29922877440739e-13	4.18830353073868e-12
ANKRD33B	1129.83600113326	1.25858563657069	0.121613228465568	10.3490849840158	4.22504376797855e-25	1.74364766594354e-23
DNAH5	122.165042000736	1.93661762923374	0.351881362014677	5.50360956359198	3.72093106279163e-08	3.83281162821019e-07
FBXL7	539.748007280468	-1.00743404351576	0.131403102933208	-7.66674470410211	1.76416423159127e-14	3.59950511805941e-13
MARCH11	60.7379722939015	-1.6872397287347	0.227677316949308	-7.41066238544249	1.25670138124064e-13	2.34437843102496e-12
RETREG1	92.5191148182219	1.28947866468023	0.184788174179403	6.97814495113921	2.99102983263679e-12	4.84957814085537e-11
CDH18	14.294496011256	-1.85186853636344	0.452486223379028	-4.09265175530485	4.26467960291949e-05	0.000264240941557789
CDH10	248.175177232837	1.77951158474231	0.178647343324023	9.96103021534834	2.25711523969466e-23	8.30868764144102e-22
CDH6	323.234646630326	-2.07039715932066	0.548886818753311	-3.77199285642014	0.000161948893747794	0.000884948418627001
PDZD2	115.728931841106	-1.35582194141535	0.215901082229696	-6.27982929688562	3.38944970719758e-10	4.45770351584376e-09
ADAMTS12	4045.33463447851	1.75803155480158	0.464708492801484	3.78308462624242	0.000154896720351019	0.000851450916215231
IL7R	3257.68079948375	2.49732571954049	0.486042415711654	5.13808186037417	2.77556977741985e-07	2.53017605460934e-06
UGT3A2	12.9852106436483	-1.77181122786551	0.443658691844059	-3.99363578452844	6.50677881264093e-05	0.000387560241111871
AC025449.1	37.1346688080466	-1.01659307192015	0.308929535688042	-3.29069562628906	0.000999399850379379	0.00450972016614787
EGFLAM	103.108761182702	-2.52068364720137	0.338722634932452	-7.44173369962137	9.9372392293755e-14	1.87116100382922e-12
AC010457.1	119.198729947366	3.7735077169811	0.769279137627526	4.90525159517349	9.33076587749865e-07	7.81180399046399e-06
OSMR-AS1	28.1863476476914	1.12662663121892	0.334849225342446	3.36457887894688	0.000766605679750751	0.00357076856094429
OSMR	6293.14193049383	1.17871171161999	0.104213686605254	11.310526956836	1.16388404062598e-29	6.22692620224075e-28
C7	30.9405426974561	-2.76114173213062	0.369280173827711	-7.47709172553313	7.59853813881629e-14	1.45007142918651e-12
AC025171.1	120.749423039022	1.02723725279389	0.272273225782856	3.77281772690033	0.000161414212997976	0.00088293532940433
AC025171.3	20.8693547513409	1.85912087901786	0.48719883290152	3.81593869580072	0.000135666186893284	0.000754332410893547
FGF10	628.167323617903	-1.23693147036038	0.193869135735563	-6.3802392560699	1.76811529407743e-10	2.38746146511154e-09
FGF10-AS1	12.6247238270573	-1.29852991923309	0.43483699998831	-2.98624523503751	0.00282426055515716	0.011265219566486
HCN1	1092.0890931619	-1.29752863868294	0.145008466675253	-8.94795089164523	3.62142081492091e-19	1.02832858434385e-17
AC010478.1	132.068704390743	-1.00426420218749	0.171336229910479	-5.86136512232235	4.59077284372015e-09	5.29647013582922e-08
ISL1	349.73280120994	-1.00796621297763	0.117831144553339	-8.55432760836296	1.18557756738769e-17	3.08221144814131e-16
ITGA2	1647.48816979556	1.64429852761183	0.118523578173683	13.8731765691573	9.21056798571776e-44	9.63706719293819e-42
HSPB3	130.359967630674	1.31747162921687	0.292775457976703	4.49993875279566	6.79730443821235e-06	4.90206089302065e-05
IL31RA	561.632511556584	3.19309925735057	0.226243002131181	14.1135824192217	3.13251784060857e-45	3.55800422109764e-43
AC034245.1	33.7949094356831	-1.0280764272658	0.343882487803733	-2.98961553358472	0.00279328789088484	0.0111605407829936
LINC01948	32.526401298478	-1.26161490645285	0.300589067064677	-4.19714169504837	2.70304827610032e-05	0.000175843018022575
AC025470.2	27.7850593106999	2.44089406088753	0.359087015878719	6.7975001961974	1.0645000420403e-11	1.64675753043962e-10
ACTBL2	147.599065739711	4.39523749844989	0.295769060523308	14.8603694067031	5.95956650388341e-50	8.32771003568972e-48
PLK2	9171.39273400589	1.30141764731244	0.132387365621711	9.83037649552725	8.33067443429731e-23	2.92952855934561e-21
RAB3C	16.2038656347202	-1.62519121317317	0.406159514365893	-4.00136191739952	6.29789434751657e-05	0.000376173441904533
PDE4D	730.019489163994	1.55614262491581	0.116497377958168	13.357748064292	1.06744834560808e-40	9.94412406171736e-39
ELOVL7	466.220495249153	1.00734921922303	0.171015202900327	5.89040741489017	3.85244659009702e-09	4.4836145519814e-08
LINC02057	54.0316889741521	5.47746666473572	1.05504625180811	5.19168392413943	2.08400576760039e-07	1.93716772445656e-06
OCLN	465.354006322992	3.3658075788047	0.337141152200186	9.98337805052695	1.80224358708644e-23	6.70396738874186e-22
GUSBP3	11.1644226324928	-1.33093656692093	0.511365786725419	-2.60270945274559	0.00924902996017663	0.0313716698106279
FOXD1	2761.18308987683	1.11478846968408	0.157582097508664	7.07433450441788	1.50167658597897e-12	2.50161652440731e-11
ENC1	5218.05288938486	-1.96569311380385	0.256786271113727	-7.65497744594482	1.93346172748456e-14	3.91484528996874e-13
GCNT4	15.2152401363411	2.17701512510489	0.540960113870136	4.02435423478839	5.7131867325394e-05	0.000345131075651698
ANKDD1B	44.7451567464437	-1.02229439875665	0.318923345807038	-3.20545489126775	0.00134849181393912	0.00588009980046539
F2RL1	121.91803875312	1.18247129195454	0.336950495463135	3.50933240305597	0.000449233080850991	0.00220668608632633
AC108174.1	10.1915970527306	4.70374429160007	1.20313708470589	3.9095663755971	9.24619473500342e-05	0.000534101648549015
EDIL3	4213.61661257735	2.09983552229531	0.194994234286519	10.7687057003433	4.83753733994607e-27	2.25822622198801e-25
MCTP1	157.510127214024	2.16456150585024	0.19612311849876	11.0367483569456	2.54061495442704e-28	1.2727042837743e-26
ELL2	4806.62892898501	1.27839570478771	0.13121006757567	9.74312206683727	1.97394687810525e-22	6.81733848633424e-21
ERAP1	2744.14838128675	1.18053915657871	0.155537632734939	7.59005480423206	3.19770211592025e-14	6.33574561027481e-13
AC008906.1	14.8775612143936	1.20672276205219	0.490537205832093	2.46000251908566	0.0138936040573127	0.0442429010760602
GUSBP8	12.3981418946971	-1.39074494226879	0.478401330787488	-2.90706746149621	0.00364834507954935	0.0140636750434897
LINC02113	8.08906691513497	-1.58680473706804	0.604304807813828	-2.62583503647532	0.00864366969000958	0.0295756763953156
AC092278.1	10.6854286104868	-1.45354323481102	0.47839974955883	-3.03834447269558	0.00237881860390993	0.00968118550432016
CAMK4	1645.15806733804	-1.35719859342972	0.097071623945665	-13.9814143234011	2.02424909525246e-44	2.23932556162304e-42
NREP	5063.51527157407	-1.55154008298758	0.128945622206278	-12.0325146091856	2.39745724850491e-33	1.64796090479755e-31
ARL14EPL	63.5159385807756	2.80176426872786	1.11519647320918	2.51235036698536	0.0119929953022785	0.0391051919282153
SNCAIP	9.01448308729615	1.59268860013668	0.552725282315128	2.88151935707662	0.00395762924644872	0.0150915700528852
PPIC	1474.07645688467	1.10462607901993	0.114508469082101	9.64667581249321	5.07749844258741e-22	1.70642510950248e-20
AC106786.1	23.1459447851027	1.38544314395455	0.344302438919885	4.02391324412583	5.72390100236821e-05	0.000345508463838002
PRDM6	78.738354500189	1.28232055501309	0.199483801604335	6.42819389193567	1.29128969846093e-10	1.77062577116269e-09
MARCH3	709.980063253145	2.49088445492097	0.16558061443604	15.0433338069484	3.81826575262813e-51	5.63194198512649e-49
FBN2	10.7950365505471	3.5296328583197	0.638117212691272	5.53132369433103	3.17823206090856e-08	3.31723090779842e-07
KIAA1024L	28.3580190232697	-1.50274544051323	0.337702725295134	-4.44990616880543	8.59078143164097e-06	6.11283744080584e-05
P4HA2	2295.05297580179	1.12577116057952	0.126255753367235	8.91659295164981	4.80853170477372e-19	1.36177617879192e-17
SLC22A4	226.457012355297	2.27423410194903	0.156793896683125	14.5046085980322	1.13281793307781e-47	1.45824563021653e-45
SLC22A5	544.502052800188	1.52263486003937	0.215237230076306	7.0742169442506	1.50295004427201e-12	2.50177577902332e-11
TCF7	141.367680723779	-1.36573660409662	0.233692827667266	-5.84415284683519	5.09152631417298e-09	5.85511742896774e-08
LINC01843	8.07767184945864	4.64331063820368	1.31084254654548	3.54223369575575	0.000396753805991391	0.00197586186149054
LECT2	4.87693061004973	1.819369577271	0.741773286781974	2.45272997786688	0.0141776719377276	0.0449386288549969
TGFBI	6911.73349589275	1.41961147446024	0.0844549556013968	16.809096214086	2.09338650019634e-63	4.53709482287451e-61
EGR1	1713.55732091797	-1.53638586752963	0.42867178697115	-3.58406107942211	0.000338292921302217	0.00171815916988501
SNORA74A	8.20944523643081	1.39482617968237	0.571874283476798	2.43904337016574	0.0147262007553166	0.0464554439392431
HBEGF	2074.42395880499	2.42227493899794	0.304985269584866	7.94226862921954	1.98516424058509e-15	4.35587690806067e-14
AC244517.1	47.9182758185175	-1.13947833734425	0.273626192256773	-4.16436134255364	3.12225302358032e-05	0.000199929617789708
PCDHB7	19.4082959916948	-1.01359833334036	0.385771762533215	-2.62745600321922	0.0086025965674411	0.0294518296409492
PCDHB9	26.164267135331	-1.04548663287955	0.38175224777049	-2.7386521991302	0.00616915982351855	0.0221713967261479
PCDHB10	50.9347665515157	-1.32023701779553	0.306589301318443	-4.3062070728432	1.66077600860035e-05	0.000112375449263513
PCDHB11	44.7367795246275	-1.22791179172187	0.350171578033287	-3.50660038892462	0.00045387019600544	0.00222688911137804
PCDHB12	29.055737568369	-1.66692303078914	0.35452723176147	-4.70181944136427	2.57853469817246e-06	1.99883492661252e-05
PCDHB13	79.8426012055655	-1.58090447973593	0.307972762792249	-5.13326069942871	2.84765030156936e-07	2.59143497880605e-06
PCDHB14	224.282921054716	-1.05029229392408	0.197062220392984	-5.32974961831637	9.8348260075271e-08	9.55588766696594e-07
PCDHB18P	15.6922696775245	-2.77603521545571	0.644203002529213	-4.30925531945161	1.63805174071737e-05	0.000111086267473937
PCDHB19P	10.1843341663013	-1.47839744852799	0.57560505387644	-2.56842332875928	0.0102162309275751	0.034139827706371
PCDHB15	80.2463057607836	-1.03599586752312	0.302923375458392	-3.41999314498402	0.000626227137367186	0.00298564857411426
PCDHGB1	20.6258028147111	-1.55900746413762	0.558297799169093	-2.79242989397033	0.00523138023419483	0.0192206393659052
PCDHGA4	21.5480846365929	-1.52749265463861	0.425862921896066	-3.58681767324981	0.000334738203368974	0.00170214015790209
PCDHGB2	61.0084750236371	-1.36184739136977	0.261263872740627	-5.21253618835301	1.86276215002208e-07	1.74295454037308e-06
PCDHGB3	14.5674638965603	-1.49847101149899	0.456624971456653	-3.2816230061155	0.00103211496242153	0.00464058463205615
PCDHGA6	28.8499761225822	-1.01287269528126	0.377391529377061	-2.68387766135915	0.00727737305227812	0.0254984169631124
PCDH12	4.93277555467925	-3.61149908422461	1.0241074569283	-3.52648451077284	0.00042111579691034	0.00208302271224397
SPRY4	2528.72217264801	-1.74148571334018	0.262930892488926	-6.62335907680958	3.51126669890309e-11	5.11868940869607e-10
SPRY4-IT1	61.5300734248443	-1.49816474044475	0.211678510046654	-7.07754764578865	1.46727753757947e-12	2.44815199514439e-11
FGF1	540.17517690973	3.07882127753363	0.29444068222765	10.4565077564696	1.36805299041431e-25	5.77682813447315e-24
NR3C1	1681.38488453999	1.1841583879723	0.0785663844195191	15.0720743575176	2.47227160109805e-51	3.72418785867536e-49
SH3RF2	509.217637031139	4.1279381855743	1.27725203521684	3.23189008258147	0.00122974349643122	0.00542016017103114
KRT8P48	4.97655726923739	3.05343079866564	0.955252925131167	3.19646317570435	0.00139123583672551	0.00604538649182689
JAKMIP2	175.396696600926	-1.21372510550887	0.188110760758432	-6.4521832808252	1.10250125987949e-10	1.52356062198051e-09
ADRB2	38.864083364794	5.13038287591475	1.2770024426581	4.01752001760917	5.88138406304644e-05	0.000354083326244632
CARMN	19.3579061399178	-1.44810920316172	0.380210212909755	-3.80870674693169	0.000139695515269934	0.000774910614869
CAMK2A	81.8018533530651	2.31771082339796	0.241825994021716	9.58420881416841	9.3168966142571e-22	3.09204506385657e-20
ARSI	361.249915354692	2.04921724085472	0.191652132006987	10.6923790484106	1.10499588300032e-26	5.05821391269976e-25
SPARC	44226.5503059306	1.67011910863415	0.108350235364736	15.4140791943098	1.31633726007378e-53	2.21896852412437e-51
GALNT10	3238.03659925853	1.43339664077822	0.0959151442197479	14.9444245998756	1.69347592818337e-50	2.46365950100101e-48
AC026688.2	7.43687713362953	-2.63701058869869	0.858680930575754	-3.0710016896853	0.00213341943594134	0.00879709353900097
ADAM19	3371.69666240286	1.81271866010953	0.171294357268378	10.5824773741346	3.59329438070167e-26	1.57364067311553e-24
C1QTNF2	39.8974414313857	-1.75514228815338	0.595165350289356	-2.94899944578438	0.00318804547768374	0.0125187809107049
WWC1	2999.61516147683	1.22569988379488	0.141135710157551	8.68454824386135	3.80250545128915e-18	1.019762825573e-16
SLIT3	2564.96222247082	-1.5817795563283	0.174380239434856	-9.07086468888129	1.18076206464149e-19	3.46879477911275e-18
MIR218-2	13.1375460473794	-2.39189734257827	0.476495861361148	-5.01976519952478	5.17346767043428e-07	4.51827521875099e-06
DOCK2	732.937464427315	1.72953673031011	0.205374512930698	8.42137958420246	3.7207662392975e-17	9.30848939018596e-16
FAM196B	558.712600601912	1.75665802486604	0.18525767953456	9.48224132613262	2.48878894955038e-21	8.08285585450306e-20
FGF18	19.8382895146575	1.59413179409785	0.408953449213409	3.89807641227637	9.6959823940912e-05	0.000557807871209364
NEURL1B	170.34965985959	-1.77752981623434	0.185695745571101	-9.5722700095665	1.04583737306085e-21	3.46006009405177e-20
DUSP1	1574.74783422284	2.09200012137073	0.196443195968959	10.6493895655276	1.75512177768893e-26	7.79890932178095e-25
AC008429.1	90.777187158587	1.42514027663419	0.296034851951937	4.81409627021069	1.47867516350686e-06	1.1996585360155e-05
AC008429.3	9.62894845600416	2.28614351628787	0.642493347002831	3.5582368703933	0.000373352552630233	0.0018764808844927
STC2	789.78146372085	2.90022035023401	0.147741839448722	19.6303251743431	8.51678927884816e-86	3.76867925589031e-83
LINC01484	11.375717937658	-2.14247224894101	0.586857489867842	-3.65075386432145	0.000261471724156376	0.00136085749107607
HGNC:24955	9.42611566471906	-1.95098586684071	0.678965790436214	-2.87346710883219	0.00405993350277946	0.0154180203109308
AC139795.1	141.970114592117	-1.05281369036574	0.182634813878321	-5.7645838052934	8.18595943722667e-09	9.18973459020584e-08
LTC4S	8.16567156524674	-2.14275744143255	0.731252759992341	-2.93025552676887	0.00338683374708902	0.0131883947986628
GFPT2	301.788312366649	1.07676318867407	0.3961507512266	2.71806423524403	0.00656650885805949	0.023350518691643
PXDC1	1197.3436152749	5.13322529622853	0.852142696288722	6.02390341263842	1.70259995356955e-09	2.05940905545656e-08
AL021328.1	6.71573424210584	3.25844879431113	0.83281326372752	3.91258033010535	9.13151479195362e-05	0.000528237905086938
NRN1	702.389072646637	1.06999140673517	0.163999464319814	6.52435915673842	6.82928879516689e-11	9.63814578135181e-10
RNF144B	306.537228979732	1.53402272217657	0.296710389343166	5.17010113994483	2.33967333910915e-07	2.15688635949125e-06
MIR548A1HG	21.5185545178267	-2.5360777947326	0.379442443295741	-6.68369561587489	2.32990492210586e-11	3.45007933213093e-10
KRT18P38	21.4062270119047	3.6134920941166	0.564428041294541	6.40204212007059	1.53312355474394e-10	2.08473395024079e-09
MBOAT1	195.287855176512	-1.15875015950698	0.205449229047812	-5.64008034918115	1.69970830878012e-08	1.84040606124196e-07
CDKAL1	922.481980316892	-1.10667446824894	0.111121423625703	-9.95914587970562	2.30030393042756e-23	8.4384206359726e-22
SOX4	4560.17404998686	-1.3046646701308	0.128130684293853	-10.1822969050778	2.37879058610837e-24	9.35657630535959e-23
CASC15	222.386499314168	-2.21344625296091	0.189843966599743	-11.6592920628741	2.05745903803598e-31	1.24148948772398e-29
NBAT1	7.80225817060549	-2.30669264127626	0.770824436575152	-2.99250066788895	0.00276702061627703	0.0110722528051477
DCDC2	5.48087663070638	4.48340088853202	1.12505207329785	3.98506077624467	6.7462856382155e-05	0.000400926432444592
RIPOR2	23.972895557564	2.02849966372709	0.467187289868958	4.34194103246273	1.41229442016423e-05	9.71095289229144e-05
CARMIL1	606.261856649558	1.21561841389917	0.100018284751407	12.1539618172873	5.465163217054e-34	3.88227647927181e-32
AL662797.3	18.266592333421	-1.96310539611023	0.542264621719085	-3.6201981790492	0.000294377458081997	0.00151357473000765
HCG22	5.02759800144901	1.91261066629167	0.719902253440011	2.65676438315392	0.00788945617373621	0.027358102589913
PSORS1C1	97.242429371767	2.30795552629939	0.379346921310134	6.08402334814924	1.17203525527252e-09	1.44648627669891e-08
HLA-C	9853.09236449607	1.13677496961633	0.253179161190272	4.49000211657235	7.12224658726754e-06	5.11834233040953e-05
MICB	831.589203001472	2.7445632436926	0.780247485267364	3.51755474450794	0.000435542500565373	0.00214638578004838
TNXA	8.08992884296688	1.64073079280666	0.604970615543918	2.71208344777459	0.00668617583388924	0.0237164954428536
TNXB	4302.95459015674	3.14070289741527	0.160516912217899	19.5661806224619	3.00366026185785e-85	1.20373101814832e-82
TAP1	1616.31447491583	1.4745541349765	0.220301223449936	6.69335427141465	2.1811223236786e-11	3.2419200948169e-10
ITPR3	6532.80798258119	1.46998797811285	0.1563163454274	9.40393005026834	5.2562244200977e-21	1.67129051920472e-19
HMGA1	14395.8609590798	1.28474386964555	0.173918378516744	7.38705064181508	1.50121433638986e-13	2.787219624556e-12
AL354740.1	97.8010739995845	1.16306540301754	0.260794108833454	4.45970734622802	8.2071640956913e-06	5.85950135773053e-05
FKBP5	2182.67041239892	-1.13226004458357	0.105098471277741	-10.7733255376415	4.60076971077244e-27	2.15243058715433e-25
ARMC12	34.3436252577078	-1.1564215056622	0.345420845285029	-3.34786253188618	0.000814373959930649	0.00376028324107108
PIM1	1100.21104724661	1.23079326631855	0.149725534640585	8.22032974718084	2.02944400670043e-16	4.80015486662774e-15
TMEM217	28.5475480631064	1.24528435313746	0.416782194092776	2.98785401772768	0.00280943711317481	0.0112166248653821
MDFI	925.215718645352	-1.23835773555776	0.132591290805579	-9.33966121027953	9.6642854481304e-21	3.03652992482677e-19
TTBK1	6.15617892275169	-1.98352197197478	0.649778246043408	-3.0526136940606	0.00226857774822454	0.0092877007271182
TMEM151B	19.9646146597095	-2.11914251142833	0.411419920140021	-5.1508019123311	2.59375027487906e-07	2.37564708229544e-06
RUNX2	1738.16619420112	1.93895401260584	0.135212217810431	14.3400799425114	1.22913782484339e-46	1.50039582756745e-44
AL096865.1	54.0556327409108	1.47818253980996	0.48809825180147	3.02845284602904	0.00245809435199026	0.00997306923538403
CLIC5	76.5956094160519	8.20179627212448	1.05353378739724	7.78503392130122	6.96945057476153e-15	1.46710733605485e-13
C6orf141	9.43790155720182	-2.63290763793994	0.584062261475689	-4.5079228904255	6.54653579277711e-06	4.73759523811196e-05
TRAM2	10612.6365212408	2.07754712047693	0.0739532320364593	28.0927156699883	1.2023998662069e-173	2.55389731582345e-170
BMP5	1755.31301037895	1.09659667457359	0.0953075930337693	11.5058689414708	1.23241790392023e-30	7.13257664285171e-29
LGSN	37.4563516904942	-2.0664988223248	0.320966195893109	-6.43836905183933	1.20764082207424e-10	1.66128828114358e-09
AL354719.2	255.521622172368	-1.02187791240402	0.135955590622726	-7.51626253634328	5.63643137398938e-14	1.09431263604693e-12
AL391807.1	88.1857204017932	-1.33014490805535	0.255510060594495	-5.20584162111075	1.93119308023763e-07	1.8038056738895e-06
COL19A1	221.541288617853	-2.52938719261497	0.572184537454264	-4.42057942332486	9.84365966964758e-06	6.94385026181716e-05
COL9A1	4.0375245500299	-2.1713208178695	0.886018019713426	-2.45065085535371	0.0142598195530263	0.0451585757128789
OGFRL1	2883.25816096864	1.10806998237058	0.103799172239456	10.6751331293313	1.33066644302077e-26	6.00071236725292e-25
RIMS1	33.7886694570273	1.46488597701332	0.320415295127753	4.5718353626947	4.8347074613818e-06	3.59053099579543e-05
COL12A1	12609.0452629731	5.01234723432712	0.137901942683695	36.3471836348521	2.91115293462093e-289	3.09164441656743e-285
LINC02535	35.6347214081135	3.07334155226442	0.642354948928663	4.78449112502397	1.7142107119828e-06	1.37085224105853e-05
NT5E	2439.37927830175	2.984422699881	0.35302449267452	8.45386867429781	2.81806269155523e-17	7.12567280578965e-16
GABRR1	7.94573837122223	-2.44059483906449	0.673053339559689	-3.62615367254716	0.000287674197752383	0.00148341829576611
GRIK2	171.548046307183	-2.05176618749013	0.270465568983535	-7.58605317194751	3.2979712974386e-14	6.52224491225287e-13
CRYBG1	1778.63927372727	2.26140579940471	0.297195509924896	7.60915196860204	2.75900191818748e-14	5.50763164871261e-13
SOBP	366.6298321492	-1.25339557368186	0.172124221674869	-7.28192442345178	3.29091436072087e-13	5.85909648128343e-12
CCDC162P	19.4722453670045	-1.44350218955871	0.451042400151628	-3.20036916501295	0.00137251667127153	0.00597504695589411
DDO	259.794195983406	1.16522424549298	0.262565033460503	4.4378500447519	9.08618820129123e-06	6.44161005992742e-05
Z97989.1	27.1482221618654	-1.39159357602277	0.373978665548114	-3.72105070213888	0.000198395596569658	0.00105665056949337
AL589684.1	13.0922600126561	2.25015244208166	0.488184903459696	4.60922168247145	4.04179194783238e-06	3.02706844047813e-05
ROS1	8239.34829527843	1.13633696080562	0.410616155274712	2.76739467312333	0.00565063012048623	0.0205495829641864
DCBLD1	1743.3252468274	1.10509244954132	0.0968541020994558	11.4098672703253	3.7329849809761e-30	2.08106564293786e-28
CLVS2	66.7033443580124	-2.11109045407482	0.326917324193851	-6.45756678475387	1.06399802389222e-10	1.47322803308154e-09
TRDN	883.199553161252	1.13141216435751	0.192594730228444	5.87457488071195	4.23929825581307e-09	4.90695885305012e-08
SOGA3	386.511772652341	-1.20280819521687	0.154920495145764	-7.7640353142762	8.22689756813566e-15	1.71987504278742e-13
MESTP1	38.716643107339	1.30846360091912	0.305041705658109	4.28945805327239	1.79109636155192e-05	0.000120312734722842
CTGF	5426.90784695701	4.30777502225193	0.342883624062046	12.5633734595398	3.3570804826037e-36	2.67057638391396e-34
MOXD1	1014.32499691409	1.67017844845729	0.286773001884579	5.82404353785544	5.74406018029618e-09	6.56640679383697e-08
SLC2A12	372.773828887992	-1.06362861656894	0.302264477785313	-3.5188673983861	0.000433393267379712	0.00213678574724816
SGK1	2132.01844119052	2.02675536226428	0.133776868712966	15.1502676192319	7.54587129367184e-52	1.17848754615875e-49
MYB	23.129471991278	-1.57404626574329	0.417417406882917	-3.7709166886392	0.000162648970988382	0.000888146999299534
MAP3K5	114.702285491759	-1.19536315830791	0.200062890310863	-5.97493696332451	2.30179169451917e-09	2.74817625585088e-08
AL365223.1	17.5309736857003	-1.92103503958936	0.478653397932852	-4.01341565292481	5.98463937980557e-05	0.000359586252976154
RPL35AP3	12.5126414450806	-2.06700731522945	0.521642523277067	-3.9624977316728	7.41697120524216e-05	0.000437722890801177
NHEG1	188.594592776855	-1.31645579260518	0.178638177034277	-7.36939782111958	1.71400476595745e-13	3.17120742412336e-12
CITED2	4771.16066848958	3.25034833045814	0.256962081907738	12.6491360372196	1.13111812270317e-36	9.24036497162129e-35
AL035446.1	84.6831626740352	2.191225299126	0.441165340749767	4.96690264788704	6.8030717782879e-07	5.82180679173389e-06
ADGRG6	7209.74891570225	1.02986751230364	0.0940242371312462	10.9532131684948	6.41315126314798e-28	3.16779843788984e-26
PLAGL1	1538.56234283437	1.56050555536095	0.491904581926646	3.17237450655351	0.00151197889454247	0.00649563748383538
STX11	158.371743940304	2.42435291341654	0.800761560684793	3.02755905433734	0.00246537537694703	0.00999896372090031
YAP1P1	36.5177805672951	-1.19088613759394	0.298165925349513	-3.99403834022272	6.49573527804763e-05	0.000387119577176576
AKAP12	16320.071285308	1.66142445537818	0.129799555200272	12.7999241046298	1.64111544905706e-37	1.38873673856462e-35
MYCT1	467.941915920322	1.10537875891163	0.117047342611924	9.44386035808233	3.59292723260478e-21	1.15802389105502e-19
SYNJ2	2901.50830542352	1.16902091147248	0.0818849397836173	14.2763848219421	3.07125643432391e-46	3.6855077211887e-44
C6orf99	52.4449529467383	3.54160931419545	1.34299655960922	2.63709485244398	0.00836194463155567	0.0287623812104036
C6orf118	10.1140006374821	-1.25110994704442	0.480204520047522	-2.60536895179706	0.00917753740469839	0.0311789658470559
DLL1	15.5534765616013	-1.57019697717298	0.456433994087679	-3.44014029961	0.000581412706839007	0.00278763112714684
PDGFA	681.601406543198	1.64795978904596	0.470069620992414	3.5057781133926	0.000455274585899024	0.00223326378856704
GPR146	35.4695612746669	-1.30434259002673	0.323259769024972	-4.03496727712494	5.4609907795915e-05	0.00033140412616721
MAFK	4327.03512221253	1.66342879686619	0.141571504838501	11.7497429921633	7.08339533529866e-32	4.43809194459421e-30
TMEM184A	1385.26854723379	2.15698015252891	0.1538615623765	14.0189669155366	1.19339211631401e-44	1.3340867658163e-42
AMZ1	18.4107317466238	1.91047454796463	0.473441205617615	4.03529419344134	5.45339233854353e-05	0.00033103759151376
RADIL	118.533774975898	-2.3088023027385	0.231937203045414	-9.95442849367475	2.4120474319763e-23	8.83308404399596e-22
MMD2	6.447377765528	-2.33008703744528	0.719763372868911	-3.23729592985229	0.0012066820857815	0.0053340119671174
SLC29A4	1357.23446002497	-1.2049412923303	0.155358980363558	-7.75585221730088	8.77521661328267e-15	1.82910305069798e-13
CYTH3	6057.76165578913	1.05478326521715	0.108717397681517	9.70206505776643	2.95457121945522e-22	1.00730485876772e-20
DAGLB	2892.11718354287	1.1551116258015	0.0732661148986127	15.7659734981167	5.33439910677565e-56	9.60191839219618e-54
GRID2IP	10.0962232845747	-1.32470300643149	0.517959174912421	-2.55754327868693	0.0105414439852286	0.0351161026107678
THSD7A	377.708122180683	-1.33651968563298	0.380169037646311	-3.51559320534779	0.000438772716341795	0.00215979895599067
SCIN	12.0011055415663	5.52907404336971	0.921691538193044	5.99883346462021	1.98740047594506e-09	2.39028233913212e-08
ARL4A	741.55986931365	1.49586377342052	0.152370555278229	9.81727585548971	9.48726223276542e-23	3.32523844593956e-21
DGKB	35.2246876781885	-2.81916889264858	0.331605653440266	-8.5015706559913	1.87042476064857e-17	4.80384787378181e-16
ISPD	37.5823878770938	-1.4786137399101	0.610734975920793	-2.42103989161718	0.0154761788482973	0.0484900484935588
SOSTDC1	10.7346196835032	-1.24584737037586	0.486934292509746	-2.5585533603611	0.0105108687690316	0.0350197415928207
AC003075.1	12.3321446062206	1.91538583121206	0.607540715733315	3.15268718887448	0.00161775062289253	0.00689011895533132
DNAH11	113.158088493824	2.10151200842668	0.737141495359427	2.85089365021025	0.00435965484208575	0.0164066387040931
FAM126A	3266.05530560473	1.72797843549262	0.172047759798817	10.043597414539	9.80323163345126e-24	3.71822571240187e-22
GPNMB	1312.16185006909	1.02178290419143	0.319392709498947	3.19914285393167	0.00137836850919726	0.00599437902034189
AC079780.1	27.5859815986901	-1.20056649095218	0.304782173453999	-3.93909682231919	8.17889209207446e-05	0.000477908302711586
OSBPL3	2441.47463657398	1.13095761699311	0.150282255500592	7.52555658168607	5.24962140545674e-14	1.02577698851795e-12
JAZF1	1269.94543519184	-1.0422482979413	0.0997840615767953	-10.4450378294049	1.5439382240187e-25	6.48087902730377e-24
TRIL	964.955531403371	-1.92623365583212	0.128457004041401	-14.9951625464603	7.89691299352552e-51	1.15676159987919e-48
AC005162.3	11.5263530105791	-1.8255646543158	0.592735575511537	-3.07989722523457	0.00207072036319565	0.00856915854075541
AC007255.1	14.6874604676861	2.76297020821507	0.535187886928578	5.16261723349467	2.43520765756058e-07	2.23622181783773e-06
PRR15	92.496495905491	4.50387593170959	0.359983253871223	12.5113484676728	6.47161831270841e-36	5.05357253536495e-34
WIPF3	10.389812644456	1.3128221020796	0.473343595626601	2.77350768914856	0.00554555298341934	0.0202221406084418
AQP1	572.006547720968	1.74306586919544	0.151763971544444	11.4853733165844	1.56259022619268e-30	8.94593434079043e-29
ADCYAP1R1	30.8211300983324	-2.25661096336412	0.371637987688478	-6.07206754454742	1.2627379563838e-09	1.55032105165271e-08
BMPER	170.81230723635	4.99167800872242	0.612275537736644	8.15266608098505	3.55987562525845e-16	8.25455876424557e-15
AC018647.1	11.4071996211272	3.84042434516358	0.664453898161058	5.77982062531703	7.47803118542698e-09	8.43960586495584e-08
SEPT7P3	6.56634126309308	-2.51992517982758	1.0258426275839	-2.45644420700532	0.0140319589172077	0.0445632188100317
ELMO1	851.283394307301	-1.67919410029531	0.112520535199851	-14.9234457275985	2.31978092404054e-50	3.30685549171953e-48
SFRP4	18.6411343769968	-2.43825603294002	0.752622568514843	-3.23967966805919	0.00119664050559176	0.00529677507054785
AC004987.2	116.322474217595	-1.13642518268522	0.160677675251474	-7.07270117585795	1.51946465388904e-12	2.52530745294235e-11
AC005537.1	26.7151610536094	-1.43006356805348	0.344974564095032	-4.14541742173065	3.39195227878154e-05	0.000215962429260552
MYL7	7.98702343533529	3.76372940564301	0.778102505843699	4.83706115502351	1.31772895238909e-06	1.07565576282645e-05
CAMK2B	65.966934199581	-2.77573268894534	0.413643436737852	-6.71044779734888	1.94028051811143e-11	2.90631581133193e-10
AC011294.1	40.1126254105356	-1.02404202063357	0.407815635248788	-2.5110415887043	0.012037551446188	0.039198060545348
SUN3	41.7389863191615	4.85831395247562	1.25539285771026	3.86995506835749	0.000108855413575662	0.000618536378905047
C7orf57	97.0541991859489	2.71431818370266	0.566984745292091	4.7872860888071	1.69051768925758e-06	1.35394403166783e-05
UPP1	3428.16553059131	1.90529412491503	0.173500485929739	10.9814915774161	4.69113362984991e-28	2.32260322372989e-26
AC092685.1	20.8326171211438	-1.39500034309961	0.436349087322025	-3.19698237862958	0.00138873409971864	0.0060357504149834
AC068533.3	8.11298651349828	-2.18234554552231	0.695431679809672	-3.13811637991467	0.0017003734951932	0.00720445502451697
CLDN3	7.83026934988048	2.25561018848648	0.597517758003651	3.7749676194104	0.000160028449336346	0.000876483822564204
CLDN4	1741.91094431847	3.37747442856797	0.191712195452007	17.6174208458923	1.81074221429654e-69	4.86837526983019e-67
METTL27	201.701254953078	1.16358219514982	0.149492833595433	7.78353160592821	7.0527522845489e-15	1.48024168501797e-13
SRRM3	970.262679038667	-1.15919403271537	0.194426539490625	-5.96211831858105	2.48988744670468e-09	2.95944092714087e-08
UPK3B	95.6313297128091	3.34726576431404	0.344050894421241	9.72898434094983	2.26846557564064e-22	7.80911002051982e-21
CD36	23.8043034876514	-1.51402703329353	0.355833357785922	-4.25487661616146	2.09164322350001e-05	0.00013854787657038
SEMA3C	8625.65117918168	1.17218603210774	0.0998793000923122	11.7360256932554	8.33101912610495e-32	5.1891743764947e-30
SEMA3E	158.275478676768	3.31177790952984	0.19034589019702	17.3987360909234	8.43434487946467e-68	2.13268434809321e-65
ABCB1	482.064273816744	-1.89697143298025	0.197296003451908	-9.61484976781419	6.92103085585527e-22	2.31136313487997e-20
ADAM22	743.246958318717	-1.82155507882222	0.213302459237832	-8.53977532809964	1.34483057924354e-17	3.4749636865125e-16
AC002454.1	60.5475607961545	1.26199097117781	0.310021242531132	4.0706596776222	4.68801944035305e-05	0.000288117861438364
SAMD9L	1296.04130801326	1.08098090363021	0.118433946868928	9.12728936431159	7.02357951777991e-20	2.10410195991037e-18
COL1A2	53.2616531560711	-2.06522906777876	0.33479365497599	-6.16866250923086	6.88700453197071e-10	8.73834983626391e-09
DLX6-AS1	203.559829503568	-1.28383449308025	0.146739173100816	-8.74909177931783	2.15076689113911e-18	5.84920470778421e-17
DLX6	178.325242328744	-1.01044767573685	0.1495862998045	-6.75494799361604	1.42886499764587e-11	2.17400376432653e-10
DLX5	201.110891260711	-1.41176736365297	0.142448220479237	-9.91074061089264	3.73864416398041e-23	1.34591189903295e-21
OR7E7P	22.9112623917633	-1.51017305633975	0.418876929376949	-3.60529060071661	0.000311803821605099	0.0015950938581972
BAIAP2L1	1503.51885993025	1.39721777981288	0.137028646296899	10.1965378595767	2.05466591078433e-24	8.1268349990799e-23
NPTX2	74.2339032514321	-1.94931307377837	0.320190660567396	-6.08797605253095	1.14346969609518e-09	1.41205211308497e-08
TMEM130	99.0649406866789	-1.43961610188979	0.395577634903623	-3.63927577007868	0.000273405888387011	0.00141741300203567
GAL3ST4	151.139721242073	-1.40303331043717	0.215210053690364	-6.51936694582027	7.06047370182929e-11	9.95119186641368e-10
GPC2	635.431314733921	-1.14408160974657	0.130404459251756	-8.77333195744347	1.73455721082948e-18	4.74767978840441e-17
GATS	579.22447916358	-1.14805218426787	0.137580708000524	-8.34457244008001	7.14719858423506e-17	1.75498841536593e-15
SERPINE1	66031.274576743	3.0320355147472	0.283744467709999	10.6857960587485	1.18626923530687e-26	5.3838372987004e-25
VGF	8283.26526065561	1.68816282183434	0.135927625676501	12.4195711757083	2.04655514557481e-35	1.56927188779816e-33
RASA4B	13.781938576988	-2.12494769675366	0.573863321910155	-3.70288118376442	0.000213164730957412	0.00112936365316424
RASA4	93.344104579119	-1.70739166404053	0.241030310085092	-7.08372180842219	1.40333486097533e-12	2.34699468087528e-11
LRRC17	1625.17223166203	1.48740435859502	0.15068898121133	9.87069092005502	5.57790641771709e-23	1.98450137876568e-21
CCDC71L	2613.42439941026	2.22164888965885	0.189517595713151	11.7226523547791	9.75685751127299e-32	6.00683053737503e-30
GPR22	27.6110338637223	-2.91022720007383	0.443292664034733	-6.56502450003505	5.20243078182965e-11	7.41608253731958e-10
LAMB4	17.0557349114365	1.27286804199258	0.388781332044763	3.27399475509288	0.00106038579487545	0.00474859672847451
NRCAM	52.8916377781237	-1.63518231955518	0.29437566977847	-5.55474683347888	2.78014400728051e-08	2.93249094098147e-07
TES	1330.65224294169	1.31051117543198	0.150451611433684	8.71051604528429	3.02494500421133e-18	8.14319795810504e-17
CAV2	2556.94890151049	1.30725533055882	0.129263936552254	10.1130707096358	4.83447796830354e-24	1.8669874917594e-22
CAV1	8745.43122070614	3.98347921898741	0.209103901383313	19.0502386260369	6.54033857715819e-81	2.52575984325164e-78
TMEM229A	99.7091209177981	-3.27727321577356	0.262819164098207	-12.4696889095536	1.09251726257859e-35	8.43820605715249e-34
AC006148.1	8.99131158233865	-2.45299354755843	0.596195637648506	-4.11441042613704	3.88170251457742e-05	0.000243566798846749
POT1-AS1	35.2609469423622	1.63235993557368	0.370387542916542	4.40716748387375	1.04731204866066e-05	7.33913161120173e-05
EEF1GP1	5.57835417450319	2.51802337155734	1.03817165021245	2.4254403123434	0.0152898297630246	0.0479982240861134
GRM8	31.9836369525596	-1.82987556190629	0.418482075084939	-4.3726497999583	1.22747537201866e-05	8.51177828980621e-05
FLNC	39069.0950701103	1.307686134021	0.131005549234843	9.98191406134115	1.82903894032688e-23	6.7917459951998e-22
KCP	44.4072891215806	-2.4824323911971	0.39071521212973	-6.35355961101624	2.10388603158167e-10	2.8193400196085e-09
CPA2	62.8486740403034	1.11023790622762	0.245951811030844	4.51404647753699	6.36022688677404e-06	4.61219593974328e-05
CPA4	17131.1877837619	4.61955474005945	0.299724622513146	15.4126634686372	1.34549944035589e-53	2.25026835536685e-51
CPA5	34.7561389253943	2.13816915911378	0.439151327243673	4.86886643958011	1.1224023314167e-06	9.27167494865993e-06
MEST	35743.3632580586	1.37003257307113	0.233687783267969	5.862662369047	4.55503828110896e-09	5.258098537541e-08
LINC00513	60.6111918916192	3.07898132840275	0.306947703184579	10.0309638953423	1.11423492622092e-23	4.1961613178958e-22
AC016831.1	134.749435982492	2.68951802518664	0.236601117275409	11.3673090649694	6.08342251030379e-30	3.31312549022699e-28
AC008264.2	67.7285236269372	4.89717242122663	0.369262629496965	13.262030950432	3.84343983181209e-40	3.51873543222796e-38
PODXL	15422.5990147358	4.44662814072813	0.246994838306242	18.0029192966975	1.84815499138895e-72	5.60783028815732e-70
AC093106.1	14.706601448421	6.44374021131921	1.08945139669752	5.91466515243571	3.32551413680853e-09	3.90242653402282e-08
AC009518.1	13.6591185994115	4.65243410233457	1.31068434313731	3.54962209375166	0.00038578452351251	0.00192892261756255
PLXNA4	151.907484280255	-1.5072081250447	0.202692458391744	-7.43593588534858	1.03830192102999e-13	1.94991448299532e-12
AC078845.1	12.3368042802198	-1.52601252485086	0.466217239673868	-3.27317909976549	0.00106345069537007	0.00476131803744946
CHRM2	159.283144893216	-1.67226579317353	0.303831994692565	-5.50391605355988	3.71446468099657e-08	3.82800726949865e-07
PTN	1860.59371292293	-2.38770575474654	0.258397876382642	-9.24042328896993	2.45524002043122e-20	7.52515123145153e-19
DGKI	211.837131209127	-1.73905879369922	0.165881821347737	-10.4837213600015	1.02624368504308e-25	4.3682196132896e-24
AC083867.1	3.95102716017212	-2.09700076408011	0.839387639322613	-2.49825070782838	0.012480789146042	0.0403918880789168
DENND2A	662.91618906865	-1.26359795687942	0.187025103494147	-6.75630133747774	1.41558851523231e-11	2.15689383526071e-10
TMEM139	210.042282446009	4.54866855625852	0.507806692889659	8.95748051364675	3.32181408279003e-19	9.45781918478019e-18
EPHA1-AS1	18.8728804758817	-1.27028716348307	0.379101574645055	-3.3507831368741	0.00080583382663598	0.00372489890701811
TPK1	79.9305796617874	1.03455512030239	0.286519066528337	3.61077233999739	0.000305286549722468	0.00156436340557424
GIMAP2	195.629673803508	1.14348991528465	0.433362818544064	2.63864334076085	0.00832385024214123	0.028649907493612
WDR86-AS1	19.2353935487116	-1.03463189585666	0.355329747988751	-2.91175141319556	0.00359408540838377	0.0138721377565094
PRKAG2	1314.66106010364	1.87665456791813	0.136950639348904	13.7031457234533	9.7219331670879e-43	9.69454743985667e-41
VIPR2	18.3102974040748	1.01739373173318	0.385510948992682	2.6390786938518	0.00831316811092951	0.0286224170329296
DLGAP2	75.5708204078698	-1.92663948077899	0.268086234125631	-7.18664084734811	6.64047839175893e-13	1.14530292679234e-11
XKR5	22.5197290015644	-1.32540898802694	0.419007932722987	-3.16320738706203	0.00156041129081297	0.00667535464589477
GS1-24F4.2	6.99247621197372	-2.58370057722191	0.769752055843691	-3.35653611784126	0.000789254114975921	0.00366100838656662
PRAG1	1537.20468698874	1.86988968809623	0.15610825537275	11.9781601788539	4.62473350280662e-33	3.10852340505104e-31
AC114550.1	4.21733892666283	3.40144318198456	1.01497366633506	3.35126249557464	0.000804440100327143	0.00371926594056345
PPP1R3B	596.38952142011	1.0190309618356	0.115287644716806	8.83903010022245	9.65531069801628e-19	2.68076861733158e-17
AC022784.1	77.3809225214647	2.76215447546088	0.547035933974976	5.04931084762566	4.43406729191101e-07	3.90139143662758e-06
FAM167A-AS1	5.53786533724893	-1.67742013324121	0.67608616488321	-2.4810744848343	0.0130986998457908	0.0421476116837746
FAM167A	1142.36414439937	1.17795314753521	0.178554300668872	6.5971704020712	4.19079000567649e-11	6.03883173138186e-10
DLC1	2413.6503566962	1.89964037057178	0.137487054481102	13.8168671788142	2.01656773397603e-43	2.05922589757936e-41
AC019270.1	23.0734155293813	5.63782416240567	0.684182800877851	8.24023076167944	1.71878826571111e-16	4.09272004077398e-15
ZDHHC2	1779.4531628192	1.02014518512131	0.0759431933553743	13.4330035392055	3.873752639327e-41	3.65682249152469e-39
FGL1	57.6024648649958	-2.55449974620955	0.324539529089555	-7.87115133055068	3.51392272283591e-15	7.53896147808432e-14
AC100800.1	4.86456395463257	3.94551298462914	1.41249758546177	2.79328830380923	0.00521751673351497	0.0191763376743135
LZTS1	496.469402239381	-1.968127227734	0.135813465744705	-14.4913997808847	1.37315686429057e-47	1.74645819146896e-45
DMTN	115.198092497431	-1.00800902480206	0.273392203658486	-3.68704378293551	0.000226874334307866	0.00119543807013125
HR	263.845858935832	-1.94534524883767	0.224712381848069	-8.65704520969809	4.84150709944354e-18	1.29350453826642e-16
PDLIM2	669.299239577515	1.38882936801889	0.152346626581034	9.11624628117487	7.77713929428428e-20	2.32003425014885e-18
EGR3	93.0204742121048	-2.28009901380782	0.400865435134644	-5.68794117417973	1.28580095960443e-08	1.41139082077509e-07
AC107959.3	28.6469352208173	1.75749138544252	0.407444728838531	4.3134473489262	1.60728430634635e-05	0.000109208952868831
LOXL2	15817.8270379877	1.65775538316634	0.0962509558805246	17.2232615042712	1.77686814836589e-66	4.24052578329117e-64
AC090150.1	17.9235634809382	-2.02393401977102	0.49102964718174	-4.1218163330613	3.75896849222242e-05	0.000236774883673796
AC131254.1	15.3472583570882	1.82003845734817	0.463636409186342	3.92557275763188	8.65236114335059e-05	0.000503082810524956
TEX15	218.925777902461	-1.64915261205715	0.257063391220543	-6.41535383248053	1.4049615885398e-10	1.91906007334954e-09
AC092818.1	9.59205172428067	-2.90269634095309	0.859435565852189	-3.3774449839935	0.000731625870251408	0.00342435731250328
AC091182.1	11.6202834699507	-3.33464342465649	0.730571148753004	-4.56443349884309	5.00844926518593e-06	3.70531042816263e-05
AC124067.2	73.0965476923954	-1.85839366548054	0.433230649805436	-4.28961724272082	1.78981309704476e-05	0.000120264568747962
ZNF703	770.523273163166	-1.63629856770443	0.205619776860402	-7.95788514455657	1.75004687615866e-15	3.85591241178526e-14
LETM2	632.534552394505	1.54350481055804	0.128203688132788	12.039472756504	2.20359493095926e-33	1.5196219588823e-31
AC087623.1	11.6273752448607	1.78975084961754	0.47523860276263	3.76600477994309	0.000165880617124746	0.000903411360956309
AC087623.4	27.0056149786502	1.51659136111831	0.346794219310637	4.37317370552778	1.22453212941753e-05	8.4969168339851e-05
PLEKHA2	3235.74486216538	1.77618059863477	0.123464495878533	14.3861649132088	6.32048406690365e-47	7.85070652520664e-45
ADAM9	11881.6554822783	1.53591878881343	0.0776110792698003	19.789942405956	3.63456857253585e-87	1.67822253218829e-84
SFRP1	2497.4049232186	-1.58572517017516	0.271834646531829	-5.83341818420295	5.43032402919153e-09	6.22450525526325e-08
PLAT	2008.60015236817	1.42477328979103	0.154808186052514	9.20347512700471	3.46556622068135e-20	1.05005173362727e-18
ASNSP1	23.4865583317222	1.42287535563141	0.488514282359823	2.91265866119215	0.00358366094124633	0.0138394469803767
CEBPD	491.015983941504	2.18988057628409	0.336544600812957	6.50695500980914	7.66893673945641e-11	1.07872990957652e-09
AC041040.1	112.465267726543	1.12584534693797	0.233909297476218	4.8131705711802	1.48554390241459e-06	1.20431116363687e-05
SNAI2	627.384083311091	1.24685662006763	0.171075221879015	7.28835307867908	3.1376680365623e-13	5.59692814193906e-12
AC022034.2	31.5408128632907	1.51068183933869	0.514306548110686	2.93731791844417	0.00331064519418999	0.0129284986072064
RGS20	132.054969891304	2.02772860191961	0.307245995403413	6.59969090649079	4.12015884411681e-11	5.94916205635901e-10
KRT8P3	245.894033247431	2.87151522021163	0.237055793265683	12.1132463402544	8.98656743023608e-34	6.32035404696074e-32
NKAIN3	4.98792635211881	-1.9004761620214	0.765836653762369	-2.48156855993354	0.0130805544295614	0.0421083625468148
UG0898H09	6.10965788406663	-2.68099569543203	0.76915181397723	-3.48565217777853	0.000490938893472584	0.00238999360471182
TRIM55	532.299399376556	4.48490206018377	0.296386239446597	15.1319510263292	9.96953054628625e-52	1.53444078842841e-49
AC083967.1	5.04060356237733	5.00698183449266	1.29071553937312	3.87922952947825	0.000104787842999212	0.000597341327241887
MSC	822.038158873913	-1.09594657090436	0.184798156328456	-5.93050597840625	3.02002586549673e-09	3.55770101958683e-08
TRPA1	98.9027307685162	-3.8800498633101	0.44863647432747	-8.6485385949203	5.21631111206738e-18	1.38840160426455e-16
KCNB2	4.69018377412102	-1.93813830165442	0.802667863797252	-2.41462052870224	0.0157516105421158	0.0491572447714575
RDH10	1816.81086143395	1.50347437749015	0.262527557003192	5.72692023135641	1.0227022630346e-08	1.13609812065141e-07
PI15	507.364566825298	-1.32264449668503	0.179378506250948	-7.37348372627583	1.66225987495657e-13	3.07815167777485e-12
LINC01111	15.4850982379835	4.04282549064502	0.741295603928723	5.45372921304111	4.93242950211928e-08	4.99355589251732e-07
AC068700.1	125.008496685628	-1.04209055077894	0.183364661666312	-5.68315912842216	1.32229129402873e-08	1.45069561390342e-07
CALB1	8.50607344207517	4.74829880919574	1.3040384716687	3.641226016223	0.000271342791539788	0.00140774814174526
AB015752.1	11.2600843102015	2.80074952167683	0.553511312423391	5.05996798767229	4.19326872968391e-07	3.71104282577026e-06
AC103770.1	8.54073944245534	2.66279930464735	0.832587657881803	3.19822096741359	0.00138278280413841	0.00601111476870646
GEM	726.13056385846	1.40644125760681	0.185936205309846	7.56410649159536	3.90539699374414e-14	7.68773235839904e-13
GDF6	1237.81479690599	1.66498867718378	0.363381478767074	4.58193049032922	4.60703041948403e-06	3.43104228996636e-05
MATN2	7474.71374331098	4.00095230167554	0.289130372345407	13.8378831293996	1.50575902953332e-43	1.56776087192587e-41
AP001330.1	13.231128048659	1.40104261513743	0.440755442171957	3.17873015528376	0.00147921730122691	0.00638070176240041
BAALC	24.5639907995765	-3.36472146661283	0.473373052822925	-7.10797001761626	1.17762132808684e-12	1.98987088373623e-11
FZD6	2869.84819739556	2.02519884583842	0.165300994610257	12.2515829418534	1.64748466647793e-34	1.20249396274884e-32
RIMS2	451.68436031802	1.13069839203743	0.273917052080517	4.12788610073485	3.66113370174142e-05	0.000231092064858805
ZFPM2-AS1	249.838328712157	-1.72964982698982	0.370356737966558	-4.67022643218658	3.00867912771378e-06	2.31035230197544e-05
ANGPT1	436.169953357453	-1.67974952510234	0.185076665151807	-9.07596602588742	1.12673510706323e-19	3.32447583358165e-18
RSPO2	61.2192906956991	2.11502933364861	0.305218378077593	6.92956088348954	4.22148917069167e-12	6.77735676383153e-11
CSMD3	74.9063497253172	-1.08814126042372	0.227652668906416	-4.77983089612288	1.75442698022765e-06	1.40037689064394e-05
TRPS1	10.6435842375141	4.2282018740135	0.879427249925464	4.80790409254644	1.52520901521366e-06	1.23364202144471e-05
AARD	16.3817709874947	-1.71574782619309	0.433495696430363	-3.95793508521879	7.56004959579035e-05	0.00044517730361682
EXT1	9167.48612193487	1.31686375936412	0.0695375725632364	18.9374421743955	5.60549722797514e-80	2.12608502003914e-77
SAMD12	450.804602363858	1.07479596897086	0.136055219520381	7.89970405222024	2.79566414205689e-15	6.04068223573635e-14
SAMD12-AS1	5.00855319648231	5.20417193068517	1.33602188958216	3.89527444966698	9.80876015320899e-05	0.000563532771582794
NOV	123.325889392028	1.68349788299546	0.294816486854206	5.71032475476174	1.12760794877462e-08	1.24547024607243e-07
ENPP2	93.6147964240438	-2.74953535301635	0.707841781847235	-3.88439256275741	0.000102586042785172	0.000586521547444698
COL14A1	13.0427587175259	-1.60659655935852	0.49999934425697	-3.21319733278055	0.00131266067971361	0.00574058874696941
SNTB1	283.76244124712	1.83979669177353	0.223691479536028	8.22470616936132	1.95669945285602e-16	4.64360853392869e-15
HAS2	150.254704017382	-1.45445124804382	0.468514168450466	-3.10439117103796	0.0019067105875634	0.0079611820090125
LINC01151	20.4765491929771	3.58424107918658	0.655132569589407	5.47101647141881	4.47461703820917e-08	4.55831491086632e-07
FAM84B	2923.3118917988	1.76988924852912	0.113909624594228	15.5376620266626	1.92893111344821e-54	3.30407232658387e-52
AC083923.2	10.4088762247046	2.42453873536794	0.577707673858394	4.19682625846899	2.70681422287567e-05	0.000176034090918185
ST3GAL1	4522.91534215731	1.4256330833868	0.0742721996148413	19.1947066436677	4.09789801981745e-82	1.61183988779486e-79
AC103706.1	49.4206792439596	1.03977725954815	0.255544254239894	4.06887356024075	4.72409733056298e-05	0.000289831967940952
AC083843.3	27.9367663139641	-1.03731677699155	0.379587564943106	-2.73274699382481	0.00628085588252453	0.0224894993727755
DENND3	1413.56657371023	1.26470976848964	0.1076055764476	11.753199139317	6.79949643752145e-32	4.27281965482117e-30
AC100803.3	81.1446243764515	-1.41415463843378	0.237918686506431	-5.9438569504525	2.78392569428774e-09	3.28685835167713e-08
LY6K	175.834549308184	2.79040866452497	0.250215366663925	11.152027558215	6.99930305781182e-29	3.63484589114727e-27
LYNX1	61.4397379625634	-1.10650327433543	0.36210599411854	-3.05574415311445	0.00224502735460362	0.00920547895980325
MAPK15	14.0747056598897	-1.63794700844211	0.494425278672464	-3.31283022753208	0.000923570237666851	0.00419696873086091
PLEC	32054.7495758036	1.08702533409414	0.110240019008768	9.86053289783704	6.17209366580657e-23	2.18492115769553e-21
VLDLR	715.335813990408	1.70819651808026	0.234330804470114	7.28967974118025	3.10692680018168e-13	5.55948822543039e-12
CD274	3891.08085657995	2.49655748379407	0.189372858025102	13.1832909416361	1.09507603332324e-39	9.8140991340868e-38
PDCD1LG2	189.844378945105	3.15570453701095	0.23267327597801	13.562814739881	6.65331079104088e-42	6.51227286643817e-40
LURAP1L-AS1	119.095899349871	1.96253964513342	0.204735655052088	9.58572479539099	9.18107288026316e-22	3.05173690104522e-20
LURAP1L	163.744855649325	1.17157817009096	0.259463823386925	4.51538158498437	6.32028558077799e-06	4.59106927960754e-05
MPDZ	3710.61687124684	1.19054158066779	0.0857912490154945	13.8771913724297	8.70901733571385e-44	9.24897641052811e-42
AL162386.2	22.9023257514415	1.57338440024511	0.387487606852574	4.06047670279098	4.89726239536548e-05	0.00029984967794051
FREM1	264.584964346729	-2.30131871901521	0.201136772026866	-11.4415613605841	2.5917869586363e-30	1.46408390961263e-28
BNC2	1358.47316727316	1.01339704612719	0.13313096588629	7.61203105063289	2.69821713084385e-14	5.3964342616877e-13
ACER2	49.4170222885295	-1.15595034857672	0.275296535520712	-4.19892806275343	2.68181494341149e-05	0.000174515163596998
AL158206.1	32.1486247105645	-1.00660756096456	0.3257239051994	-3.09037054049914	0.00199906930391206	0.00830599217822617
MIR31HG	61.0028588433408	1.50484890960566	0.296072562174741	5.0827030325002	3.72101225624921e-07	3.32356183022428e-06
CDKN2B	295.837431646917	1.40140469393412	0.151593660211099	9.24448088384844	2.36385344964294e-20	7.26602710136266e-19
AL445623.2	14.7410658263486	3.19428353075241	0.631940117540354	5.05472503183568	4.31011288227009e-07	3.80335677687647e-06
TEK	36.9522026924718	1.39829657310443	0.307867181192819	4.541882534172	5.57541061523323e-06	4.08632579253119e-05
MOB3B	74.9313908636097	-1.40456569176675	0.248618523046542	-5.64948127981522	1.60932708844558e-08	1.74755150095011e-07
AL360014.1	16.8648700835435	-2.24839259214579	0.424091259945102	-5.30167160822141	1.14747113423655e-07	1.10481808210264e-06
SPINK4	13.6439819934023	-3.06156331800276	0.553436483590432	-5.53191451734587	3.16754273054097e-08	3.30769948852951e-07
ANXA2P2	4031.88983562871	1.52596078803185	0.140717034026954	10.8441795876649	2.12534077124246e-27	1.01443231418404e-25
LINC01251	8.87748500718094	-1.58742695934347	0.594410638129493	-2.67058975313569	0.00757181256859409	0.0263994253048159
ENHO	29.5059129806765	-1.13662612591585	0.346532834790163	-3.27999546306806	0.00103808755996311	0.00466064733547358
CNTFR	843.255898718683	-2.59758639210831	0.104087486301921	-24.9557990532468	1.84726782214234e-137	1.96179842711516e-134
IL11RA	720.109391533978	-1.6885439155694	0.160193616206435	-10.5406442251322	5.61131809065012e-26	2.42244707815871e-24
FRMPD1	73.8438287040914	-2.50366306484882	0.253230413090913	-9.88689721068368	4.74507106108208e-23	1.69672237941723e-21
IGFBPL1	981.197951175088	-1.99340879786399	0.14314522566542	-13.925779142109	4.416983150229e-44	4.78656745463592e-42
AL390726.6	145.70391713896	-1.68177445430741	0.247414591444854	-6.79739397941796	1.06528488475215e-11	1.64677226725878e-10
TCEA1P3	15.3404221036246	-2.38809161489416	0.702496329169337	-3.39943643224149	0.000675248740755619	0.00319427243956555
TJP2	6699.33739089566	1.46338984655027	0.153259364547589	9.54845304800851	1.31647289788702e-21	4.34645213288784e-20
MAMDC2	53.967899566355	2.09554127501909	0.402265015421882	5.20935501393616	1.89498219389567e-07	1.77232152348499e-06
TRPM3	28.5529605653933	-1.71886096106778	0.359916283070855	-4.7757243612382	1.79061523407171e-06	1.4271169820519e-05
ALDH1A1	367.465276646202	1.87851131026353	0.629168228067449	2.98570593119992	0.00282924570155162	0.0112784655679363
ANXA1	12202.9775539801	2.24130232428812	0.130331824085488	17.1968921636361	2.8016058029918e-66	6.46805513647238e-64
TRPM6	289.967636450264	1.83724942298161	0.487650393667845	3.76755447516982	0.000164854574645725	0.000898745165676385
GCNT1	1161.78945852568	3.24937382453567	0.196271544210143	16.555501397883	1.46119089098481e-61	3.04271514946248e-59
AL353705.3	40.2852106117815	-1.00553651919299	0.278049885332658	-3.61638890082608	0.000298741448599773	0.00153378495727802
GAS1	1581.06412432466	1.55764829301692	0.157158561225343	9.91131683105364	3.71714193700539e-23	1.34044303466884e-21
DAPK1	524.987167792355	1.32927749819559	0.122194355306587	10.8783870978362	1.46125618034426e-27	7.06995017551528e-26
CTSL	3292.90042764327	1.40535974594146	0.0861397385741809	16.3148828775607	7.73544141428896e-60	1.55000731735375e-57
NXNL2	38.9510484276646	2.19990883017241	0.65657462996387	3.35058457908048	0.000806411785672206	0.00372675942725798
ECM2	106.003630950148	3.41659626841677	0.519562275804668	6.57591289345506	4.83555587709391e-11	6.91631022420705e-10
FBP1	457.367826755674	-2.09577815855148	0.145894999486602	-14.3649759479518	8.58365047054188e-47	1.05385396528503e-44
AL807757.2	12.6814179566392	1.65412720020074	0.624940054499538	2.6468573878264	0.00812436071275069	0.0280542060703666
MIR27B	13.1546240772188	1.21093224663003	0.502655668936656	2.40906911323949	0.0159932689823362	0.0497578780115454
AL354893.2	6.35665671884771	1.89930748570505	0.682684717715338	2.78211513516993	0.00540058771529382	0.0197466832626684
AL590705.3	9.70758702443316	-1.44799528852996	0.562990410587231	-2.5719714959614	0.0101121216923309	0.0338505066580154
TMOD1	535.165493828193	-3.03549960640914	0.150227316650815	-20.2060429093916	8.66204564976236e-91	4.38052022859411e-88
GALNT12	142.633488130074	2.07111175067197	0.178609103224552	11.5957793487609	4.32906857219369e-31	2.56126508282435e-29
TMEFF1	68.3136010121582	-1.10156155720843	0.238598569547343	-4.61679866437697	3.89705018029243e-06	2.92795705091656e-05
CAVIN4	231.770807409105	-1.24435342991474	0.131379522937855	-9.47144122682908	2.76008813752408e-21	8.95027054061243e-20
PLPPR1	34.3360454930074	-2.86457462188937	0.354876819960062	-8.07202516696287	6.91416187769777e-16	1.57402784868489e-14
GRIN3A	45.0512479124285	-2.00738925017766	0.326971964820242	-6.13933139888999	8.28695253177772e-10	1.04027701994656e-08
ABCA1	514.728129202723	3.30759859431084	0.197494193427459	16.747827047005	5.87327044716148e-63	1.2474826429771e-60
KLF4	1151.44331598685	2.9909973167733	0.280495340858681	10.6632691566889	1.51187751343748e-26	6.76047966008676e-25
SVEP1	1103.51964444068	1.47928892338483	0.0933893230744739	15.8400219070563	1.64763426149967e-56	3.06980278195202e-54
UGCG	6927.2473030084	1.69603658558539	0.105063986357044	16.1428920069876	1.2742805827184e-58	2.41658210508383e-56
AL691426.1	7.47502346532122	6.73668503257541	1.28332463721273	5.24940053142507	1.52594967741285e-07	1.44370472820708e-06
PAPPA	933.130810872903	4.17595887260995	0.139088483971521	30.0237572038315	4.80647263103928e-198	1.45842112404678e-194
AL137024.1	13.583402945188	-3.04020717064842	0.652308724774494	-4.66068757810872	3.15154793271714e-06	2.41047454414519e-05
PAPPA-AS1	7.90731047085759	-1.75321722485702	0.690743777503226	-2.53815855018517	0.0111437486039427	0.0367821632242025
ASTN2	786.75957131937	-2.14221059919016	0.162923458885228	-13.1485705855241	1.73421897811078e-39	1.52841539813581e-37
DAB2IP	1924.22592628768	-1.04582508485346	0.104198176648832	-10.0368846988378	1.0493597443103e-23	3.96590764575636e-22
CRB2	694.429858092651	1.54248125269472	0.116053031660718	13.2911758583281	2.60452780008413e-40	2.39481257462281e-38
NEK6	2557.36385643964	1.23687134471092	0.103494179264466	11.9511198939049	6.40561862948856e-33	4.29196655174565e-31
OLFML2A	171.615557361055	1.45511094983876	0.33719918607753	4.31528606805178	1.59396351934268e-05	0.000108477363507973
ANGPTL2	508.447547954386	-1.29421332717318	0.16530449334694	-7.82926889021038	4.90715134548916e-15	1.0464648050019e-13
FAM129B	7870.74763219133	1.31360580503589	0.122592423219541	10.7152283194815	8.63439492911446e-27	3.97818976777421e-25
TMSB4XP4	53.0295024851033	1.06170124672499	0.365612633580647	2.90389649921876	0.00368549974600405	0.014181162066146
PHYHD1	18.3575471964261	-1.8341694731071	0.397519166336079	-4.61404034933102	3.9491570622791e-06	2.9629140234125e-05
PTGES	389.983704917041	2.55823830182292	0.212621898489911	12.0318665198275	2.41635395501648e-33	1.65559219369516e-31
HMCN2	1549.0623574434	-1.45471401667178	0.381846408091952	-3.80968364725713	0.000139144718961544	0.000772056904582864
FIBCD1	88.7171209346222	2.08053087727017	0.46723879979367	4.4528212943551	8.47492877053395e-06	6.03646837981694e-05
NTNG2	24.4276190962648	-1.50126581140757	0.392833307010758	-3.82163575393177	0.000132569402485638	0.000739436478149937
RALGDS	3678.67804809641	-1.06385670343893	0.109650749140034	-9.7022292303748	2.94981993838523e-22	1.00730185677335e-20
ADAMTSL2	85.3009952721422	-3.1154468720566	0.247662246034153	-12.5794178238494	2.74041958984422e-36	2.18821474016132e-34
FAM163B	19.6120640130263	-3.06369085691801	0.485160721758646	-6.31479573575642	2.70518542508257e-10	3.59787967618997e-09
DBH	919.748747046714	-3.57047977362065	0.141431313606226	-25.2453270961027	1.27461930811198e-140	1.50405078357214e-137
COL5A1	37928.5824958815	1.16859471711017	0.152508201245662	7.66250409856837	1.82342311406844e-14	3.70702025934639e-13
OLFM1	253.369660043822	-1.96343805814136	0.189606294671498	-10.3553421659503	3.95768909884032e-25	1.63862215320406e-23
CLIC3	218.43942915561	2.9577016703512	0.564071904617659	5.24348340369123	1.57572988593235e-07	1.4868281997869e-06
NRARP	43.668594854198	-2.14504055091076	0.829142657028835	-2.58705849075157	0.00967991589952159	0.0326379192141769
ENTPD8	25.5406834378562	-1.2290708565723	0.487261075181328	-2.52240722515115	0.0116554690732558	0.0381686961325861
IL15RA	333.740408138832	3.10037205238916	0.254796244397548	12.1680445475946	4.59969957314727e-34	3.27844358837745e-32
LINP1	92.2531202685136	5.61524921756017	0.767048581570847	7.32059135819096	2.468805686374e-13	4.46622129064737e-12
LINC00706	7.33320442678914	4.11040814245676	1.14901551847151	3.5773303983959	0.000347121301757363	0.00175837263279905
LINC00707	261.979516471513	6.27815942071259	0.467270288061392	13.4358198693937	3.72915101513498e-41	3.53603426613692e-39
GATA3	1672.2296820905	-1.03510867941304	0.102198065853363	-10.1284566470979	4.1311830221787e-24	1.60658448704068e-22
KRT8P37	4.58089768046294	3.37559669232243	1.06671892768191	3.16446685694231	0.00155367356294137	0.00665457279227157
SFTA1P	61.6422752392992	4.95942847731067	1.2502839648067	3.96664167253989	7.28924545144194e-05	0.000430543863705858
PROSER2	1848.83002987357	2.71852152072511	0.197898554331269	13.7369448195892	6.09958890180712e-43	6.19881666384608e-41
CCDC3	1309.12652788542	-1.08193703415616	0.138699720020978	-7.80057114745813	6.16276102289803e-15	1.30635772581192e-13
OPTN	2999.58328837483	1.22492369883468	0.0866258919798245	14.1403877159495	2.14101534803798e-45	2.47147641262645e-43
HACD1	910.335664172171	1.23426914202901	0.108500312595534	11.375719686911	5.52452538655823e-30	3.0242504951159e-28
TMEM236	25.2019177570363	1.52550391190727	0.337676429779877	4.51764996716445	6.25297396168181e-06	4.54372791468087e-05
CACNB2	14.4787293609007	-1.92167137006409	0.528931761820279	-3.63311774556854	0.000280017158835759	0.00144709597412932
FAM238C	28.2662970286651	-1.05619528358603	0.36735637304087	-2.87512443255891	0.00403868299570921	0.0153510427395962
AL160291.1	24.9871989229068	-1.90057733589737	0.405313945043447	-4.68914864425314	2.74344054840177e-06	2.11893371811104e-05
ARMC4P1	67.0828794471538	-1.75885519143672	0.279331029416065	-6.29666956482981	3.04108587547201e-10	4.02446504641904e-09
AL355493.1	11.9548014756608	-1.69375437706469	0.584212953029634	-2.89920716115785	0.00374107625691774	0.0143482231305404
AL355493.2	6.87473511933558	-2.33310353996889	0.673837067183961	-3.46241495695567	0.000535351069562739	0.00258840353232702
MAP3K8	172.780771625037	2.05669837990558	0.172539339600467	11.9201706965384	9.29179708620396e-33	6.18676395332201e-31
SVILP1	51.9621898087678	1.47103122369868	0.30193481319731	4.87201594318102	1.1046525225074e-06	9.12950178134518e-06
AL365199.1	38.7539737110419	-1.78741394354615	0.378969296601824	-4.71651386952372	2.39920019264032e-06	1.87142901548587e-05
RET	4266.62867286354	-2.30788539924591	0.507755857803465	-4.54526592608846	5.48659398458803e-06	4.0296518479041e-05
RASSF4	259.442239942585	-1.00741173269109	0.157747877578569	-6.38621418021509	1.70042800339497e-10	2.29898731967595e-09
ANXA8L1	257.362086327901	3.98819109606582	0.372295214309659	10.712442553045	8.89825821449149e-27	4.09088754276622e-25
HNRNPA1P33	7.01028626853951	2.4224969104154	0.821895681926957	2.94745058732489	0.00320405954435479	0.0125614457396825
RBP3	6.37558991417493	-2.0019380559822	0.77724783504687	-2.57567530678484	0.0100044543906547	0.0335112145178216
ANXA8	145.727450834814	4.31823147132293	0.544891897740294	7.92493243014062	2.2827042360213e-15	4.96260368199513e-14
AC245041.2	580.299566798756	6.25093639939744	0.47345648730293	13.2027685057316	8.4568854201379e-40	7.62235111213725e-38
AC245041.1	715.480064783398	6.33986788310005	0.661534837982727	9.58357371235767	9.37438749767675e-22	3.10627130188228e-20
VSTM4	339.302750416494	-1.39991367077413	0.187197105693951	-7.47828694030588	7.52976520707396e-14	1.43862899212763e-12
C10orf128	14.0296184489221	-2.76144702710161	1.00456195823145	-2.74890662987396	0.00597944165045932	0.021595534884502
DRGX	11.3832782801968	-3.83566448131709	0.676560744790216	-5.66935712846662	1.43334317786002e-08	1.56606013877299e-07
CHAT	9.17347126578382	-1.5739007114925	0.549050378364201	-2.86658706288785	0.00414924013846848	0.0157234363141964
SLC18A3	173.391337337611	-1.8597982421923	0.246952525622898	-7.53099502627582	5.03551066317622e-14	9.85753423832838e-13
SGMS1	1127.83435270155	1.02998183833425	0.0864032962140344	11.9206313122918	9.24056598360632e-33	6.17200067584271e-31
DKK1	5523.49254946099	1.72913965015503	0.163923913211993	10.5484283303976	5.16538877791073e-26	2.24361672071215e-24
RPL31P44	56.0703153994369	-1.62395159969872	0.288541053593514	-5.62814746627522	1.8215533253583e-08	1.96694421101221e-07
LINC01468	454.781473263754	-1.06542952153973	0.124245195871102	-8.57521704617906	9.89001085899029e-18	2.58063674011e-16
PHYHIPL	213.402744412335	-1.50297357505315	0.219011306924908	-6.86253872531097	6.76473917443147e-12	1.06589807169825e-10
DNAJC12	474.54530772235	-1.33865793033168	0.0963533938237291	-13.8932099556415	6.96429057184016e-44	7.47078443161035e-42
MYPN	1632.65776495185	2.38846014955364	0.305604560236778	7.81552522548453	5.47343143502747e-15	1.16255683679983e-13
AL513534.1	30.6873997659102	-1.20662717473203	0.391046876191268	-3.08563307418378	0.00203119309103647	0.00842298735915943
STOX1	86.7382186873345	-1.2906678332188	0.313501958242029	-4.1169370694086	3.83940853265475e-05	0.000241269340927772
AL596223.1	40.322582519567	3.80603802675394	1.26192392114754	3.01605981388553	0.00256082738466693	0.0103406794012026
HKDC1	244.149795418902	1.86137365835981	0.45474090594212	4.09326197409811	4.25346688458138e-05	0.000263631148885995
ADAMTS14	123.608167939552	1.60094425124346	0.351945131501411	4.54884613523072	5.39408630542657e-06	3.96849300752547e-05
UNC5B	1836.78909139926	-1.84468691096329	0.374653444371761	-4.92371533926922	8.4916336517913e-07	7.16576475026012e-06
AL359183.1	23.7798400854332	-1.1968132240995	0.339349025419291	-3.52679139897558	0.000420628019166265	0.00208109460216433
VSIR	855.27459721374	4.32434079510731	0.187995771799623	23.0023300721702	4.41758650119281e-117	3.90956405355564e-114
DDIT4	3167.68066046207	1.31104930997234	0.350381897054865	3.7417723946139	0.000182726973976927	0.000982811072998208
SYNPO2L	6.45259137404749	3.80191423083437	1.3741073257256	2.76682480302385	0.00566051660897035	0.0205801733609261
PLAU	3550.09341460819	2.05532444307025	0.390978967306985	5.25686703105047	1.46530177126113e-07	1.39190561813893e-06
LRMDA	45.7223513460627	4.11077498981617	0.498717547430205	8.2426917019427	1.68379033621678e-16	4.01388403380971e-15
KCNMA1	1458.0658002215	1.68695100142264	0.393719412643217	4.28465284476926	1.83024748253712e-05	0.000122709774397375
LINC00595	15.2379089806324	-1.12886586032704	0.424203977851874	-2.66113926145508	0.00778767399035095	0.027085343958581
AC010163.1	7.32471937517897	-2.57338323927496	0.669955230777661	-3.84112716947947	0.000122470642485932	0.000689079853351311
LINC00857	164.202366933478	2.25481960563595	0.494739874524478	4.55758616142105	5.17448656076954e-06	3.82016317520838e-05
SH2D4B	6.99633135683043	-1.67070019184179	0.674068459171685	-2.47853191928724	0.013192430658744	0.0424170795022286
NRG3	13.2449382711948	-2.60861707465542	0.532720055731112	-4.89678780926564	9.7415930113965e-07	8.13331114630746e-06
PAPSS2	1456.79630150554	3.09442236272802	0.164301079854522	18.8338528600537	3.98671948343288e-79	1.45996416945025e-76
LIPA	2508.9129415695	1.42876512789086	0.127397713922587	11.2149981651872	3.44193546416855e-29	1.81857485718756e-27
IFIT2	244.786677303868	1.79242153555706	0.15340598760189	11.6841693311779	1.53573601878001e-31	9.37328535600215e-30
AL353751.1	15.7727483064903	1.8969074560921	0.514032481039095	3.69024823539863	0.00022403532298197	0.00118194492303453
IFIT3	418.969856351668	1.32034611862049	0.12179892162981	10.8403760965428	2.21558335071842e-27	1.05277383376419e-25
ANKRD1	12952.7022115439	3.17404437777539	0.551537197676282	5.75490536476628	8.66903447624522e-09	9.70127988806367e-08
MYOF	11090.581704621	3.22256783911442	0.112804424576736	28.5677432530338	1.6912420495465e-179	4.49024764154595e-176
PLCE1-AS1	15.38713561993	6.41596918952141	1.09533219043617	5.85755558500157	4.69729623165953e-09	5.41642627363998e-08
SORBS1	109.421464624812	-1.02720396835181	0.386842604212315	-2.65535377222319	0.00792252736044153	0.0274554545824405
ENTPD1	8.66512162717194	-2.80698698181152	0.676201725515944	-4.15110887164593	3.30868318520297e-05	0.000211103727406762
ANKRD2	110.059028777356	4.4428337797554	0.763977501335768	5.81539871525977	6.04895303981819e-09	6.89269112477136e-08
HOGA1	194.936717893247	1.33466139204479	0.194330147595055	6.86800997458177	6.51036703059237e-12	1.02887050394183e-10
AVPI1	609.071078037836	1.1994461552709	0.129960349356026	9.22932387620021	2.72345538817146e-20	8.32319315751968e-19
LOXL4	563.403773741688	2.65809860359531	0.135760158132511	19.5793717402776	2.31862504445995e-85	9.65639136163319e-83
DNMBP	2465.44518083144	1.63757093015282	0.103858891098581	15.7672676150419	5.22623411146667e-56	9.48762500235487e-54
CALHM3	36.7227699234102	2.48591987101464	0.755422680165979	3.29076679358957	0.000999147064847093	0.00450953753874889
NEURL1	87.7450760876283	1.00618516700134	0.205379142236854	4.89915945720019	9.62475109550216e-07	8.04524648833002e-06
CFAP58-AS1	15.973022674775	-1.40623018832871	0.55457505798582	-2.53568956641514	0.0112226169617043	0.0370079776846141
SORCS1	147.101584467211	-2.75890241457473	0.233388942156807	-11.8210502566189	3.03861741886664e-32	1.96769006026608e-30
LINC01435	14.1112384995854	-2.14315520796272	0.457133300389518	-4.68825002715085	2.75551233363316e-06	2.12671082726629e-05
ADD3-AS1	27.8232723554615	-1.23204237163775	0.322002262338041	-3.82619166303974	0.000130140977779749	0.000727994302881712
DUSP5	817.694735136349	1.01452601648214	0.357018501261392	2.84166230292742	0.00448790016138327	0.0168236850384364
HABP2	25.0683704023653	-1.14577325241262	0.342451147131873	-3.34580059669475	0.000820453748549651	0.00378506464361307
AFAP1L2	2446.09756410164	1.40307241092555	0.222927273095757	6.29385714650925	3.09672834085408e-10	4.09299999749475e-09
ATRNL1	99.9890698278433	1.05711932556869	0.204330067356179	5.17358673271501	2.29642449084736e-07	2.120698095026e-06
GFRA1	108.392659541725	4.26571918018205	0.33710199981457	12.6540904015061	1.06198423639056e-36	8.70909080345e-35
CHST15	29.988364914462	1.58762713600552	0.487297528475656	3.25802419103554	0.00112190842021509	0.00500099890828524
ADAM12	4221.50343939368	2.75579959905587	0.11083507142152	24.8639673680113	1.82633993445285e-136	1.8472123908466e-133
LINC01163	76.0571683691366	-3.27877998394994	0.348515642990509	-9.40784165616125	5.06428975528904e-21	1.61509781384894e-19
EBF3	1241.80542404761	-1.05768272099316	0.0755013779987812	-14.0087869788315	1.37737477775926e-44	1.53169844395846e-42
DPYSL4	1919.81738587214	-1.04620288140449	0.120987331080259	-8.64721018360566	5.27737152489638e-18	1.40289575955944e-16
CALY	50.9501614925751	-2.30956467304073	0.487666857048415	-4.73594758319087	2.18033939941553e-06	1.71202990179615e-05
IFITM1	26.0320500804582	-1.17877434510444	0.379351875049518	-3.10733760034946	0.00188780676228733	0.00789322382675714
PKP3	1089.09547973751	2.15768188988253	0.213533406472262	10.1046572783581	5.26794384376299e-24	2.02334768972018e-22
RASSF7	1094.76782977261	1.53534410583835	0.148796902310668	10.3183875604665	5.81921926809465e-25	2.38610458019943e-23
CEND1	154.777521924736	-1.03187446472875	0.247705162396365	-4.16573661503911	3.10348844854826e-05	0.00019884794765359
TSPAN4	2946.01969015118	1.20241007371273	0.117322211498509	10.2487845937682	1.1984093673994e-24	4.83002181471788e-23
AP006623.1	46.8610625969035	-1.23752752200232	0.266707408155659	-4.64001930265117	3.48376636061762e-06	2.6360953865165e-05
AC139749.1	46.9584339524037	-1.00601748608653	0.282670756764587	-3.55897262808956	0.000372308326696923	0.00187300541426874
BRSK2	86.5915747261768	-1.33337637770111	0.20571157964197	-6.48177598957619	9.06491626780729e-11	1.26503824919991e-09
H19	1747.82618049422	1.15595481452507	0.114717031559728	10.0765753681764	7.01278366235843e-24	2.67417459584368e-22
TH	35.9360117106866	-1.75595623289282	0.461759661610074	-3.80274930636018	0.000143099143243565	0.000791929599398992
TRPM5	5.30287609525828	-2.11784084788022	0.73513529324479	-2.88088582787577	0.00396559260367616	0.0151165087763966
PHLDA2	366.53870677921	1.43261937967072	0.156575406687207	9.14970882070056	5.70872111818048e-20	1.71746793980387e-18
DCHS1	2264.47290459226	-1.84229982521368	0.123289371735597	-14.9428924754732	1.73287235279837e-50	2.50382372608418e-48
AC107884.1	19.6752398967282	-1.10928922106259	0.457138033080967	-2.42659577805489	0.0152412267319662	0.047888114761385
PPFIBP2	109.105794237282	-1.27168753152986	0.159243900950932	-7.98578484912718	1.39631036231336e-15	3.11529748902686e-14
NLRP10	41.2921464354226	5.42296722871917	1.49688799053557	3.62282766847431	0.000291399972497987	0.00150044494929873
LMO1	128.267797597173	-2.53013293824567	0.25780181504752	-9.81425572112167	9.77566971273245e-23	3.42067915483422e-21
AC026250.1	118.430593746022	2.16258730367239	0.199240012963252	10.8541817053147	1.90505424972562e-27	9.1133676270658e-26
SBF2-AS1	262.554717075963	1.45069356473138	0.146208646315812	9.92207780651951	3.33735182832888e-23	1.20758693072752e-21
AC080023.1	31.2089491561986	2.97950637250129	0.467937371598921	6.36731869121812	1.92361225707474e-10	2.5875569563184e-09
ADM	540.157330956937	3.87215217643568	0.175083659302298	22.1160112363773	2.21684762897838e-108	1.56952812131669e-105
DKK3	3640.91008593127	1.46235874722105	0.124962738164991	11.7023583885483	1.23959753285456e-31	7.58762293885616e-30
AC124276.1	16.5646639204894	4.28556449715218	1.31808595483094	3.25135434562903	0.00114856609979693	0.00510687543640081
MICAL2	11051.786972301	3.35773057920402	0.170980999998778	19.6380333442196	7.31776722094737e-86	3.30700799516856e-83
RRAS2	2181.2574921823	1.32768278166907	0.127450775019085	10.4172201500561	2.06912565955244e-25	8.65122618285313e-24
CALCB	12.1666677290297	-2.06851651428324	0.516230003750095	-4.00696685441902	6.1503490256161e-05	0.000368188876279836
SOX6	24.2871401866748	1.74510206929929	0.348852014663391	5.0024136193771	5.66169531784977e-07	4.90634061816112e-06
PLEKHA7	4977.08182358629	3.31780460358498	0.186013092420024	17.83640366611	3.68673738807959e-71	1.05819327192987e-68
KCNJ11	197.370448549553	-1.53615989167624	0.148956680984338	-10.3127961869515	6.16801288636278e-25	2.51939603281433e-23
ABCC8	187.305646429418	-1.96025830927049	0.19266076501433	-10.1746627504811	2.57289697806436e-24	1.00641495053567e-22
USH1C	115.774747447551	-1.43077514502369	0.245535823435831	-5.8271543638829	5.6380458271772e-09	6.455638456563e-08
OTOG	36.0216207429792	-2.03470948490611	0.400820631098043	-5.07635916677256	3.8473572371813e-07	3.42776290762293e-06
KCNC1	43.5763018744896	-1.81393336936762	0.327459992546261	-5.53940453996486	3.03501826270984e-08	3.18077313970757e-07
TMEM86A	187.371488436528	-1.0415716022945	0.167470091883687	-6.21944844347429	4.98905517916323e-10	6.41061899609359e-09
HTATIP2	4.48396490185129	-3.04865678736121	0.95645078715216	-3.18746853294837	0.0014352407390405	0.00620992326282752
AL078612.2	22.453032979148	3.19215831376841	1.13519475059484	2.81199178563479	0.00492357606855816	0.0182411923419109
WT1	681.787939751952	1.07352697514062	0.0984694466032822	10.9021327139746	1.12586924064399e-27	5.4847391447886e-26
DEPDC7	231.457283442683	1.54653538761036	0.52539257249624	2.9435806072828	0.00324439323030254	0.0126954517707491
AL049629.1	6.37256084184661	3.38686549386416	0.885497990168626	3.82481443376195	0.000130870622117887	0.000731010568654403
C11orf91	14.8383096458462	2.29507896766068	0.448162002798575	5.12109226870845	3.03770956033625e-07	2.7490818517913e-06
CD59	7769.10592017663	1.508595806768	0.0821153040267748	18.3716765668443	2.21463887186852e-75	7.34983275601365e-73
ABTB2	289.149429488176	1.97167232601863	0.166359855900669	11.8518516101378	2.10487808108678e-32	1.37561878283948e-30
PRR5L	378.370345473757	1.918783613383	0.374066924341993	5.12951958197923	2.90482554700067e-07	2.6366878042006e-06
AC080100.1	7.20581395031877	-1.52351749950569	0.588849975239214	-2.58727615448532	0.00967380274671844	0.0326300731047006
LRRC4C	152.581704924229	-1.49543087551416	0.228135541350798	-6.55501052865178	5.56379510536906e-11	7.91179634765686e-10
HNRNPKP3	5.90705857275372	-2.03145625126319	0.677825271500127	-2.99702052531514	0.00272632356481077	0.0109238091900737
C11orf96	221.412333198314	-1.8979007859015	0.162549676069645	-11.6758201664353	1.69423729924449e-31	1.03110602395281e-29
TSPAN18	910.412497773378	-1.16763151174433	0.165250510613465	-7.06582695212071	1.59662284256559e-12	2.64526280624751e-11
CHRM4	24.2487801652794	-1.26350463258062	0.378763202136661	-3.33586954976882	0.000850330543545807	0.00390593009189294
DDB2	1066.00703397921	1.06918025231128	0.0902734710187514	11.8437924258966	2.31732195354945e-32	1.50981344458252e-30
PTPRJ	2679.99362121301	1.17211135789086	0.135854688016294	8.62768429272223	6.26066068514594e-18	1.66013024909488e-16
AC109635.5	8.28916333692959	1.55837740029276	0.5603117963058	2.78126823416413	0.00541469777991973	0.0197948676154036
AP001803.2	35.5426100559441	-3.66698995992551	0.377459876306707	-9.71491326655839	2.60470686126247e-22	8.92322156987338e-21
LRRC55	20.0632626469063	-3.15816897993554	0.429369435784359	-7.35536513950113	1.90405906755195e-13	3.49543773507376e-12
P2RX3	8.7242169347188	-2.33934470840118	0.624823035800298	-3.74401162307478	0.000181105269538314	0.000975570866090232
RTN4RL2	245.115255276597	-1.73440710692724	0.140539862339746	-12.3410331990679	5.44525970369355e-35	4.08683095782513e-33
YPEL4	33.7419003214856	-1.69228353934577	0.47439843769409	-3.56721988287199	0.000360788725913018	0.0018197940010431
GLYATL2	42.4383226308331	-1.60698673595594	0.32413107961744	-4.95782983184645	7.12849568863661e-07	6.08313573429657e-06
AP001636.3	8.36740503082657	-1.67657974383263	0.678486671000455	-2.47105774585143	0.0134714063524956	0.0431507571900175
FAM111B	764.410968519767	-1.02286417081478	0.120805014516689	-8.46706715699684	2.51649012844356e-17	6.39357061341402e-16
DTX4	75.2826997745594	2.92203269680324	0.286482706996233	10.1996826525437	1.9892140459685e-24	7.88263177917369e-23
SLC15A3	34.4206092142939	2.21293712521017	0.718295287863862	3.08081810169077	0.00206432717444334	0.00855204002051423
LRRC10B	10.7371293557362	-2.40717155415657	0.53168886373773	-4.52740638055563	5.97120409304712e-06	4.35238074592727e-05
MYRF	2574.04803038508	1.1851728483175	0.123063911692601	9.63054750996314	5.94120651745737e-22	1.9903978932302e-20
FADS3	4723.78494700876	1.3531620128867	0.129064589909235	10.4843785103127	1.01913481072141e-25	4.34667136139011e-24
AP003064.2	122.696126962965	1.55724706094742	0.200444326649968	7.7689754904703	7.91234749555743e-15	1.65574641187823e-13
AHNAK	102875.897919064	1.2803544160689	0.0709285394682878	18.0513292063675	7.70147877804877e-73	2.37071607602545e-70
GNG3	3.99163888107732	-2.31919896770728	0.864776155797317	-2.6818488832743	0.00732165251629844	0.0256366467929738
SLC3A2	8165.65673713933	1.10057684924864	0.124857618176615	8.8146551673911	1.20053997331886e-18	3.32024336370996e-17
CHRM1	42.4331828668774	-2.07078649070681	0.272406059795894	-7.60183709664309	2.91956110895484e-14	5.81721181559106e-13
RCOR2	773.823901211607	-1.99433103736015	0.17185087939305	-11.6050092056777	3.88645793869513e-31	2.31227917697156e-29
FLRT1	10.5540639560002	-2.3680356221956	0.57505658604425	-4.11791757483389	3.82311376954254e-05	0.000240387615349567
AP001453.2	145.273334981937	1.64764183083896	0.229038609654095	7.19372962195024	6.30449838904202e-13	1.08956505926162e-11
EHD1	3813.39822542829	1.94574533219431	0.169295796345476	11.4931697903692	1.42775083904704e-30	8.24060538623891e-29
CDC42EP2	583.977331223857	1.57256891603477	0.129111708098207	12.1799094690826	3.97723090868844e-34	2.84432271045597e-32
SNX32	17.0733808710748	-1.40362208534201	0.498275911692985	-2.81695753778854	0.00484809348079164	0.0179866385208759
FOSL1	4643.93175011416	2.16285213799474	0.318789164462483	6.784584857649	1.16420790795074e-11	1.79446850253075e-10
CATSPER1	304.309309535496	1.06162202370403	0.226812066917466	4.68062408729928	2.86002938791889e-06	2.20177688290675e-05
CNIH2	139.721755444886	-1.68907494482893	0.168560279516121	-10.0205988604058	1.23750814937678e-23	4.65215452969253e-22
TMEM151A	16.3705814055667	-1.40988570233014	0.448764232349547	-3.1417069380698	0.00167966065644485	0.00712380038795698
CD248	1263.51283858209	1.06716044343553	0.0854906268956465	12.482777143957	9.26961356026823e-36	7.21196307765924e-34
RIN1	761.878163891505	1.25866870970091	0.118864856818986	10.5890735359878	3.34889850701563e-26	1.47268331861308e-24
AP001107.9	34.6865820980146	-1.07141205633234	0.295800119211864	-3.62208121885491	0.000292242329767796	0.00150405308559922
SYT12	291.734483303517	-1.09634181886984	0.326636957551287	-3.35645368205985	0.000789489436909238	0.00366130035806817
CLCF1	667.345060370702	1.59504479886234	0.130624820612397	12.2108860428242	2.71911708606502e-34	1.97112788081983e-32
ALDH3B1	1180.55232854487	1.21331062538739	0.152375996314817	7.96260995649619	1.68447805618588e-15	3.72302954353675e-14
GAL	2973.64513570569	-2.51582065594882	0.134937424493909	-18.6443506342629	1.40348154247657e-77	4.96832466036705e-75
CPT1A	1782.26067406429	-1.24483025307439	0.127561291690979	-9.7586833480021	1.6933935592812e-22	5.87707176456416e-21
FGF19	6.24492336104858	-2.30204929529061	0.73156868893964	-3.14673021152297	0.00165107229051229	0.00701515812172054
FOLR1	148.539379392381	1.74664390908201	0.281665378617438	6.2011309932923	5.60588285909713e-10	7.18581484171533e-09
PHOX2A	879.072467698389	-1.33560757591024	0.157135946412039	-8.49969473189816	1.90089922096394e-17	4.87621974073358e-16
AP002761.3	97.6118488077983	1.73370745009544	0.421107268415065	4.11702095910302	3.83801181701308e-05	0.000241252947597981
AP000577.1	38.1695898878535	1.38548941646124	0.479814691953962	2.88755104771609	0.00388253599459112	0.0148318461376107
P4HA3	30.5617329622013	3.10296466266039	0.73267719871353	4.23510472020793	2.28445220586846e-05	0.000150315256668668
AP001189.5	8.09320072295487	3.5984427625234	0.707138596189504	5.08873759955122	3.60454961196713e-07	3.22632253511091e-06
LRRC32	110.709695937424	4.3208103400361	0.279710445722065	15.4474400442287	7.84997802211162e-54	1.33386826551721e-51
AP003119.3	51.3870440683845	-1.2631387047965	0.299176237301292	-4.22205558900866	2.42084383492995e-05	0.000158650796216946
AQP11	43.1799189501743	1.51758337364905	0.327541250479072	4.63325877711397	3.59954129406169e-06	2.72079206711282e-05
TENM4	470.340996213585	-2.90596805582342	0.349391115731106	-8.3172351126978	9.00390315593958e-17	2.19819428772594e-15
DLG2	517.942054009141	-2.08431748169657	0.171024453923216	-12.1872482787307	3.63488822936781e-34	2.61711952514483e-32
SYTL2	2188.39406042984	1.63828637994903	0.202155838639849	8.10407649352004	5.31476610585838e-16	1.21906730117097e-14
PRSS23	8480.64680189515	2.70658209277453	0.161541910516265	16.7546742769395	5.23468182072505e-63	1.12307719062828e-60
AP000654.1	6.34146225961646	2.42146609322423	0.920022308414702	2.63196454159539	0.00848927223639278	0.0291154759084422
FAT3	118.942882968947	2.46513239950843	0.761835486337211	3.23578048504988	0.0012131063624502	0.0053546091310146
ENDOD1	320.630284769214	1.03205065492165	0.134032969804194	7.69997603148946	1.36091755552073e-14	2.81459482758133e-13
AP000787.1	7.06497040781912	-1.64874543976298	0.606926194746823	-2.71655014074776	0.00659662023064592	0.0234418962186581
SESN3	813.495765896782	-1.1619312225933	0.117089223970327	-9.92346847296347	3.29116275155264e-23	1.19290608947061e-21
MAML2	487.995998705009	1.22244920810696	0.131232903614259	9.31511209795508	1.21823829411139e-20	3.81642793022505e-19
YAP1	29808.4009255043	3.32217703623362	0.0791482087330796	41.9741278976682	0	0
AP000942.2	28.4603671410371	-5.80598270524364	0.764855972696234	-7.59094903158914	3.175708616452e-14	6.29804397884597e-13
WTAPP1	7.41702820604531	4.8052734899007	0.992778001861706	4.84022961919948	1.29689193738387e-06	1.05986859369117e-05
MMP10	46.2231965903028	1.52352057357758	0.291924670345511	5.21888256917236	1.80005842780742e-07	1.68725688467033e-06
MMP1	909.321870541843	1.50346781449817	0.305241368608034	4.92550476154103	8.41428616069045e-07	7.11462731102966e-06
MMP3	74.4445188015277	2.42857500814298	0.603001420754059	4.02747808638001	5.63783201323736e-05	0.000341063947482659
MTCO2P15	4.65739553505235	2.04752902729659	0.777543478147061	2.63333059159083	0.00845520039958777	0.0290361287772424
MTCO1P15	9.17011167789609	2.33446704268742	0.610284726764416	3.82520967723412	0.000130660832048119	0.000730517523743626
MTND1P36	4.94259424244521	2.00807033035855	0.771374278201571	2.60323734807478	0.00923479968888523	0.0313284052694334
CARD16	38.0843582626034	2.60305756025322	0.927155973450282	2.80757244173956	0.00499164514496501	0.018461177586463
EXPH5	269.655333848577	2.33288246117928	0.418025770209877	5.58071446171373	2.39532599803152e-08	2.54765769645415e-07
LAYN	2240.39959770203	1.70442148522952	0.12640873372559	13.4834155441309	1.95827273708595e-41	1.88206845862922e-39
CRYAB	13.0004158881625	2.61118012556796	0.555409119247173	4.70136343657316	2.58430074312886e-06	2.00257379730233e-05
AP002884.3	54.1559750742044	2.3690022771026	0.326912008360265	7.24660525315395	4.27347112843946e-13	7.5264118381471e-12
NCAM1	864.552268300959	-1.52550981835881	0.167641938836364	-9.09981016055809	9.04898595115343e-20	2.69565864800139e-18
DRD2	17.4517851749787	-2.59670838817643	0.521911658473829	-4.97537915855283	6.51200485024924e-07	5.5907430484759e-06
HTR3B	5.30389582120541	-2.62665263098982	0.873499574539265	-3.00704511776697	0.00263800606596644	0.010607960780221
HTR3A	38.843201554549	-2.57236825918493	0.383126970036603	-6.71414037737718	1.8917812285378e-11	2.83967726460374e-10
NNMT	673.361014981879	5.194750663101	0.265273274198491	19.582638615958	2.17458896973419e-85	9.23765394343083e-83
TAGLN	293.187244614737	1.7514162303362	0.239024421813676	7.32735264893336	2.34743541354408e-13	4.26149813535694e-12
FXYD6	249.012411727535	-2.12419741136555	0.183887057587101	-11.5516417481387	7.24235848115376e-31	4.24938381601397e-29
MCAM	5413.1139657563	1.14788500343119	0.141223855665031	8.12812394921339	4.35985288567342e-16	1.00437391856511e-14
USP2	136.970323698852	1.11873447172212	0.338753107437238	3.30250689118589	0.000958247333786452	0.00434154722048299
THY1	4819.08616499496	2.23293153808565	0.136727974024402	16.3311974306526	5.92107091060994e-60	1.1977480584891e-57
UBASH3B	387.636720868271	3.85934103858027	0.3313129482977	11.6486272522995	2.33184811399949e-31	1.39124870621767e-29
NRGN	93.5507373433327	-1.87426416625182	0.287732296484421	-6.51391654378744	7.32161863557429e-11	1.03124124548805e-09
PKNOX2	5.23363519355631	-1.97581234586463	0.732002403694612	-2.69918833038277	0.00695088286666825	0.0245325277647115
ETS1	4196.5299558858	1.95732154624401	0.129824376701146	15.0766874140266	2.30549418409568e-51	3.49776403358515e-49
ST14	10.760911125326	-2.03959772951795	0.835288543715012	-2.44178822379949	0.0146147170317283	0.0461792010940062
ADAMTS15	329.666646975454	3.311093691515	0.191129001805882	17.323868487933	3.10747414009897e-67	7.67473845763979e-65
LINC02551	9.9003706626106	2.46478523092126	0.791387568506584	3.11451092866233	0.00184250130982018	0.00773413593292106
B4GALNT3	162.577990380463	-1.10569482217401	0.192300103178367	-5.7498399839569	8.93279521978845e-09	9.98592476148983e-08
PARP11	217.352292110447	1.46902870960263	0.501400061181478	2.92985347098097	0.00339121874816021	0.0131946301906801
CD9	1276.80064204273	-1.16500288857413	0.133468163366443	-8.72869498754965	2.5762797916264e-18	6.97072392027321e-17
SCNN1A	106.157088314088	1.28375519188315	0.401019431322109	3.20122939591922	0.0013684254162903	0.00595967927865615
AC005840.4	18.2271222931283	1.53834207549505	0.463451306132248	3.3193175963476	0.00090237735529578	0.00411033562652421
LAG3	87.15823943263	-1.00490650589487	0.211289860078195	-4.75605646916974	1.97411270537781e-06	1.56048209386769e-05
NANOG	13.0973815253169	-1.24226859873772	0.432347578974217	-2.87330994586603	0.00406195393429129	0.0154229355674557
FAM86FP	89.5455440127804	1.00609741813218	0.223504645814136	4.50146087329584	6.74879899177944e-06	4.87206919528045e-05
MFAP5	498.191083872323	8.27304513408503	0.602653423029031	13.7276995665326	6.92990745642605e-43	6.97588788504689e-41
LINC00987	127.198732372916	-1.89822343983769	0.6883338085807	-2.75770769381749	0.00582082225107614	0.0211088622829487
LINC02367	13.1263524154105	-1.33799535256648	0.476512499554474	-2.80789140645306	0.00498670393675395	0.0184461862643225
AC141557.1	88.7893997015332	-1.13157870356624	0.255514452970177	-4.42862894999648	9.48340127180742e-06	6.70084640762441e-05
TAS2R10	16.5360996005589	-1.32335137136725	0.481947706576524	-2.74584016753098	0.00603561602937624	0.0217668394618274
RPL13AP20	106.09332814594	1.44515339463345	0.246181916358027	5.87026624868636	4.35095832945513e-09	5.02798448953357e-08
GPRC5A	7116.49371558448	4.19258809552931	0.195376609104235	21.4590073742785	3.76250503160628e-102	2.21987796864771e-99
HTR7P1	327.255947970326	1.12585993514011	0.113120160755102	9.95277877634493	2.45238035985198e-23	8.94992419987217e-22
GSG1	14.8421935942916	5.9124961323497	1.08707079722077	5.43892462888866	5.36031239246991e-08	5.39332236930653e-07
EMP1	1693.52326156736	3.35187975657656	0.194895687004233	17.1983270030176	2.73309336583567e-66	6.37922011981863e-64
ART4	35.7389695429993	4.8352775911926	0.438084296635008	11.0373223334712	2.52444181955884e-28	1.26759206258699e-26
ERP27	5.3234573757323	3.41612593584084	0.874519417053012	3.90628940790432	9.37242513460641e-05	0.000540804971092204
ARHGDIB	432.400914169381	3.1096156844671	0.223062744600133	13.9405425591865	3.5919919508695e-44	3.93267572352929e-42
PTPRO	75.0122843574325	-2.05127628724778	0.289268202116078	-7.09126088606393	1.32895543271126e-12	2.23314979357493e-11
PIK3C2G	368.533580274144	-1.55736748543821	0.378987780298742	-4.10928152936908	3.96891988004505e-05	0.000248305915322995
AC092851.1	22.761709958108	-1.44792823857694	0.441845907015969	-3.27699819232367	0.0010491704111273	0.004705316624228
SPX	107.435717943514	3.99863407167004	0.437994252200225	9.12942133734235	6.88664015096132e-20	2.0659920452884e-18
ABCC9	23.0596539425825	4.80544597381315	0.571047618729788	8.41514055255525	3.92424105446615e-17	9.79446298435501e-16
ST8SIA1	23.1864151592911	-2.33309418743641	0.3870014752703	-6.02864416939721	1.65340867070661e-09	2.00676572376049e-08
BHLHE41	232.53106588307	1.87465482136718	0.311010562353213	6.02762429411689	1.66387282148052e-09	2.01716088631542e-08
AC022509.3	20.5283081314595	2.19135240988128	0.860801245300945	2.54571240671842	0.010905499411106	0.0361361634152718
PTHLH	146.345874941131	2.7351769093509	0.296656673030486	9.22000803625886	2.97077951849404e-20	9.04002248894175e-19
AC008013.1	6.25530318234107	2.09788028953721	0.83033795020676	2.52653788618817	0.0115192963157316	0.0377985252195489
FGD4	618.397228901326	-1.64204262887811	0.116356592185493	-14.1121581341984	3.19644030203576e-45	3.61129744761913e-43
PKP2	2002.40289963875	2.48421834977611	0.07920124146011	31.365901644702	5.9059510627246e-216	2.09070667620451e-212
AC067735.1	19.5297090972974	-1.22726423851956	0.385207165536958	-3.18598496683938	0.00144262093210889	0.00623677357988863
ABCD2	23.392885771363	-1.54833871377451	0.399131657287843	-3.8792681199374	0.000104771221727907	0.000597341327241887
MUC19	123.043878683816	-2.69875576992236	0.272221507053195	-9.91382275095186	3.62504633449114e-23	1.30945551266313e-21
PRICKLE1	1295.23129642331	-1.34772180125384	0.148535630509507	-9.07339065132642	1.15369767159759e-19	3.39398040785774e-18
AC079601.1	21.3924751965389	-1.33468843783972	0.547204037763656	-2.43910560911503	0.0147236646046062	0.046454342870148
NELL2	1188.8805916057	-1.92200715910289	0.141953793296043	-13.5396674824642	9.12008088245003e-42	8.8453349971098e-40
DBX2	5.1278164277967	-2.24691249749519	0.800904358119691	-2.80546918582182	0.00502433851270073	0.0185594695669154
SLC38A4	16.6591622604768	4.01070347639514	0.75180638784043	5.33475578455234	9.56732348363083e-08	9.30448492638822e-07
AMIGO2	4133.32409780165	1.10505102247701	0.168118787744053	6.57303706091053	4.92991810083168e-11	7.0417929026002e-10
AC004466.2	24.3895251672153	1.27180424475201	0.402439222754515	3.16023929289765	0.00157639611910606	0.00673424247180463
VDR	482.518432927843	1.92412813364407	0.262253165673138	7.33691099097058	2.18579867476527e-13	3.99194874049994e-12
DDN	88.0972611976452	-1.45185858768899	0.215462762169576	-6.73832718503036	1.60220466806715e-11	2.42212292880756e-10
PRPH	1219.61646749175	-1.0738534836877	0.156851927919456	-6.84628807520385	7.57907843576463e-12	1.19067770692042e-10
FAIM2	75.5980242534914	-1.71201302409435	0.234353787144624	-7.30525008771391	2.76751511526647e-13	4.98546910195749e-12
AQP6	5.63424387894102	-2.49012755845575	0.811823485475152	-3.06732633756993	0.00215982919850409	0.00889045972407498
LIMA1	15379.3047716005	1.08787189613056	0.092741197550824	11.730190302259	8.9257774525072e-32	5.52721612510941e-30
AC008147.2	46.5199557340742	1.03825674180729	0.328276653060403	3.16274926080794	0.00156286877367026	0.00668315271615912
SCN8A	706.369512391534	1.98079358681022	0.157755795067083	12.5560749509577	3.68147286448265e-36	2.90685812794095e-34
ACVRL1	52.2348629731375	-1.31540696128279	0.307570770807805	-4.27676192320877	1.89631413607734e-05	0.000126500352544858
KRT80	16442.5016539514	2.811239390912	0.317846369133307	8.84464843369958	9.18169264870874e-19	2.55930645483692e-17
KRT7	163.069260170037	1.5887523917072	0.283924308620212	5.59568991971158	2.19746144942187e-08	2.34779080411069e-07
KRT81	37.1899244396434	3.02683019021441	0.942332343957024	3.21206229375954	0.0013178579643205	0.00575952739962293
KRT4	8.81685123741924	4.4222632152106	1.38035872349339	3.20370577585717	0.00135671047848026	0.00591108319239399
KRT8	24266.1213192035	2.9010415000046	0.286878819280001	10.1124283322329	4.8662892784285e-24	1.87586178355393e-22
KRT18	20911.8931220957	3.22040035203003	0.259139877796929	12.4272666152666	1.85882142053662e-35	1.43048431058688e-33
IGFBP6	1208.91663949448	2.81947687706566	0.163287905718013	17.2669057433727	8.35011077120268e-67	2.03857876759017e-64
METTL7B	198.952172661723	1.36444097090324	0.414049447278578	3.29535754695797	0.000982965259484121	0.0044412214659525
ITGA7	977.943389644963	1.13081594978358	0.413020523622099	2.73791708912325	0.00618296615865754	0.0222094378751748
GDF11	2090.20367684101	-1.01981459391967	0.0829775932169209	-12.290240706954	1.02201259134108e-34	7.56360537982037e-33
MMP19	309.91176446387	2.60555091791706	0.332870305719417	7.82752583558271	4.97564418076575e-15	1.05894471342149e-13
ERBB3	123.695501745001	1.52054570759581	0.311128308699949	4.88719819147741	1.02281117598689e-06	8.50940437836333e-06
RNF41	3897.30179509307	1.02814130447862	0.100740009842552	10.2058884656207	1.86605381806714e-24	7.40840805527964e-23
NXPH4	242.580086509235	-1.26361790826338	0.470319866605422	-2.68672024718766	0.00721573589314229	0.0253200446671638
GLI1	92.2564078095844	-1.09710639046892	0.210143270820711	-5.22075432719873	1.78195802986132e-07	1.67102819224082e-06
ARHGAP9	144.491319935456	-1.6950943130301	0.222764455781704	-7.60935718888292	2.75462497275535e-14	5.50406720802667e-13
B4GALNT1	1792.21706008541	-1.05555076225917	0.140673227173365	-7.50356541517537	6.21049680393825e-14	1.19701408453402e-12
AGAP2	807.167310023002	-2.37876928341471	0.105976622408719	-22.4461700075752	1.39484727041621e-111	1.09727985272742e-108
DPY19L2	179.66455679858	7.22455591898147	1.19578588516676	6.04168021098023	1.52517528715455e-09	1.86069632964748e-08
SRGAP1	1173.07570111526	-1.06988286390078	0.158599750875296	-6.74580418945305	1.52181741735723e-11	2.30552082344276e-10
RPSAP52	68.7102664893738	2.16722249614754	0.405094073921976	5.34992396991955	8.7991190601411e-08	8.5967474166236e-07
GRIP1	28.2481909698422	-2.10643990902667	0.395240444664559	-5.32951507737121	9.84753454325686e-08	9.56386070867744e-07
CPM	130.781242657691	1.43386489820867	0.283231328349859	5.06252223778543	4.13745786113809e-07	3.66929457079637e-06
BEST3	130.271552112284	3.66142507892041	0.353794267166565	10.3490231999622	4.22777094143561e-25	1.74364766594354e-23
RAB3IP	989.325943006446	1.63576758902942	0.107230809854642	15.2546417512542	1.53334263925506e-52	2.41245908576129e-50
PTPRB	521.743671067104	-1.5682523655986	0.23274343085759	-6.73811655959549	1.60452835202443e-11	2.42391054032708e-10
PTPRR	327.163097820652	-2.2693436527689	0.157832642393504	-14.3781642273404	7.09516820529795e-47	8.76170771398421e-45
TPH2	4.00755694984855	-2.28893996748279	0.909656973486309	-2.51626715805882	0.0118605240356465	0.0387208008787474
TRHDE	168.931359086473	-1.73107112831135	0.245544421533819	-7.04993058892577	1.79007062987071e-12	2.95653967173047e-11
TRHDE-AS1	80.3260586308945	-1.11315851783626	0.299011330522958	-3.72279711236828	0.000197027843692353	0.00104962914472675
AC121761.2	21.2203479107484	1.11482109960011	0.383680333611062	2.90559875484837	0.00366551159499421	0.0141221596730776
GLIPR1	2375.45492008008	1.80271569933522	0.161240222457745	11.1803101723433	5.091173427072e-29	2.65691704154814e-27
LINC02407	206.439442165779	3.54344315620465	0.293910879458037	12.0561823459501	1.79931741592491e-33	1.24486976919365e-31
CSRP2	3034.44095229902	-1.54235645244021	0.119498050821288	-12.9069590829296	4.11222364682221e-38	3.52192057493967e-36
NAV3	501.593335351713	3.2280003407463	0.183588151063153	17.5828359404082	3.33471811255972e-69	8.74437193960106e-67
PAWR	3061.0423854244	2.69685743270604	0.324821744045192	8.30257666595999	1.01877367119738e-16	2.47866583920188e-15
PTPRQ	11.2531765137502	3.44046118017609	0.782994112241466	4.39398090788592	1.11293594359148e-05	7.7554985045548e-05
MGAT4C	6.64003659444027	-2.53667357642789	0.7425002133743	-3.41639440734967	0.00063456267879799	0.00302064350015
LINC02458	222.621602450449	-2.68317608442501	0.189765000727146	-14.1394676265041	2.1691917039976e-45	2.49046658340049e-43
AC024909.1	4.53717337613281	-2.51458848353488	0.834011003289254	-3.01505432616308	0.00256933230420924	0.0103691085201224
LUM	7743.10869423422	1.28616871805698	0.17409148558971	7.38788984251739	1.49177247866289e-13	2.77211263751529e-12
DCN	6485.31519504549	1.86757597646795	0.0851093498420304	21.9432527675786	1.0045419341885e-106	6.88273247811736e-104
PLEKHG7	15.1294259201469	4.53285044633761	1.30224061347141	3.48080869191623	0.000499902407657744	0.00242695477454868
NTN4	1529.80245789568	2.15129730108983	0.109786866702522	19.5952153996614	1.69865241126287e-85	7.36313820718845e-83
RN7SKP11	5.60002654589344	3.312681055367	1.37494214608401	2.40932395941305	0.0159821043069879	0.0497379930221682
ANO4	377.215038431162	1.26024072070179	0.119948291945833	10.5065332757793	8.06021776306706e-26	3.45856616742514e-24
ASCL1	1202.69343886928	-1.72063859004965	0.208185526459119	-8.26492897616262	1.39777938123513e-16	3.3546705149643e-15
AC025265.1	33.3304662210915	1.35255380057067	0.33931728248744	3.98610348006879	6.71672275861411e-05	0.000399393033015016
TXNRD1	29568.6256813771	1.07676575076161	0.102252832633301	10.5304246643525	6.2551645469333e-26	2.6894675096531e-24
AC089983.1	216.821717010169	2.28954892047256	0.550697754345977	4.15754177750678	3.21690459454432e-05	0.000205494898009387
EID3	68.9528597256537	1.89667776430604	0.357625859845907	5.3035252124197	1.13587507651251e-07	1.09563971957882e-06
CHST11	1834.44990951082	-1.47928970455018	0.155944556175977	-9.48599772140077	2.40075292350652e-21	7.82085768332491e-20
C12orf75	4050.55205562406	1.04794137369813	0.274358190471126	3.81961031270331	0.000133662672957269	0.000744752144179535
NUAK1	3124.18106397483	1.55570452388443	0.125592040572833	12.3869674924364	3.07451065606888e-35	2.32393616850189e-33
BTBD11	156.658578400816	-2.27763217561725	0.719834058349546	-3.16410726777706	0.0015555945027723	0.00665888678432424
SELPLG	216.759700907019	1.84057963589585	0.316286069412576	5.8193509417417	5.90765802649154e-09	6.73891817844684e-08
FAM222A	2500.85397766777	-2.19850941841135	0.0920026755010892	-23.8961465678823	3.35871721764862e-126	3.2426888046753e-123
TRPV4	37.5103495303022	-1.23054616914406	0.317605768240506	-3.87444527837489	0.000106867852958689	0.000608218970215046
AC144548.1	17.2535749055034	1.29202078770389	0.417856607791308	3.09201951964625	0.00198799776297514	0.0082680776357141
AC008125.1	38.9530200602287	-2.69588827289259	0.299717180276243	-8.99477390788157	2.36718933366726e-19	6.78530383901386e-18
HRK	87.2820837637854	-1.20087031146167	0.262529078412464	-4.57423733295922	4.77957809071801e-06	3.55331601844069e-05
TESC	117.328465312923	-1.30827259502279	0.186550919764954	-7.01295172744874	2.33341978080412e-12	3.81832327767947e-11
HSPB8	1380.91218941092	2.14991869429575	0.266184285655663	8.07680546956438	6.64854797987694e-16	1.51518411043547e-14
BICDL1	202.984983942233	2.23278057017362	0.314759180058332	7.09361541023151	1.30652899844749e-12	2.19875662649694e-11
PXN	15122.8832685967	1.37205678746151	0.133004734975519	10.3158491892342	5.97507349514514e-25	2.44529019338888e-23
HPD	55.0511543944212	2.90878746807293	0.413527846083556	7.03407883077645	2.00581703954066e-12	3.29493843154243e-11
WDR66	1099.08675664599	3.39184438398507	0.184892732571511	18.3449307975002	3.62387778810938e-75	1.1841717572222e-72
SCARB1	6668.36088082417	1.15041192751816	0.10404175294257	11.0572140028549	2.02283327687999e-28	1.0181274597377e-26
TMEM132B	27.7753528985743	3.12904693978721	0.377802928013235	8.28221992942731	1.20900046481156e-16	2.91477524093047e-15
IL17D	185.449063557289	-1.07433360764022	0.191581074119816	-5.60772306229125	2.05005708555246e-08	2.20026339045651e-07
LATS2	2501.66742242234	1.12772508178457	0.115057355706892	9.80141664873159	1.11017560249802e-22	3.86559504869801e-21
SLC7A1	13040.9676126723	1.29033290347639	0.0793887574982549	16.253345487927	2.11501169903105e-59	4.1595230080944e-57
LINC00426	5.4225114772305	-2.44344837225274	0.773326227719282	-3.15966054773421	0.00157953049247487	0.006744511224957
KL	11.0988398806713	3.69786961630948	0.906116966936828	4.08100692431609	4.48410190478406e-05	0.000276867222260504
STARD13	2188.87490659919	1.91964845263158	0.141156093330411	13.5994728058829	4.03330219654864e-42	3.98452737928806e-40
SMAD9	1077.57401667075	-1.7792647886862	0.121531662055272	-14.6403394687139	1.5529094646723e-48	2.04868304531923e-46
SMAD9-IT1	15.3660658907814	-1.59967242977439	0.441027550391717	-3.62714852701057	0.000286568466915395	0.00147807533688271
POSTN	1226.18553893688	1.83425419428661	0.103020286910551	17.8047863124204	6.48794050607328e-71	1.83738475131995e-68
LHFPL6	333.869936332048	1.63273170976469	0.188764969548179	8.64954823806948	5.17036981656906e-18	1.37790031247085e-16
CYCSP34	10.5248018957484	-1.79205217481121	0.579774450887444	-3.09094712964355	0.00199519156314876	0.00829312501003515
LINC01050	8.94542329154037	-2.77672853846934	0.723561506013275	-3.83758466335327	0.00012425040263344	0.000698353678733597
RUBCNL	105.518504841878	5.20121312715755	0.576538007431029	9.02145749303402	1.85603259829841e-19	5.37086272314145e-18
HTR2A	23.98502522909	1.52577240057041	0.530222375196304	2.8776084751337	0.00400702118923163	0.0152552661873597
LPAR6	24.5190327085656	-2.44452985830234	0.434169773305252	-5.63035477963516	1.79839307134338e-08	1.94292313506273e-07
CYSLTR2	102.101205137919	-2.14479887337596	0.522493976915402	-4.10492554581778	4.04445119611142e-05	0.000252584955617191
FAM124A	237.729356374692	-1.56836043496165	0.168372988033726	-9.31479837280962	1.2218438549499e-20	3.82208593212606e-19
ATP7B	1212.9686775686	1.15139225736752	0.100034870987386	11.5099089547754	1.17602491830249e-30	6.82480034555869e-29
PCDH8	8.91944411254193	-2.09113249363425	0.651563601406908	-3.20940655542898	0.00133009273062262	0.00580821743388659
DACH1	809.794782272163	-1.118273527854	0.0950212808635959	-11.7686640054799	5.66139737576112e-32	3.58949493316914e-30
KLF5	855.941495923953	3.04787222042593	0.193812232770909	15.725902213967	1.0050887468322e-55	1.79395672123664e-53
LMO7	1966.5373636478	1.31224255398189	0.0948587436173756	13.8336488966688	1.59709105083886e-43	1.65474214243012e-41
AL139002.1	17.7904868774114	6.70132742559743	1.27476014063898	5.25693203918217	1.46478411040649e-07	1.39190561813893e-06
LINC00377	18.731244486831	-1.17301644313456	0.385246959263197	-3.04484283374489	0.00232801930935146	0.00949810413573282
SLITRK5	467.472202747084	1.12802798855845	0.144994867316978	7.77977875652956	7.26514918608239e-15	1.52331459735824e-13
LINC00379	19.9657423347439	-2.40951702573274	0.406195524969574	-5.93191425708895	2.99422988346799e-09	3.52926985154607e-08
GPC5	7.43245716977326	2.0641884051692	0.608775959155631	3.39071931820734	0.000697094538697561	0.00328080833191584
HS6ST3	22.1618909115226	-1.04481849922387	0.345983306148642	-3.01985234737017	0.0025289794162314	0.0102295796611607
NALCN-AS1	73.9211359364485	1.40536791396883	0.200226233164457	7.01890003002014	2.23621705205502e-12	3.66774132707712e-11
NALCN	75.7048452861484	2.61145177814148	0.272267304110299	9.5914997457188	8.68137979604183e-22	2.89016468445029e-20
ITGBL1	304.743591228139	3.50837875606128	0.265732756206504	13.2026582125046	8.46927901348583e-40	7.62235111213725e-38
FGF14	57.3219685397482	-1.23871950205139	0.324199753353699	-3.82085269725656	0.000132991069372015	0.000741593676414174
LIPT1P1	6.3394829945612	-1.84816475066328	0.677074252494526	-2.72963377924081	0.00634047175717491	0.0226796261573585
LINC00460	141.084631703769	1.94909241747259	0.743248530184027	2.62239659860478	0.0087313758533804	0.0298350101553732
MYO16-AS1	5.88107744892621	4.4207880607543	1.35122967544315	3.27167774738551	0.00106911360162503	0.00478364712418697
AL161431.1	1676.97037883123	5.76993426501355	0.255780405561594	22.5581559007424	1.11682293088491e-112	9.12358425076748e-110
LINC00370	18.0408308603383	5.85554825144473	0.805619419389108	7.26838021839757	3.63823551654514e-13	6.45042757691309e-12
AL139385.1	57.9100521397944	1.58834812417082	0.302391288981656	5.25262526417279	1.49946417078812e-07	1.42054500390453e-06
MCF2L	101.723784008032	-1.80782591590358	0.178974401278036	-10.1010306669228	5.46646125701811e-24	2.09580572380983e-22
RASA3	898.645837954872	2.17153116015604	0.722549349028322	3.00537418388972	0.00265254309770948	0.0106623799007096
NDRG2	421.561130926834	-1.53397444664616	0.143896091996433	-10.6602926136742	1.56105517083294e-26	6.96571677069152e-25
SLC7A7	24.3935239043155	1.13719199592213	0.358421556660774	3.17277790576202	0.00150987978027082	0.00648793172829297
AJUBA	8910.88120003531	2.02657598716047	0.157684559041417	12.8520890027551	8.37184937735984e-38	7.11272323100492e-36
SLC7A8	138.853477701129	-1.77802784125414	0.17089035298768	-10.4044951055975	2.36506490211249e-25	9.83052417238146e-24
SLC22A17	291.457872788709	-1.21580746464172	0.127437066343573	-9.54045396308696	1.42208432546208e-21	4.67570759641093e-20
EFS	9.09807645202017	-1.5941543235597	0.584416155541777	-2.72777251012484	0.00637635652842514	0.0227849617536591
PCK2	1980.93419131659	1.09329589409435	0.198322745904741	5.5127105522202	3.53349082144607e-08	3.65213357895447e-07
NFATC4	3355.22332442103	-1.07045805030017	0.143102113649506	-7.4803790314516	7.41085565639444e-14	1.42063695073843e-12
STXBP6	573.602188476809	4.04659125340585	0.405183546796958	9.98705718777285	1.73660824613494e-23	6.50538962044201e-22
AKAP6	1974.62961216296	1.10564466216641	0.0983335212548122	11.2438225343456	2.48388930289061e-29	1.31894521983491e-27
AL136298.1	20.7733713182426	1.80384378555486	0.382241239354899	4.71912394538898	2.36862475773412e-06	1.85029753049918e-05
NPAS3	251.130278814969	1.2097145278336	0.167935070659635	7.20346573876408	5.87010365749649e-13	1.01946853381215e-11
INSM2	8.47119039704331	-1.96263564075857	0.630570096261784	-3.11247814064397	0.00185523752562459	0.00778144649373348
LINC00639	23.4617060087346	-3.6040706554531	0.909570773687369	-3.96238617127321	7.42043883701983e-05	0.00043780589138417
DOCK11P1	12.3036072421025	1.71963997491123	0.499968430236551	3.43949711804325	0.000582795989643547	0.00279363277364679
LINC00648	18.0117774554652	-1.5283443437288	0.460953447732458	-3.31561538642807	0.000914415828200236	0.00415803729200878
PYGL	2983.93871645575	1.02243276050261	0.124970394846387	8.1813997767982	2.80565399972515e-16	6.5557855835162e-15
FRMD6	4672.82647473346	1.39670133698394	0.0910015637986654	15.348102589468	3.64697910180585e-53	5.95860277864278e-51
GNG2	1401.2584148009	-1.28052642154812	0.116333081514879	-11.0074142700702	3.5196027640431e-28	1.74664398851111e-26
NID2	330.728329824791	3.54548931150697	0.401971713349084	8.82024578786209	1.14208749535203e-18	3.16270383328255e-17
PTGER2	83.8116892832912	-1.84384929357762	0.411856660999377	-4.4769199291411	7.57276349504272e-06	5.42846765557568e-05
GPR137C	274.660969497457	-1.06646658081099	0.197108505913543	-5.41055585535598	6.28294222345643e-08	6.27703164751714e-07
AL139317.4	8.11562678272779	-1.71012675890925	0.636204906276361	-2.68801252872826	0.00718786996859411	0.0252347699393288
LINC02331	28.3851826491621	4.12962772501612	1.2952582173252	3.18826599189164	0.00143128807259658	0.00619534515222158
BMP4	148.198545022117	2.84157313051351	0.211446391969713	13.4387402123207	3.58487692876281e-41	3.41447470703687e-39
SAMD4A	2395.3355840592	1.28469525990654	0.15552604211144	8.26032246732036	1.45279449665707e-16	3.48277145699732e-15
PELI2	429.168182152328	-1.88581631314367	0.125216449765575	-15.0604518549617	2.94765476673061e-51	4.3781949122628e-49
DACT1	1303.78909548148	2.19320171418747	0.196779241219186	11.145493297967	7.53257168022197e-29	3.90223957287597e-27
DAAM1	2647.34731990672	2.0210429518125	0.0801126544997693	25.2275119883628	1.99958730977108e-140	2.23532812944935e-137
SIX4	504.729415490237	1.07884271962547	0.351108572419065	3.07267553222204	0.0021214902190872	0.00875470220583101
AL355916.1	33.8454531542603	1.63670789065751	0.321206546009974	5.09549979908156	3.47822390041356e-07	3.11719306518076e-06
HIF1A-AS2	7.60268481735097	3.17511351140062	0.687461456037333	4.61860586294192	3.86326869888034e-06	2.90565960213238e-05
SYT16	29.6959230096376	-1.21772660457439	0.347871419065097	-3.50050776763156	0.000464372705099461	0.0022736920830596
SYNE2	2200.01599310129	-1.16947231988494	0.162984028838323	-7.17537987139242	7.21066884023211e-13	1.2401182685549e-11
SPTB	228.768895212388	1.43303809538752	0.298971033501611	4.79323390832711	1.64114088260087e-06	1.31887371723202e-05
PLEK2	56.1262563264949	4.86293366961061	1.25831255027643	3.86464687850589	0.000111250029337402	0.000630961448097844
AC005225.5	18.4843770493686	-1.17520451619389	0.436897298558328	-2.68988734897613	0.00714761426334967	0.0251372582059302
NPC2	2391.98542928546	1.01170810234444	0.0872453749502464	11.5961230371396	4.3117239023704e-31	2.55812892978624e-29
PGF	85.9805695711747	-1.37377033067423	0.223292378724391	-6.15233864461567	7.6348633790367e-10	9.61259621640424e-09
JDP2	391.859720649572	2.0745090325408	0.116769889766959	17.765787367625	1.30101741940725e-70	3.58878051794934e-68
TGFB3	336.003108503086	-1.32799500295364	0.184289118352984	-7.20604132692207	5.76019274933233e-13	1.0011988052031e-11
VASH1	2686.2616494414	-1.69999432943229	0.11272491261914	-15.0809105984939	2.16265544014844e-51	3.30466198192466e-49
EML5	1189.96219912567	-1.30023423382723	0.121879406865524	-10.6682028348058	1.43372532683384e-26	6.43812387779088e-25
AL121768.1	8.15062186943055	-1.94274327469234	0.70722601903616	-2.74699066832976	0.00601448457227682	0.021696272472004
TTC8	2754.30385254262	-1.1667612517722	0.0911779581277854	-12.7965275350539	1.71447768067784e-37	1.44505975942846e-35
CHGA	19630.2115218782	-3.15414196219106	0.824750361728248	-3.82435959843851	0.000131112435564926	0.000732078898895644
GSC	15.990860416889	-1.24162049192382	0.466231620642279	-2.66309799025078	0.00774248638643732	0.0269370042338949
AL133467.2	410.654937292836	1.17834217282459	0.352362308628835	3.34412093452882	0.000825437468268896	0.00380523727046604
BDKRB1	688.789209205745	3.01100569888685	0.149510285144696	20.1391208368895	3.35233855472416e-90	1.65589932331026e-87
AL355102.4	6.33912112003792	1.85042841911026	0.654537758532447	2.8270766582804	0.00469750811491567	0.017504398659791
DLK1	65.944720173287	-1.83856188997186	0.260105676547759	-7.06851889729626	1.56596029337938e-12	2.5964868564698e-11
DIO3OS	25.7231770471447	-1.69340435866623	0.472241665824628	-3.58588511182978	0.000335936841398872	0.00170741768636326
DIO3	14.1889757766011	-1.40123402967086	0.469306390262071	-2.98575527362494	0.0028287892627774	0.0112784655679363
PPP1R13B	3039.9942660133	-1.26590118140506	0.0878833624336064	-14.4043325875408	4.85989796611125e-47	6.07201369412958e-45
AL359399.1	27.8053545681626	-1.89851445180692	0.346686345410843	-5.47617313729814	4.34622457906485e-08	4.44403857274719e-07
KIF26A	2128.0783555495	-1.23152940383387	0.100297555873678	-12.2787578730727	1.17792854063248e-34	8.65716339205322e-33
C14orf144	92.6801481782743	-1.39022110472863	0.189647362479272	-7.33055860389609	2.29195377381173e-13	4.17863503482929e-12
AHNAK2	5418.77861981531	2.62124595826389	0.164620616866914	15.9229506495107	4.39168402543977e-57	8.25481138941069e-55
LINC02298	21.257423032707	2.89948919984843	1.15097602555224	2.5191569029053	0.011763622335942	0.0384813396604664
GABRB3	11.586297905652	-1.68801927183705	0.5210497710377	-3.23965073139801	0.00119676193802067	0.00529677507054785
OCA2	18.3274201650005	-1.84666383193683	0.396344715247887	-4.65923667174891	3.17384122762174e-06	2.42316274891034e-05
GOLGA8M	8.49740526359561	2.45380391737356	0.685068369168507	3.58183800012813	0.00034118534837078	0.00173132826331859
LINC02249	34.8783490440919	-1.27451176289938	0.310829830014634	-4.10035215358634	4.12521915642331e-05	0.000256723278296018
AC135731.1	7.67890685535481	-2.17357873903685	0.618687640877903	-3.51320859739915	0.000442729749320598	0.00217776282435607
CHRFAM7A	28.4296158816068	-2.00713062633607	0.423472223663837	-4.73969841273315	2.14036555205867e-06	1.68188547264988e-05
OTUD7A	41.7191420251179	-1.8137889466034	0.285109491009553	-6.36172770040344	1.99496885394677e-10	2.68014791004613e-09
CHRNA7	44.7839979021847	-1.88870764765124	0.249061789630804	-7.58328947387298	3.36902017565247e-14	6.65037068130655e-13
GREM1	3006.98473980089	2.67877666467763	0.212741693743756	12.5916862723871	2.34607326344401e-36	1.8875225801345e-34
RYR3	18.1042700463979	-1.26441772047225	0.441704179934753	-2.86258943861256	0.0042019464944356	0.0158863196051641
NANOGP8	25.9042956387467	-1.09064552584857	0.370450046223816	-2.9441095687963	0.00323885313079941	0.0126807816586506
RASGRP1	253.320391621092	2.54083433492442	0.233085227511831	10.9008810298604	1.14146622753455e-27	5.5479960349734e-26
AC113146.1	39.9990314742933	-1.13762510945808	0.291115893299798	-3.90780831840923	9.31371494034932e-05	0.000537709446406685
THBS1	36566.0892388997	2.28192446714294	0.112211181063796	20.3359811875217	6.17912302018399e-92	3.20108714509044e-89
AC037198.2	30.703516129198	3.38090258411447	0.411620357144191	8.21364280321571	2.14577264862672e-16	5.06965640231718e-15
BMF	384.574853367389	-1.74230029220178	0.216343122093425	-8.05341198436336	8.05173061831858e-16	1.8251735147608e-14
AC020658.4	6.90595371849467	-1.52227494775786	0.62850411623434	-2.42206042639548	0.0154327841040507	0.0483754920853064
C15orf52	4112.73609815723	1.44175838706791	0.0835029453232581	17.2659584819021	8.48826931820917e-67	2.04875954907685e-64
CHAC1	512.349730633105	1.42085639115159	0.229206372690749	6.19902655616232	5.68134462487554e-10	7.27376490852059e-09
FRMD5	836.410409391811	1.68783395998173	0.139144341746147	12.1300941080377	7.31653083659477e-34	5.1801038323091e-32
ACTBP7	17.1160764251431	1.4256860024543	0.430423895023542	3.31228358587369	0.000925376908125594	0.0042042792574519
DUOX2	15.9582857881302	-2.20956341088402	0.536273071661806	-4.12022070031787	3.78509653993476e-05	0.000238349986683114
DUOXA1	7.83530775883412	-1.75761955424058	0.650171253045134	-2.70331785050264	0.00686510633223774	0.0242741565667937
SHF	363.117677024048	-1.775881264841	0.134803955982693	-13.1738067469548	1.24175205641434e-39	1.10818544866557e-37
SQOR	236.034564288387	1.46945647411782	0.500688689904022	2.93487051684652	0.00333686901241032	0.0130106968511076
SEMA6D	227.107958671655	-1.68932118731522	0.261421329148825	-6.46206333972661	1.03284846412383e-10	1.43196484190537e-09
FBN1	3828.0314353659	1.56534798481654	0.137439108513656	11.389392740866	4.72269528707881e-30	2.61224083066547e-28
FGF7	27.2688324631531	1.78649351900148	0.402208357000372	4.44171158532102	8.92461307653012e-06	6.33340400085198e-05
ATP8B4	29.4424825668253	2.18137207065636	0.849048168353911	2.56919707498515	0.0101934468986066	0.0340851404481116
SLC27A2	1197.28305068343	1.368060109686	0.35212298957437	3.88517691315652	0.000102255398240374	0.000585261293081524
SCG3	64.5728511249995	-1.26734230895454	0.212633413379905	-5.96022181466946	2.51895776090679e-09	2.98897557774638e-08
AC023906.5	31.5310559408444	1.58751387559207	0.443877624798897	3.57646744710619	0.000348268662511043	0.00176250330992008
GCOM1	23.7276654713806	2.42352904366099	0.533744879778662	4.54061319457716	5.60908546297921e-06	4.10392611896929e-05
MYZAP	41.8716129414663	2.92015221700769	0.450872252517339	6.47667316119744	9.37669961684334e-11	1.30683136392226e-09
ALDH1A2	35.7344244381892	-1.15199278624106	0.27341738716596	-4.21331210199086	2.51652946796249e-05	0.000164363732778362
ANXA2	39915.9435034404	1.48529566825539	0.129598725770673	11.4607274062527	2.07762478161657e-30	1.17676667630762e-28
AC103740.1	39.9342734294402	2.37873404291002	0.299156496886524	7.95147044328546	1.84310598234921e-15	4.05674311555412e-14
AC103740.2	259.470093355828	1.37366316580909	0.506649870355056	2.71126718111353	0.00670265930965467	0.0237709941120496
TPM1	28069.6535237005	1.94342140191035	0.15863214930267	12.2511194007862	1.6569292375521e-34	1.20524578786324e-32
LACTB	1569.94168959799	1.14257475327319	0.105216338246339	10.8592902235214	1.80143897926628e-27	8.67631834911922e-26
SNX22	75.9192956366459	-1.30704544144387	0.328252608732748	-3.9818280393562	6.83872519804468e-05	0.000405738891638182
CILP	136.000892295785	-2.46442724164279	0.273457909009201	-9.01208983339324	2.02166628734934e-19	5.8342652096875e-18
IGDCC3	638.835236517645	-1.43625469108253	0.0936047382665922	-15.3438246575936	3.89551003067791e-53	6.31607885890067e-51
LCTL	64.2763769693285	1.63457926283508	0.368777210291101	4.43243025116655	9.31768492505726e-06	6.59033059634419e-05
AC110048.2	30.8093410346154	2.44444990610034	0.340728544908876	7.17418585153785	7.27387418986649e-13	1.24896594820343e-11
SMAD3	3684.09280956103	1.43288448730425	0.0763111232482749	18.7768758512756	1.16750612533318e-78	4.20302205119945e-76
SKOR1	22.1313759850842	-1.59827216812714	0.577514575200078	-2.76750100648702	0.00564878710334935	0.020548079821055
CALML4	69.2136831000473	-1.00765162098182	0.242008275906706	-4.16370728317683	3.1312149605456e-05	0.000200443055340532
EWSAT1	21.4960866671101	-1.35898822052344	0.450012373067768	-3.01989078935567	0.00252865846088137	0.0102295796611607
TLE3	629.38473857133	-1.08241017330413	0.195422798129682	-5.53881217372522	3.04530030537885e-08	3.1894565328524e-07
UACA	4333.41362245292	1.22645838142518	0.0994714931625019	12.3297473721599	6.26428087159358e-35	4.68497625748759e-33
ISLR2	6.45811292304156	-2.58574626449823	0.74122303787709	-3.48848609981683	0.000485764077887531	0.00236751468892408
ISLR	1576.11225862618	-2.81207743746012	0.190949748463183	-14.7267930965738	4.33808651962679e-49	5.75880985480457e-47
STRA6	1363.40837384017	-2.80301000345156	0.36861297128358	-7.60420880928568	2.86652109655276e-14	5.71689277847706e-13
CCDC33	97.619129911606	-3.03688395772136	0.303771464457876	-9.99726542169166	1.56663419304022e-23	5.87903008130286e-22
CYP11A1	8.11362276106503	3.70766341425305	0.762068337016946	4.86526369638502	1.14304305178545e-06	9.41746874318189e-06
AC012435.1	38.6451513547886	-1.39252043401431	0.322852759942031	-4.31317494161841	1.60926679067798e-05	0.000109308687668693
NRG4	87.2755279429167	1.10820388654077	0.287644015113945	3.85269231519306	0.000116826154803483	0.000659592644345021
AC011270.2	10.8965860641726	-2.27782444791744	0.613349733379078	-3.71374490597463	0.000204214647897368	0.00108573417887312
CRABP1	7323.1891533472	-1.25471658381737	0.275090954735171	-4.56109720156113	5.08870162523816e-06	3.76206134772219e-05
AC027228.2	384.794459471049	-2.159743550207	0.187574046868158	-11.5140851640581	1.12042271480243e-30	6.51993930476809e-29
CHRNA3	7319.38122165765	-1.52913734076992	0.142072755987783	-10.7630581960513	5.14343956378111e-27	2.39576000734015e-25
AC067863.3	7.2642111041998	-2.29780138214405	0.6737148213337	-3.41064395406246	0.000648096619937448	0.00307816909827178
CHRNB4	1626.92795879126	-1.62431995571177	0.146509712101457	-11.0867732412642	1.45439730122121e-28	7.37264884915001e-27
AC022748.2	188.472201921381	-1.98456355120768	0.238336874956874	-8.32671634033455	8.31155795396729e-17	2.03150162189028e-15
AC067863.1	66.0445370663855	-2.43004255413615	0.274451207531237	-8.85418787548809	8.42952993552533e-19	2.35893564994148e-17
CTSH	1013.83416308445	1.04180625009203	0.0958811753515069	10.8655974050453	1.68119219486757e-27	8.115573231588e-26
RASGRF1	62.6330839327789	2.40911373383133	0.370731200407764	6.49827619359138	8.1245546486356e-11	1.14055215292148e-09
ARNT2	1004.46776506197	-1.19562420987351	0.19589862151814	-6.10328036311783	1.0391333038988e-09	1.29156079700347e-08
TMC3	148.793182284077	-2.73444716296083	0.272356975100336	-10.0399380700768	1.0173801095882e-23	3.85189902453716e-22
MEX3B	464.904595369118	-1.07898057917973	0.120463875545727	-8.95688084325461	3.33992307508994e-19	9.49664874362923e-18
AP3B2	62.9265284588859	-1.30565150210339	0.26562367704379	-4.91541837171444	8.85930590266849e-07	7.44349910493191e-06
BNC1	26.0567763789573	6.48795872644848	0.893485984363979	7.26139955185405	3.83105450581908e-13	6.76968366918447e-12
DNM1P51	31.8492332469371	-1.38803207569657	0.482532166960173	-2.87655864362537	0.00402037482967097	0.0152978791440723
AGBL1	18.2068198006386	-2.03289076850918	0.405325142527781	-5.01545686465736	5.29075940035782e-07	4.60745099071751e-06
MFGE8	5139.94461648828	1.05180235920873	0.131291870737364	8.011176574007	1.13616184557248e-15	2.55636415253808e-14
MIR9-3HG	12.3554859352711	-1.45742374623443	0.494737243568389	-2.94585411787979	0.00322064256456535	0.0126164603598982
ZNF710-AS1	109.887609187505	-1.74287911101062	0.216808233540266	-8.03880499624535	9.07188153899273e-16	2.05422989219835e-14
IDH2	2348.69397834838	-1.12397826932023	0.12782657613993	-8.7929936266917	1.45626736256121e-18	3.99626857633076e-17
NR2F2-AS1	51.4275691957707	5.21110892617952	1.24885956843846	4.1726940785627	3.0101899680309e-05	0.000193453660880412
NR2F2	2658.18316685968	3.55012845298153	0.312120125429901	11.3742375570679	5.61917520881052e-30	3.06815633509346e-28
AC036108.2	8.6252056763532	-1.36250453400832	0.552815413426904	-2.46466451715256	0.0137141589306479	0.043763331683738
ALDH1A3	2402.0469771328	-1.27801579993572	0.148878521938107	-8.58428592182709	9.14023847831502e-18	2.38792946223138e-16
TARSL2	913.089356288882	1.46735164521664	0.108163912721459	13.5660000484203	6.3704838786961e-42	6.2643091473845e-40
NHLRC4	22.6159228511451	-1.11835202112534	0.333295868175809	-3.35543319887611	0.000792407915379074	0.00367162829900775
MSLN	86.5496095953663	3.04744584382613	0.411864767737217	7.39914186049169	1.37067363535558e-13	2.551543209023e-12
TMEM204	11.3303959884705	-1.55330736747336	0.458260869951491	-3.38957015386843	0.000700022946474487	0.00329094452924261
RAB26	448.724416947829	-1.6264829955289	0.244578688959264	-6.65014193366537	2.92810514197085e-11	4.28621317818476e-10
CASKIN1	122.78241666226	-1.22198821157938	0.21442244490744	-5.6989752733529	1.20529703911808e-08	1.32782723604088e-07
NTN3	41.3075668731671	-2.08688555776159	0.34227509313239	-6.09710025542054	1.08009784762629e-09	1.33846431059407e-08
AC106820.4	170.877404731209	-1.37482763630934	0.212548808511779	-6.46829142885148	9.91172032738643e-11	1.3768799199064e-09
AC004233.3	30.9352659223854	1.92227891556961	0.512088054950504	3.75380541878761	0.000174170085133042	0.000942995821622688
TNFRSF12A	9173.94487279303	1.75372913480032	0.156595165901116	11.1991268996626	4.11771622474328e-29	2.15419439934846e-27
VASN	3776.12420580047	1.84618503358811	0.121992196681385	15.1336321814904	9.71802862667474e-52	1.5066491097122e-49
AC012173.1	8.76056174181738	-2.01250504949332	0.66836446750959	-3.01108922949205	0.00260312344580564	0.0104795947666626
AC131649.2	33.3980723585856	1.82932396125293	0.313976327237598	5.8263117393198	5.6665723036051e-09	6.48480580434118e-08
CPPED1	1568.47535515071	1.24694216695228	0.240591265417653	5.18282392666109	2.18551338787136e-07	2.0262027218851e-06
ABCC6	60.8443939429859	-2.3633538019772	0.609558798529028	-3.87715476780975	0.000105685134552894	0.000601971643310129
XYLT1	311.62677505954	-1.30160473280205	0.167425366666273	-7.77423850829321	7.59026087700446e-15	1.58991263340804e-13
GPRC5B	1040.67072504963	1.26730157960406	0.118564719449367	10.6886904088299	1.14983032371575e-26	5.25212818832743e-25
AC138904.1	21.1230692713808	-1.2088048749049	0.486645375173335	-2.48395430548239	0.0129932479519301	0.0418717321345769
SBK1	67.4879463383045	-2.28342132892585	0.272671582499246	-8.37425487466104	5.55743669154366e-17	1.37736237255995e-15
PRRT2	258.243641265656	-1.81065493572119	0.198980865076108	-9.09964350104034	9.06288185404511e-20	2.69601695490082e-18
FAM57B	25.3161479896941	-1.18021310997916	0.4006450878833	-2.94578205417292	0.00322139295404316	0.0126170729013234
ITGAL	8.88188826999099	-2.07946751293576	0.579718227614593	-3.58703144714337	0.000334464000307292	0.00170115310501123
AC135048.4	11.1289415047624	-1.56105895716239	0.549549242976206	-2.84061706410171	0.0045026343757652	0.0168670113123903
STX1B	250.756818492974	-1.07539347392407	0.196384690777526	-5.47595369917267	4.35161470739991e-08	4.44580550193238e-07
PRSS8	24.807360270019	2.5430728325161	0.431330906055001	5.89587436656307	3.72702473596818e-09	4.34717217967952e-08
AC142381.3	26.8892617387335	1.56888056149133	0.40076126932774	3.91475095416046	9.04975690734383e-05	0.000524609270502137
MYLK3	74.8682051502005	2.31599505928708	0.227337618113568	10.1874695376201	2.25558873892819e-24	8.88844245173186e-23
CBLN1	7.390689160316	-1.92283664213045	0.662665433067289	-2.90167035457123	0.00371178901622863	0.0142461174585933
ZNF423	360.440335547452	-1.81557890052273	0.137893333913268	-13.1665458292907	1.36710590975312e-39	1.21495102607348e-37
AC027348.1	20.4787567285831	-1.07486494446932	0.406256810018169	-2.6457770502881	0.00815035145309799	0.0281302347844981
NKD1	167.914990695979	-1.94026490829471	0.588141678904296	-3.29897536238107	0.000970384276784895	0.00438624431558016
NOD2	49.5616935238588	-3.92854804207167	1.30727977476654	-3.00513181485825	0.00265465776472357	0.0106688611017462
AC007728.2	15.1802939474985	3.16856283900562	1.31422022202557	2.41098317154335	0.0159095825043457	0.0495679995419835
TOX3	100.540068193037	-1.00776959478002	0.166754722773255	-6.04342460603254	1.5087689609812e-09	1.84173866271498e-08
LPCAT2	1164.83644606993	-1.06443769225655	0.19881473428905	-5.35391753565409	8.60700977793609e-08	8.43622001307626e-07
SLC6A2	969.157586339781	-2.92443673907813	0.131442999275485	-22.248706703268	1.16092237409519e-109	8.50275559509721e-107
AC136621.1	233.401044237242	-3.20900256249725	0.198530543488226	-16.1637726171216	9.08289070928429e-59	1.73802341139818e-56
AC007495.1	8.88090327600848	-1.4217044388379	0.553502595492468	-2.5685596606335	0.0102122131595238	0.034131771441115
GNAO1	753.606129650325	-1.91668121327148	0.335346463053745	-5.71552535791707	1.09365610011978e-08	1.21111864267696e-07
AC009102.1	4.32769426583962	-2.00613666219029	0.776584756483535	-2.58328102044432	0.00978655716336774	0.0329058847791564
MT2A	5724.33687299683	1.06751118288271	0.176952733721909	6.03274761813154	1.61195068207299e-09	1.95868606906352e-08
ADGRG1	679.750812963777	2.20669619633149	0.158366484636868	13.9341111308457	3.93063365662666e-44	4.28136712137181e-42
CNGB1	7.46809982370769	-1.95319951294022	0.713416655675553	-2.73781036285267	0.00618497292992746	0.0222094378751748
MMP15	1377.25214856608	-1.33413477567887	0.167982009717253	-7.94212890966405	1.98740229384057e-15	4.35628738092607e-14
LINC02137	22.3505291515425	-1.24659273305806	0.365149879718654	-3.41392070023016	0.000640352109544626	0.00304410895405726
AC092378.2	5.94249251928614	-2.08151299687572	0.774355299727149	-2.68805934124705	0.00718686234899488	0.0252347699393288
CDH8	4.39732851948158	-2.83320267017281	0.879039182472604	-3.2230675567879	0.00126825638296639	0.00556335513717599
AC009110.1	36.7636593043386	-2.42415162392853	0.378936691458874	-6.39724702982904	1.58203273142213e-10	2.14711662718249e-09
CDH5	76.7387581176841	-1.93491590199844	0.290865514094323	-6.65226989188886	2.88606832954593e-11	4.23343172096378e-10
LINC00920	67.5159794402807	-1.01225747257172	0.289286110070848	-3.4991568462233	0.000466731942844982	0.00228366424004317
RRAD	102.423387665157	1.2414886358289	0.406456023445751	3.05442302294876	0.00225493874086707	0.00923720325091928
TPPP3	35.6681305569398	-1.24855257148554	0.311386576169127	-4.00965445217973	6.08076679211027e-05	0.000364537077799668
ZDHHC1	245.26880377874	-1.07070993617502	0.382364577526329	-2.80023307363322	0.0051065720984915	0.0188239485199513
CDH3	29.9309533946763	1.24063599876981	0.310094656825709	4.0008299771096	6.31206999982492e-05	0.000376914160236945
CDH1	35.8505448481803	3.18672351938604	1.10762420890228	2.87708005456495	0.00401373754842614	0.0152780977649769
AC099314.1	12.0333101201731	6.08601167505585	1.26295070394602	4.81888299839451	1.44364178333719e-06	1.17257940642761e-05
MLKL	378.042619304701	1.58600992720919	0.542478483933974	2.92363655735741	0.00345968435320674	0.0134314925355714
PKD1L2	132.579965537475	1.79774363477791	0.385104690308306	4.66819459752276	3.03858032515057e-06	2.33078534150228e-05
HSD17B2	108.419919730049	2.38020395876561	0.3320289754741	7.16866338357052	7.57335138483294e-13	1.2982888088285e-11
ATP2C2-AS1	128.369203724683	1.45245417730563	0.246978992748732	5.88088145125488	4.08087379124558e-09	4.73907924144648e-08
COTL1	4851.3256261417	2.65908635465394	0.172765564880355	15.3912983556383	1.87237194818547e-53	3.10696720152026e-51
CRISPLD2	674.130835839834	2.30980329677645	0.345342368901167	6.6884445836343	2.25555026346967e-11	3.34318824815742e-10
GSE1	4727.36950290135	-1.03829804137237	0.0823587971610803	-12.6070083240972	1.93188051614047e-36	1.56615046422991e-34
C16orf74	123.388166216043	2.45584155661577	0.260885131111485	9.41349760391793	4.79896128833353e-21	1.53278101901059e-19
AC018695.6	4.91660657961747	3.06055459843817	0.98705644241257	3.10068853910476	0.00193071255917661	0.00805506477252234
FOXF1	150.089013915	1.57261258454568	0.258896028815197	6.07430168682975	1.24528422171025e-09	1.53066185585218e-08
SLC7A5	17049.7483397453	2.01319829389566	0.233436534081937	8.6241783095915	6.45544706807901e-18	1.70964707887778e-16
ZNF469	122.860815633655	-1.11065214177133	0.315454648988718	-3.52079814113328	0.000430250011698895	0.00212276660824263
ZFPM1	254.726089434596	-1.10707421892825	0.191927761276239	-5.76818179697755	8.01313393978875e-09	9.01000343468041e-08
AC138028.6	34.6981343334286	2.42492212344397	0.319670604293737	7.58569005367718	3.30722153758255e-14	6.53445446123288e-13
PIEZO1	9654.66847325181	2.29639538013879	0.115778614855367	19.8343656383131	1.50401703958447e-87	7.09896042683871e-85
MIR22HG	842.936190417016	1.50051164713009	0.139889002437311	10.7264446881914	7.6482435566441e-27	3.5447051949975e-25
SERPINF1	245.09341041097	-2.12271105958818	0.346816305939529	-6.12056302784764	9.32452903536781e-10	1.16638985106721e-08
ATP2A3	52.5917999206009	-1.18207814839843	0.477783469722534	-2.47408758005986	0.0133576946867261	0.0428640935407254
SOX15	39.6373241071454	2.3617877984076	0.379515620424261	6.22316360988608	4.87228819108257e-10	6.28338804970211e-09
TMEM88	80.5843639214508	1.1233473202282	0.240786778788837	4.665319773281	3.08137469660811e-06	2.36105333895946e-05
ALOXE3	165.453626578233	3.0771621198047	0.616658480045803	4.99005887274288	6.03608931522555e-07	5.20107655397122e-06
HES7	89.913024863696	-1.05550025132801	0.35995405091849	-2.93231941308814	0.0033644052368873	0.0131047069927538
NTN1	21.3417644753366	-2.08630447049852	0.40937907238529	-5.09626556712449	3.46419080108061e-07	3.10772037115592e-06
GAS7	460.57429123362	1.87590384017784	0.113516657535894	16.5253618358581	2.40989273586946e-61	4.96952637959877e-59
MYH8	56.1034602755967	-2.58773700588493	0.297121914857876	-8.70934413277035	3.05638059038696e-18	8.21740806833154e-17
ADORA2B	383.992823292353	3.12843081105727	0.340321390777287	9.19257765111972	3.83538408183218e-20	1.15879883212113e-18
TTC19	1725.83215540195	1.37945260207289	0.0704776498695813	19.5729086401939	2.63221411541618e-85	1.07515822714307e-82
AC002553.1	9.61345603765604	1.66110878720787	0.612993249343427	2.7098321049817	0.00673172744847971	0.0238619724190354
AC093484.4	22.7280069273652	-1.62273970427931	0.50154388487994	-3.23548896357846	0.00121434579828946	0.00535896629039438
TOM1L2	1766.53550799906	1.00148431222383	0.140557044545101	7.12510934948179	1.03998089496122e-12	1.76572295835143e-11
RNF112	110.295368814137	-1.1075936846706	0.289574802575323	-3.82489662367116	0.000130826970665381	0.000731010568654403
CCDC144CP	46.5944564074169	-1.68099143565937	0.382369380702542	-4.39625011963778	1.10137016775858e-05	7.67742118910148e-05
MAP2K3	2796.64698107914	1.39366975903222	0.152530405495893	9.13699635493165	6.42109396789764e-20	1.92905284127505e-18
VTN	97.0789772625214	1.60391980767972	0.290047987270355	5.52984291590584	3.20517669467858e-08	3.34371085436999e-07
PROCA1	167.628000085465	-1.09090888904181	0.242127719843961	-4.50551010741292	6.62136871664389e-06	4.78685743844507e-05
CORO6	1368.40154428333	-1.36720753612922	0.165002452131107	-8.28598313825586	1.17137380137007e-16	2.83048686474407e-15
RAB11FIP4	206.047352442932	-1.2097673138558	0.278254453433187	-4.34770153336032	1.37571640898645e-05	9.47170713999097e-05
RHBDL3	35.3467191216744	-2.22293013507501	0.682134807565533	-3.25878420280064	0.00111890742540482	0.00498962706605047
CDK5R1	523.424977217264	-1.07562922174944	0.129473274317644	-8.30773167217922	9.75488035618001e-17	2.37880205241405e-15
ASIC2	69.5605198998338	3.19093915490279	0.264171099141058	12.0790622641084	1.36264870116961e-33	9.45838510223612e-32
AC060766.1	62.9240322715408	3.76499975211746	1.31203595047468	2.86958581489732	0.00411009786958895	0.0155945835566398
SLFN12	319.071807342284	2.68621503266294	0.907005340898725	2.96163088742261	0.0030601439634758	0.012072336141201
MMP28	111.683286447948	1.54036094037427	0.264405101200024	5.82576105144422	5.68529127946226e-09	6.50272411285829e-08
LHX1	256.765809548733	1.33292563439718	0.405858391014086	3.28421356785726	0.00102267393169077	0.00460300790614792
DUSP14	2075.97209163061	1.44842777917568	0.140672327388442	10.2964655953697	7.30978376253912e-25	2.98003468553418e-23
ARHGAP23	6451.37971385785	1.40892518951166	0.125765178927294	11.2028241960851	3.94938687449679e-29	2.07123400529165e-27
LASP1	15611.6071158409	1.03531239988687	0.124783156557462	8.29689221245264	1.0687026037782e-16	2.59123782011975e-15
STAC2	106.983773754336	-2.14083455941588	0.260776054247955	-8.20947523571433	2.22157277629727e-16	5.2391132779463e-15
IGFBP4	2216.59621556132	1.25374772149664	0.135508579360005	9.25216489921135	2.19990983573688e-20	6.78172495080572e-19
KRT34	59.4892350140231	3.16545776769392	1.28602445716218	2.46142890212136	0.0138384822538459	0.044087200100748
KRT15	57.6107785203652	2.42409776969304	0.561110481899646	4.32017908752343	1.55902625529628e-05	0.000106269953987461
CAVIN1	21219.8851819478	3.16252841390133	0.349196553738323	9.05658541026503	1.34598047577941e-19	3.93241063350133e-18
WNK4	229.511857246352	1.47907247248027	0.168020643722669	8.80292111558382	1.33300259013812e-18	3.67700974214723e-17
RND2	346.905615537015	-1.44342708617512	0.37055373747371	-3.89532459182802	9.80673111508846e-05	0.000563532771582794
PYY	12.1676678715145	-1.78566934446182	0.473713736819804	-3.76951142782898	0.000163567419812028	0.000892415103212812
HDAC5	2178.3282631588	-1.15561004249334	0.125170996835754	-9.2322508544827	2.65003560225492e-20	8.11048360113754e-19
RUNDC3A	152.688496614815	-1.44838541886271	0.169221184472851	-8.55912587643589	1.13726492523617e-17	2.96386589104494e-16
ADAM11	200.788853121105	-1.18741976537	0.150496410482454	-7.89002050988077	3.02136877469234e-15	6.52173503805542e-14
C1QL1	332.764104517588	-1.51657202636282	0.143247560999019	-10.587070493809	3.42131776493077e-26	1.50142126708945e-24
PLCD3	2468.03178721539	1.01570032249356	0.121871389492799	8.3341982619602	7.80250859062541e-17	1.91147961320512e-15
AC138150.2	55.921421407373	2.83832421387427	0.663533277390145	4.27759135915256	1.88926429409209e-05	0.000126109282232922
AC018521.4	9.18114169058205	-2.2733435993102	0.601693705534006	-3.7782406204376	0.000157940238132291	0.000866163350872674
HOXB2	906.309214900407	-1.04355191013429	0.193630412110836	-5.38940086300572	7.06929633048556e-08	7.01972202241764e-07
HOXB3	831.561494797011	-2.22823211693758	0.18175337408291	-12.2596465027446	1.49149104233318e-34	1.09238861169506e-32
GNGT2	131.197855049216	4.08127521209832	1.26302787647925	3.23134214857955	0.00123210356872493	0.00542605842830554
ABI3	9.18194141182323	2.68495320284381	0.609140692720565	4.40777185784811	1.04439469234983e-05	7.32110338795725e-05
NGFR	710.840737356395	-1.4974421409222	0.306489950697698	-4.88577892199531	1.03020746365532e-06	8.56422956087633e-06
PICART1	36.4219827468251	3.35682027102206	0.465290683264456	7.21445838431746	5.41490636802762e-13	9.44274312454077e-12
ITGA3	29577.5119850499	3.93643970000084	0.125250719788844	31.428479665723	8.26295644983428e-217	3.5101038998896e-213
AC002401.4	68.9470027218508	4.90044933205241	0.744587360946317	6.58142964691784	4.65945975579488e-11	6.6869544062894e-10
SAMD14	297.420401413038	-1.48695285247587	0.19629748173313	-7.57499708782515	3.59135689282814e-14	7.07610578883763e-13
HILS1	9.2202973295191	1.85730548212358	0.61057718068226	3.04188486056459	0.00235101805052248	0.0095809428284369
COL1A1	183516.596245321	1.3077733410946	0.163386001573402	8.00419453625636	1.20251160234064e-15	2.69993091265488e-14
LINC01969	104.519061327915	1.01757748552547	0.270275990109175	3.76495701713805	0.000166577734528922	0.000906510653700821
TMEM92	177.764336132181	1.49915344869558	0.413929428666383	3.62176096907538	0.000292604425642861	0.00150518721255858
CACNA1G	215.99847183321	-1.11206300261705	0.28688375076749	-3.87635409688414	0.000106033343203194	0.000603631254257794
WFIKKN2	120.950738123965	-2.48960991683038	0.229631679568263	-10.8417528518328	2.18248758381394e-27	1.039373010767e-25
NME1-NME2	22.0664086315545	1.48254606419859	0.540638209709057	2.74221473357649	0.00610264320680374	0.0219769653632607
NOG	9.10605086551918	3.44476808359712	0.80472915772356	4.28065523727483	1.86343848727072e-05	0.000124647760374583
AC015912.3	40.2585385604255	1.25226592392366	0.285633313464224	4.3841732210291	1.16427105877494e-05	8.09463741027162e-05
AC091181.1	10.2127068146768	-1.46499781234822	0.532017173695625	-2.75366639420998	0.00589318048087667	0.0213420551430214
TSPOAP1	4.01037009382183	-2.15429508764227	0.891412989098539	-2.41671942633555	0.0156610837036698	0.0489394465008013
WFDC21P	209.127900804081	5.67982406471889	0.484664412773065	11.719086268829	1.01763660143375e-31	6.24699462845455e-30
AC005746.2	12.299806029839	-1.35480911711717	0.493067357822776	-2.74771609927609	0.00600119473843469	0.0216630483080137
TBX2-AS1	504.549375049665	-1.08450014072614	0.120788659578215	-8.97849305152598	2.7450046359726e-19	7.85766825715067e-18
TBX2	3972.86679343605	-1.21610850863888	0.114682405266389	-10.6041419851114	2.85068496639504e-26	1.25880558599232e-24
AXIN2	100.544793785946	-1.1452311144326	0.187575270040791	-6.10544830447827	1.02512531697682e-09	1.27704760894942e-08
ARSG	50.4898322317012	1.47085547057903	0.288418988836303	5.09971786709866	3.40160129670723e-07	3.05367757996879e-06
SLC16A6	64.4973418924323	1.73311015640462	0.361420592021626	4.79527230784048	1.6245399889718e-06	1.30800717838366e-05
ABCA9	17.4371152947743	-2.75999508596263	0.513118177268781	-5.37886827680419	7.495552339673e-08	7.42909620600347e-07
ABCA10	22.8835101900975	1.8373939868608	0.452461735088266	4.06088259928182	4.88875515589073e-05	0.000299550531866658
MAP2K6	248.024107610858	-1.40376217113648	0.17136271976922	-8.1917594038363	2.5743486072122e-16	6.03522786061668e-15
AC002546.1	94.4141279321155	-1.92850347035621	0.219221711583158	-8.79704595146665	1.40464800480502e-18	3.864601505448e-17
KCNJ2	27.4521111233695	-2.58913887842814	0.565634027051025	-4.57741004714092	4.70768114552983e-06	3.50109059982681e-05
LINC00511	753.188582046424	-1.30538523157276	0.141001303514395	-9.25796569986669	2.08364062325363e-20	6.43263471481209e-19
SSTR2	359.646860828412	-2.90908328543499	0.248063417933339	-11.7271756943087	9.24935884592611e-32	5.7109413339381e-30
SDK2	1102.09147797052	-1.29219668877728	0.172512158816421	-7.49046732498651	6.86288106516778e-14	1.31916374501506e-12
KIF19	11.4287716039274	-2.07664721965511	0.615436447200557	-3.37426752851766	0.000740124001447663	0.00346032000676829
AC022211.4	27.3492612660729	1.40553786944944	0.346479445758998	4.05662698510287	4.97864991576585e-05	0.000304481785807275
UNC13D	3042.9223484563	1.87302592045763	0.152372736876203	12.2923953382776	9.95129403556182e-35	7.39040158445221e-33
ZACN	11.5381976906537	-1.42470521856468	0.570105915842995	-2.49901847879971	0.0124537816938523	0.0403167692695354
CYGB	331.123032602012	-1.20004023224456	0.138701953247986	-8.65193462776258	5.06336479040482e-18	1.35107874558038e-16
PRCD	406.365254541693	-1.23440209557952	0.178877541700098	-6.90082211465699	5.17024427253989e-12	8.25684122922912e-11
AC015802.3	51.4145857122801	-1.39045079858875	0.328689228360114	-4.23029013005976	2.33390099770169e-05	0.000153331448163266
AC015802.5	19.3834583936562	-1.12941854527386	0.430590874135324	-2.62295049225523	0.00871719385896394	0.0297955317177696
SEC14L1	12722.3712617041	1.09194861018693	0.125643503617553	8.69084814373462	3.59743629586523e-18	9.65986686778477e-17
AC111170.1	4.93397432732569	2.23132737097891	0.83776078524511	2.66344213082984	0.00773457142197274	0.0269176151010764
DNAH17	122.424616696797	-1.81430595876625	0.30259762625328	-5.99577062527135	2.02522715393341e-09	2.43302176185213e-08
C1QTNF1-AS1	92.1131756634545	1.64317950698426	0.203410088819225	8.07816129732185	6.5750602604112e-16	1.50004597133334e-14
LINC02078	4.09625014772391	-2.64334875783162	0.97122170224355	-2.72167389971354	0.0064952201209004	0.0231279925176739
AC124319.2	90.5571950548147	-1.02164432184654	0.182973712724669	-5.58355791459436	2.35647256431074e-08	2.50758904138077e-07
AATK	128.28921251578	-2.52294662299377	0.301498324914344	-8.36802865724226	5.8590146524777e-17	1.45041341746651e-15
AC110285.6	19.1652140443164	-1.0463565800358	0.408466634140093	-2.56166965078702	0.0104170350713668	0.0347343524200675
AC110285.2	100.963391467274	-1.04473000915963	0.342637279015796	-3.04908447837478	0.00229539924877693	0.00937943055868064
PPP1R27	11.9651779503419	-1.27311543000366	0.479187459311662	-2.65682126120841	0.00788812528867674	0.027358102589913
SLC16A3	2581.21921182048	2.0735704964381	0.146710896418291	14.1337184017068	2.35380173777037e-45	2.68788972635713e-43
AC132872.4	6.86793575428668	2.33500526069978	0.950125291271684	2.45757615563998	0.0139878149937879	0.0444686171064676
METRNL	2673.332144858	1.34326153096155	0.163346133667068	8.22340572626829	1.97804262241425e-16	4.68379323300765e-15
AC130371.2	32.4366217726595	1.73297300318537	0.281543185338697	6.15526531427354	7.49519114734504e-10	9.44234044896848e-09
AC144831.1	121.062268774398	1.90941340854516	0.175233237961891	10.8964111532335	1.19893384996545e-27	5.81400798476397e-26
COLEC12	861.822448150197	3.53432086422163	0.277039108827067	12.7574799066648	2.83216068758108e-37	2.36831074819772e-35
CLUL1	11.334976668141	2.64750314568015	0.629542419552842	4.20544043332401	2.60574213743412e-05	0.000169877111722224
LINC00470	257.002330298115	-1.90884178195156	0.178877553062868	-10.6712203362973	1.38791450330203e-26	6.24561526485916e-25
AP005119.2	80.7769447929748	-1.6560053895606	0.247277461615549	-6.69695239809302	2.12810903743098e-11	3.1653386523133e-10
AP001025.3	19.0218298153776	-1.089452000364	0.432912501306762	-2.51656396402379	0.011850538739379	0.0387000988352413
DLGAP1-AS2	179.896910621484	1.13862886268814	0.286073783118422	3.98019297775638	6.88593463986168e-05	0.000408197744210611
AP002478.1	77.0297091268698	1.06349226985351	0.350051895629591	3.03809887371343	0.00238075826498099	0.00968722328509507
EPB41L3	1712.90051600187	1.22962063517099	0.11915748035261	10.3192903335343	5.76476632601256e-25	2.36834887358814e-23
AP005202.2	9.15241811683188	5.30631066346345	0.98812756833198	5.37006640996853	7.87076525146223e-08	7.76474937023027e-07
ARHGAP28	433.201374086279	2.95070847825954	0.198942513544553	14.8319654039091	9.10282283362344e-50	1.25548024016988e-47
GACAT2	6.67782775867843	1.91345084549875	0.677663712467677	2.8235993905163	0.00474876996581207	0.0176706156401276
LDLRAD4	182.841103770338	-1.41540326484537	0.151479160921467	-9.34388107403878	9.28661634837025e-21	2.92652420236475e-19
AC009831.1	41.4751642482281	1.11572738418072	0.299644931527743	3.72349827007642	0.000196481207949736	0.001048031355312
AC090229.1	15.024302000402	-1.21871875849335	0.467202267882128	-2.60854632409624	0.00909277036065434	0.0309302373487452
EPG5	4572.49358332567	1.09573128999622	0.144225025412193	7.59737283363024	3.02202940115484e-14	6.00448124233198e-13
RNF165	254.071779047767	-2.30508481719211	0.15045766298744	-15.3204879792965	5.57970332345661e-53	8.97824989319836e-51
CTIF	3926.16080261232	1.1731112573244	0.140270838943991	8.36318700419845	6.10463366782972e-17	1.50770254772911e-15
MYO5B	259.889787008465	1.52361638846056	0.213771814489109	7.12730250291339	1.02354981402379e-12	1.74060833065375e-11
RAB27B	299.974506955291	1.17964494456553	0.20649649890024	5.71266317273215	1.11221684652173e-08	1.23103104846907e-07
ONECUT2	82.7077511048565	-1.00044066435959	0.215427349275406	-4.64398168442677	3.41757872584783e-06	2.59062712837287e-05
ATP8B1	3497.2092400869	4.51467233533729	0.397640103269479	11.3536645278399	7.11182688730869e-30	3.86330442676309e-28
NEDD4L	3653.78456538406	1.61838893562848	0.0904487038412682	17.8928925114134	1.33970040596173e-71	3.89797761953797e-69
ALPK2	5066.11880280594	4.1823401117599	0.147082725594637	28.4352910571329	7.40831097566894e-178	1.74836139025787e-174
AC105105.4	11.0382691373762	5.12116919974997	1.28724338802344	3.97840008144344	6.93805564453074e-05	0.000410943396234894
CCBE1	4581.30606817181	1.39284104352208	0.199238499234609	6.99082280218328	2.73278742976706e-12	4.44784712706914e-11
MC4R	5.482530426517	1.90240373138408	0.730157457851856	2.60547051999032	0.00917481685738727	0.0311785252471073
AC090409.1	27.306009716357	2.34893499452882	0.476567104768835	4.92886515041403	8.270863468669e-07	7.004511167246e-06
BCL2	730.864752780928	-1.36423834181701	0.198082954430256	-6.88720715894488	5.68983376469674e-12	9.03904780569624e-11
SERPINB7	2843.23352970702	3.965383120989	0.353751881440017	11.2095039745008	3.66240013697987e-29	1.93025754117748e-27
SERPINB2	462.285252284465	1.7291031320397	0.487360614198563	3.54789263158474	0.000388326486051085	0.00194071872087648
SERPINB8	1014.13212509735	1.27706531134062	0.155670429689638	8.20364737148042	2.33201476611097e-16	5.47920283542003e-15
LINC01916	11.3898874839206	-2.67953328334236	0.744767795191455	-3.59781035195479	0.000320907467376418	0.00163690552523418
LINC01910	21.7334628507721	4.1349502085662	1.3198508272688	3.13289208381431	0.00173093070465326	0.00730768598028927
AC091305.2	40.9691921831492	-1.8007712538113	0.281947455386917	-6.38690372764703	1.69278131291518e-10	2.29156628975898e-09
CBLN2	26.7055750748195	-1.95823624552699	0.403053928612246	-4.85849685740414	1.18280285947196e-06	9.71114523973114e-06
C2CD4C	216.770871112101	-1.34519840626936	0.13575909122424	-9.90871693481965	3.81513996818165e-23	1.37112644541757e-21
SHC2	462.774335765904	-1.09574187486596	0.116089959868026	-9.43873075769537	3.77322127429698e-21	1.21245415833688e-19
FSTL3	6261.28066896027	1.42521991367422	0.130465658492482	10.9241001052882	8.84124161308619e-28	4.33690466193882e-26
MISP	32.380722038193	2.00033184185783	0.320689372316719	6.23759941717765	4.44336718831116e-10	5.76172888154634e-09
AC006273.1	4.47683164461686	4.2511201097092	1.34892785088518	3.15148071627371	0.00162444888926394	0.00691587380396195
LINC01836	15.7022920387538	3.29140453889175	0.587587519949369	5.60155623995447	2.12435838628933e-08	2.27197241313119e-07
PLPPR3	153.07330272202	-1.76220755730584	0.327813561469063	-5.37563958430727	7.63113057482321e-08	7.54938115553074e-07
CFD	53.2350127457231	2.22684226855259	0.537902589655897	4.13986158716419	3.47515437271307e-05	0.000220466782785022
ARHGAP45	850.054823281265	1.38833565037314	0.192270480591427	7.22074260231005	5.17044387423237e-13	9.06107490830821e-12
EFNA2	45.6785612064095	-1.26274774600075	0.25719774699562	-4.9096376649919	9.12448267986501e-07	7.65116510542175e-06
APC2	42.6398815216662	-2.10621691821745	0.314780132338116	-6.69107323442857	2.21539751692372e-11	3.28826298109433e-10
ADAMTSL5	540.31760518009	2.40742106900236	0.237692333939906	10.1283075861042	4.13748453112641e-24	1.60658448704068e-22
AC004678.2	16.6842689861897	-1.00197677194363	0.400783921190032	-2.5000423394444	0.0124178464530959	0.0402249593813873
GADD45B	822.397670234005	2.87496492758351	0.161623874052153	17.787996633813	8.75546788271708e-71	2.44692286616988e-68
TLE2	202.066332967418	-1.71968710346571	0.242594070971765	-7.08874333398636	1.35335254669181e-12	2.27055356174835e-11
CREB3L3	41.1906561173076	1.17943474752009	0.419759129342209	2.80978938890107	0.0049573928971558	0.0183536735463812
SHD	1568.12730783157	-3.03587379172221	0.288073998841598	-10.5385206715291	5.73945939174132e-26	2.47274071968734e-24
AC007292.2	20.8940767331303	-1.02881458348092	0.414704768895188	-2.48083615296197	0.0131074607851879	0.0421694133713102
AC007292.1	52.88060606292	-1.23945641349894	0.228824979346532	-5.41661324318055	6.07385270329696e-08	6.07385270329696e-07
AC011498.2	46.4593450790443	-1.14248910627474	0.300563842776288	-3.80115284567047	0.000144024420798625	0.000796427674502158
AC011498.7	137.596956805592	-1.09186449773482	0.19736261483575	-5.53227620460693	3.16101620548509e-08	3.30250783101344e-07
PLIN5	24.3689781171876	-1.61523246384812	0.432264579142193	-3.73667550335369	0.000186469313305752	0.000999901089273967
LRG1	90.988191921164	-1.64981781801567	0.424827337027072	-3.88350201180801	0.000102962679628178	0.000588199923427245
SEMA6B	2204.32257442535	-1.52958212951783	0.133449534894513	-11.4618768115371	2.05023170612632e-30	1.16435618818511e-28
NRTN	23.5591975420551	-3.07061583284434	1.12403668619309	-2.73177545765341	0.0062994057324628	0.0225440172748628
SH2D3A	287.280010457388	4.34705970335722	1.05284803883932	4.12885767270795	3.64569978308818e-05	0.000230323210567498
ADAMTS10	125.491847486591	-1.35817010440902	0.246501906216941	-5.50977525996786	3.59292133404775e-08	3.70814621648077e-07
OR7E19P	5.17264482720911	3.69847959977782	1.35743221738664	2.72461457184082	0.00643765901220121	0.0229499626416841
OLFM2	206.163641405164	-1.17556568030128	0.19241084879319	-6.10966422982115	9.98409689475827e-10	1.24449658476917e-08
S1PR2	520.931182337997	-1.19132958575206	0.118603962375774	-10.0446018993662	9.7038705105491e-24	3.68712360722832e-22
ICAM5	460.242817138313	-1.26331099846261	0.502486512904351	-2.51411921717206	0.0119330087875266	0.038933503325202
AP1M2	536.688853772473	5.92953371533393	0.667630353015439	8.88146215724378	6.59871855434088e-19	1.85392568907672e-17
EPOR	582.099120515882	-1.00516577713014	0.132490199182522	-7.58671798617647	3.28110140903685e-14	6.49492953662095e-13
ELAVL3	51.1151750357429	-2.13401136907606	0.311446740751971	-6.85193032980086	7.28600419347196e-12	1.14718109021011e-10
RTBDN	13.5611860565194	-2.50270364988383	0.508856993187795	-4.91828486861376	8.73057966031437e-07	7.34988156896858e-06
MAST1	256.52469372376	-1.51657943641098	0.16121416308895	-9.40723449697287	5.09362079541626e-21	1.62201657713105e-19
MIR23A	4.47605091055899	3.14234954374687	1.17558364239365	2.67301230676247	0.00751734925896853	0.0262310659208956
PALM3	57.3366876731703	-1.54695672903133	0.225389412368065	-6.86348445908865	6.72008386307867e-12	1.05964796771931e-10
UCA1	793.808890818024	2.68637389711657	0.910696614747391	2.94980112324423	0.00317978539835392	0.0124909639099385
UNC13A	29.2760665124735	-1.23143076663296	0.327564454914797	-3.75935406957774	0.000170352607662409	0.000924684228660766
WTIP	1117.57320021189	1.08616122017542	0.147982309295852	7.33980450327967	2.13906069164444e-13	3.90995258954629e-12
AC008555.2	10.9351218724088	-2.27358215613957	0.545353233676946	-4.16900829726515	3.05927853233577e-05	0.000196430096816238
AC008555.8	26.0900705988787	-1.6987079522527	0.365370006461027	-4.64928133731167	3.33093605506963e-06	2.53217901967355e-05
ZNF792	324.186684316124	-1.24505166140217	0.193909356896286	-6.42079207177245	1.35567094666001e-10	1.85292476879399e-09
SCN1B	222.69757070994	-1.02286805031852	0.209034009565195	-4.89330923922933	9.91544201863666e-07	8.27520583402133e-06
CD22	52.4600106781296	1.05253847923746	0.296500348839214	3.54987265059924	0.000385417547463343	0.00192799545645817
AC002511.1	6.72833075476476	-2.55133061696181	0.700283421057255	-3.64328290552692	0.000269182696750553	0.00139688259931145
HSPB6	1278.21640169286	1.27769426389644	0.15057094370006	8.48566285432618	2.14492499006725e-17	5.48894057699136e-16
APLP1	584.943788180667	-1.111694694918	0.186646911879534	-5.95613762758374	2.58268858731034e-09	3.05947047375748e-08
NFKBID	405.42476530184	1.16904016302045	0.102548499062857	11.3998758997329	4.18715521360307e-30	2.32206727772661e-28
HCST	36.0586960727247	3.02487118142117	0.36419039744088	8.30574118009853	9.91982555866625e-17	2.41625108791366e-15
SPINT2	9.33251468129729	2.04480009576405	0.61100143805654	3.34663712456733	0.000817982117063212	0.00377530207875329
C19orf33	28.5435410991889	5.55924415966588	1.05940536772573	5.24751367986754	1.54165605489261e-07	1.45726633760209e-06
KCNK6	7.46391126127435	1.88158011756953	0.656458022723587	2.86626113542344	0.00415351473609705	0.0157312148706671
ACTN4	31686.68146863	1.25611084776716	0.124169264415041	10.1161173313274	4.68638839832965e-24	1.81309452787836e-22
AC022144.1	36.5759847006732	1.55469079340505	0.394146503106852	3.9444490339258	7.99836616358286e-05	0.000468778414223234
LRFN1	448.564994463798	-1.33075152697546	0.110920331174732	-11.9973634488986	3.66795457569337e-33	2.48905288139703e-31
AC011445.1	20.2664115226101	-1.49814002652885	0.414308718198701	-3.61599927957669	0.00029919120642221	0.00153572286718408
PLEKHG2	2751.9969655746	-1.02412273706052	0.0867815517051318	-11.801157238353	3.84980330849767e-32	2.48540493229454e-30
DLL3	1643.21956852846	-2.4151760822624	0.110225100805808	-21.9113075389008	2.02679251817348e-106	1.30451736624256e-103
SELENOV	9.674832713053	-2.37152090850684	0.624103740664324	-3.79988254193524	0.000144764686199892	0.000800104588833127
AXL	22139.9339227248	5.07011276579729	0.289204289631428	17.5312502185179	8.27302574399338e-69	2.14291544880999e-66
TMEM145	9.55718438209782	-2.30045108501048	0.623844178966382	-3.68754115622589	0.000226431479481993	0.00119340065116564
PSG3	7.31025257776195	4.12863082485607	1.38236022728645	2.98665336528128	0.00282049326730671	0.0112544198755579
PSG8	18.3600358765849	5.31554913754573	1.1387469127383	4.66789334669952	3.04303783357065e-06	2.33336186227583e-05
PSG8-AS1	4.62687267748057	3.19375026776759	1.24959337311873	2.55583163008991	0.0105934363164085	0.035250601184477
PSG1	12.0371089320047	5.95553383474766	1.10665587183075	5.38155897089794	7.38435041495316e-08	7.32571708610953e-07
PSG6	23.4078297795405	3.54263343767602	1.3770137588755	2.57269283973533	0.0100910721629331	0.0337853677081808
AC004784.1	4.94954005967813	4.85891068901222	1.49742429796697	3.24484562966496	0.00117514310072343	0.005210864187759
PSG2	4.56232687632626	6.22296426709192	1.39465018058006	4.46202521158651	8.11886709719753e-06	5.8062201058746e-05
PSG5	120.355830458261	6.08445144178324	0.439852687414134	13.8329300147132	1.61313553379258e-43	1.66325236591041e-41
PSG4	1471.70708937946	4.27810943912293	0.356307584610431	12.0067874608967	3.27314668214591e-33	2.22825754899933e-31
PSG9	21.2950093536532	3.70137306301885	0.570361641356963	6.48951962164358	8.6110491910277e-11	1.20566041408984e-09
KCNN4	1018.82817407361	1.45351972776331	0.27954494225947	5.19959229458773	1.99726134667466e-07	1.86075479195687e-06
ZNF235	432.601797591555	-1.135043405548	0.137264804941275	-8.26900534360281	1.35081215671392e-16	3.24561653943479e-15
BCAM	914.485023052183	3.1982665014774	0.177992525777526	17.968543833548	3.43616257305998e-72	1.02794497256048e-69
GIPR	89.0825217826296	-1.19648065145068	0.324820182748252	-3.68351695799027	0.00023003797271412	0.00121090620581113
PNMA8C	25.6638188969552	-1.24909496018054	0.421213353146162	-2.96546857038292	0.00302222224506516	0.0119404762807262
AC093503.2	77.1605431826353	-1.48771325441805	0.26206276513484	-5.67693488868048	1.37129638309253e-08	1.50213177807558e-07
GNG8	215.196381536796	-2.34344515777439	0.158951638620153	-14.7431330568068	3.4060923946858e-49	4.60798741803352e-47
AC093503.3	316.839017228943	-2.00818541201304	0.371109627835238	-5.41129968448196	6.25689590485653e-08	6.25395148325425e-07
DACT3	933.907539521385	-1.07916829020132	0.139071745472672	-7.75979539577562	8.50665096189792e-15	1.77486509263961e-13
DACT3-AS1	24.4582298673669	-1.53679622507311	0.376363760800279	-4.08327364410791	4.44056815142387e-05	0.000274498450338309
NPAS1	79.8692455923073	1.49319415935195	0.283945769355169	5.25873008336396	1.45053615150335e-07	1.38034891836609e-06
SLC8A2	68.843230320846	-2.519093792902	0.310080221051977	-8.1240066985109	4.51040855032729e-16	1.03793150172212e-14
EHD2	4980.62061678047	1.05062339679567	0.155318850557688	6.7643006178793	1.33954689815769e-11	2.0473980913647e-10
SYNGR4	5.73161727844642	-3.20839248176374	1.30045220063707	-2.46713603175265	0.0136198605234404	0.0435343623051729
CA11	495.534569829624	-1.35378323760188	0.213811492025579	-6.33166732422374	2.42525965900846e-10	3.23774451020362e-09
FUT1	70.7970221609119	1.03812342147355	0.316608391096378	3.27888789642828	0.00104217026983396	0.00467688496329457
SLC6A16	584.025188002974	-1.05867632995609	0.14103635529686	-7.50640732120271	6.07721265104616e-14	1.17452226304113e-12
AC011450.1	236.528209027097	-1.28849556184262	0.143188885003653	-8.99857249261875	2.28671504813898e-19	6.56349021925296e-18
SLC17A7	72.2169454202435	-2.61574710800299	0.39105849241208	-6.68888966422607	2.24870188999028e-11	3.33536509381239e-10
PTOV1-AS1	120.338144206478	-1.11092756533931	0.194498644748837	-5.71174964624507	1.11820508056037e-08	1.23701437036991e-07
C19orf81	20.6778287400872	2.71856052794315	0.594814998946319	4.5704303569327	4.86723654060272e-06	3.61216296723976e-05
IGLON5	37.3481991975408	-2.38227196917149	0.40306216307928	-5.91043314751155	3.41209310789483e-09	3.99519611971809e-08
VSTM1	58.8979636340676	3.54483989398376	1.33042856782768	2.66443458875193	0.00771178625572724	0.02684778562066
AC011476.3	120.879160458591	1.42858169150549	0.521066195993425	2.74165106562299	0.00611312433225898	0.0220035181862702
TNNT1	2036.85971912489	1.37014102125031	0.212761475056337	6.43979846862555	1.19632242223729e-10	1.64678472121322e-09
PTPRH	361.119746169566	1.03003756034317	0.235491683593489	4.37398699022102	1.21997652585362e-05	8.46807235592514e-05
IL11	1306.2213227502	1.34479008735763	0.368578327762151	3.64858697884549	0.000263686630490673	0.00136970017892441
SBK2	12.4362209851055	3.6209829215462	1.23919013391979	2.9220559641581	0.0034772905300715	0.0134899818920034
TRIB3	2550.77423103982	1.11977852242728	0.28933089269714	3.87023491335031	0.000108730529962902	0.000617992094303461
RSPO4	6.94412957579762	1.80687565890212	0.664304350681773	2.71995156594674	0.00652914789474757	0.0232410090974423
LINC01730	20.4382756311353	1.01212113989933	0.344203329308343	2.94047457917718	0.00327709890488584	0.0128135281474805
PRNP	4819.50543924652	1.34055925520029	0.331605241548415	4.0426359032825	5.28536596770467e-05	0.000321665252590393
CHGB	218.411406888799	-2.69123620984269	0.500568729429804	-5.37635703474379	7.60079989711458e-08	7.52638647154842e-07
LRRN4	5258.30346320528	1.75901439038477	0.130098383911327	13.5206475092242	1.18131426850672e-41	1.14050523014013e-39
JAG1	455.299313851019	1.089508029684	0.158234448405562	6.88540353040917	5.762395367458e-12	9.14747964161494e-11
FLRT3	250.923708242282	1.0910152063985	0.242680599797741	4.49568365706939	6.93467720473288e-06	4.99466069272725e-05
RIN2	1010.02268227018	1.3973040101989	0.132335941912644	10.5587642329343	4.62713044399643e-26	2.01393956210009e-24
INSM1	575.80608510895	-2.34656196330433	0.178727844874912	-13.1292466764014	2.23872477205997e-39	1.96489727927908e-37
AL133325.3	6.49846775595193	3.9531222159877	1.43571134947702	2.7534240900357	0.00589754451470087	0.0213505787442043
ACSS1	78.9908454095496	1.2986097181861	0.289352012448869	4.4879926951107	7.18973935335776e-06	5.16435792578015e-05
AL121772.1	5.88504169252937	2.34020333449089	0.941895262344314	2.48456853755298	0.0129708537038155	0.0418122526436548
FAM182B	9.8819653567413	-3.5731221746375	1.37441536577404	-2.59973968831846	0.00932945005209061	0.0316091113584949
HM13-AS1	4.4210859222268	-2.13359573481239	0.826926556658839	-2.58015142654639	0.00987570001522798	0.0331741053809018
BCL2L1	3118.85610865255	1.14736554821791	0.134408565887723	8.53640198182271	1.38466038780216e-17	3.57353422076767e-16
MMP24	1926.39901434292	3.37387521414969	0.338011212564001	9.98154821124715	1.8357964639091e-23	6.80494186621803e-22
GDF5	17.6973441559786	1.50790448556975	0.414205617341415	3.64047328775563	0.00027213734135425	0.00141152555076051
TGM2	2449.51635957684	3.89921602510176	0.211190816305461	18.462999922601	4.09928088687089e-76	1.40433429092158e-73
KIAA1755	80.9303797410431	3.0895185291403	0.265084908480852	11.6548261719074	2.16822435766234e-31	1.3009346145974e-29
PPP1R16B	7.31194800035852	-2.44920919236941	0.706975573147197	-3.46434768809116	0.000531519039735688	0.00257104632293009
EMILIN3	10.4377677488271	-1.9092410511395	0.545907639570256	-3.49737009110638	0.000469869495114822	0.00229742819434595
JPH2	196.198821608121	5.2182104933733	0.411248348710069	12.6887086835506	6.8302624744951e-37	5.64493287775393e-35
WISP2	29.1413707992393	5.05359178278424	0.544245461378014	9.28550101270241	1.60948162793774e-20	4.99056785071497e-19
PI3	7.92749798762407	2.36918619490239	0.762071019661845	3.10887848215731	0.00187798940628312	0.00786135100304562
SDC4	7676.23078802895	1.80985508004634	0.0654098128240956	27.6694734613219	1.62741320757628e-168	3.14238695717457e-165
AL021578.1	13.6154293137641	1.54536279154838	0.638724690914493	2.41945052936	0.0155439748917999	0.0486737471180643
WFDC3	21.7413982084543	1.93322866971349	0.697021880281715	2.77355521311918	0.00554474304371957	0.0202221406084418
KCNB1	76.6300845530489	4.73550610426958	0.417139079133761	11.352343477632	7.22012067886945e-30	3.91212661273437e-28
SNAI1	612.392667592909	-1.6135916814183	0.135688081073922	-11.8919190885987	1.3037599005466e-32	8.59995661105892e-31
LINC01270	243.262305933453	-1.22961003879238	0.173031977458764	-7.10625895196404	1.19230614384034e-12	2.0130828692503e-11
NFATC2	139.849274808687	3.21586240922764	0.273530482409748	11.7568703162315	6.51030171892957e-32	4.11044601198282e-30
CYP24A1	4272.71438992109	3.74576362406845	0.676388488581923	5.53788789623195	3.06141105870556e-08	3.20474967407127e-07
RPS4XP3	15.3899854439928	-1.52740500695411	0.566848457061315	-2.69455616916127	0.00704824458663998	0.0248348896848429
[truncated: 163 more rows]
