# Supplementary material for: YAP1 Enhances Mesenchymal-Type Gene Expression in Human Adrenergic-Type Neuroblastoma Cells
Source: Cancers (Basel). 2026 Jan 26;18(3):383. doi: 10.3390/cancers18030383 (PMC12897277; doi:10.3390/cancers18030383)
Supplement: Supplementary file 1 [file cancers-18-00383-s001.zip › NB-YAP1_Supplementary-Table_S3.csv]

UKv4_A_23_P435407;GPC4;0	468035759;2	35E-32
UKv4_A_23_P48936;SMAD3;0	480346654;1	76E-34
UKv4_A_24_P134526;TSPO;0	423218139;2	65E-25
UKv4_A_23_P152655;ICAM2;0	552248594;8	42E-49
UKv4_A_23_P32233;KLF4;0	553238593;5	05E-49
UKv4_A_23_P41734;RNF130;0	441242056;5	17E-28
UKv4_A_23_P142310;MKNK2;0	419253562;9	95E-25
UKv4_A_23_P156708;TNXB;0	623877323;5	24E-67
UKv4_A_23_P353035;IGFBP7;0	670145938;1	56E-81
UKv4_A_23_P25994;LGMN;0	408007629;3	86E-23
UKv4_A_23_P202219;CALHM2;0	595237097;3	55E-59
UKv4_A_24_P80181;TMEM127;0	420642718;6	27E-25
UKv4_A_23_P17345;MAFB;0	409031003;2	78E-23
UKv4_A_23_P110175;CTSO;0	435272149;4	26E-27
UKv4_A_23_P95029;SNTB1;0	626900356;6	99E-68
UKv4_A_23_P55706;RELB;0	511452908;2	93E-40
UKv4_A_23_P157865;TNC;0	509721192;6	38E-40
UKv4_A_32_P9382;MZT1;-0	483888009;4	13E-35
UKv4_A_23_P209246;GLI2;0	48960607;3	86E-36
UKv4_A_23_P23947;MAP3K8;0	621870614;1	97E-66
UKv4_A_24_P142118;THBS1;0	653602257;4	80E-76
UKv4_A_23_P207058;SOCS3;0	535624256;3	53E-45
UKv4_A_23_P76006;SERPINH1;0	712366624;2	70E-97
UKv4_A_23_P171074;ITM2A;0	505191525;4	77E-39
UKv4_A_23_P70060;PPAP2A;0	646039282;1	19E-73
UKv4_A_23_P122724;VNN2;0	437343024;2	06E-27
UKv4_A_23_P33723;CD163;0	542956146;9	43E-47
UKv4_A_23_P52939;SLC43A1;0	451937985;1	06E-29
UKv4_A_23_P116414;PLA2G16;0	51780659;1	63E-41
UKv4_A_24_P196851;TLN1;0	651618173;2	07E-75
UKv4_A_23_P106194;FOS;0	45460229;3	95E-30
UKv4_A_32_P26103;AGPAT2;0	541471248;1	98E-46
UKv4_A_32_P5276;ARHGEF26;0	537026009;1	78E-45
UKv4_A_23_P5281;LYL1;0	454709961;3	80E-30
UKv4_A_23_P145874;SAMD9L;0	488211692;6	91E-36
UKv4_A_24_P107897;TXNDC11;0	429720316;2	91E-26
UKv4_A_32_P74409;C11ORF96;0	478960538;3	08E-34
UKv4_A_24_P529644;H6PD;0	407437014;4	63E-23
UKv4_A_23_P164958;CCDC8;0	651216433;2	78E-75
UKv4_A_23_P38106;SPHK1;0	665755642;4	83E-80
UKv4_A_23_P143713;APOBEC3G;0	46043826;4	39E-31
UKv4_A_24_P406754;LOXL4;0	545652143;2	44E-47
UKv4_A_23_P30884;CLIC1;0	480642322;1	56E-34
UKv4_A_23_P63908;TRUB1;-0	412909583;7	97E-24
UKv4_A_23_P92983;BHMT2;0	5821948;7	27E-56
UKv4_A_24_P66932;LOC442293;-0	41329367;7	03E-24
UKv4_A_32_P42574;C1ORF198;0	487135806;1	08E-35
UKv4_A_23_P79130;PLEKHF1;0	497198729;1	54E-37
UKv4_A_23_P155057;CYTH4;0	587076639;4	36E-57
UKv4_A_24_P75920;CCDC159;0	470107196;1	05E-32
UKv4_A_23_P121533;SPON2;0	749016137;1	72E-113
UKv4_A_32_P119348;BICC1;0	601000972;1	09E-60
UKv4_A_23_P82814;FBXO32;0	436643725;2	63E-27
UKv4_A_23_P415401;KLF9;0	479037475;2	98E-34
UKv4_A_23_P155417;ABHD14B;0	500346344;3	97E-38
UKv4_A_23_P218086;TPCN1;0	580272592;2	17E-55
UKv4_A_23_P94501;ANXA1;0	678185251;2	49E-84
UKv4_A_23_P314145;UST;0	532475868;1	62E-44
UKv4_A_23_P82868;PLAT;0	593237576;1	17E-58
UKv4_A_24_P326082;HLA-E;0	575822198;2	67E-54
UKv4_A_23_P72668;SDPR;0	574373841;5	98E-54
UKv4_A_23_P37778;FHOD1;0	608773185;8	88E-63
UKv4_A_24_P311926;HLA-G;0	573594324;9	22E-54
UKv4_A_23_P206724;MT1E;0	657195238;3	30E-77
UKv4_A_23_P113613;CDCP1;0	47712389;6	45E-34
UKv4_A_23_P132910;RBM47;0	56840687;1	60E-52
UKv4_A_23_P206920;MYH11;0	562829655;3	25E-51
UKv4_A_23_P380857;APOL4;0	400961553;3	56E-22
UKv4_A_24_P369232;CCDC3;0	585108095;1	36E-56
UKv4_A_23_P89589;PER1;0	445357614;1	18E-28
UKv4_A_23_P502915;WDR1;0	515665757;4	34E-41
UKv4_A_23_P210482;ADA;0	549989545;2	69E-48
UKv4_A_23_P57856;BCL6;0	424665891;1	63E-25
UKv4_A_23_P13683;ZBTB39;-0	420818331;5	92E-25
UKv4_A_23_P169039;SNAI2;0	646423181;9	05E-74
UKv4_Hs93714.4;DLGAP1-AS1;0	483092553;5	73E-35
UKv4_A_24_P409971;NEXN;0	68819616;6	11E-88
UKv4_A_23_P75299;LHPP;0	448455093;3	82E-29
UKv4_A_32_P125128;CXADRP2;-0	4037621;1	48E-22
UKv4_A_23_P61529;GLB1;0	414431339;4	86E-24
UKv4_A_32_P87697;HLA-DRA;0	491811535;1	53E-36
UKv4_A_23_P137381;ID3;0	663865721;2	08E-79
UKv4_Hs80261.1;NEDD9;0	571236502;3	39E-53
UKv4_A_23_P129246;PLEKHO2;0	622165809;1	62E-66
UKv4_A_23_P3450;TUBGCP4;-0	448942182;3	20E-29
UKv4_A_23_P43276;GPR124;0	704530224;3	71E-94
UKv4_A_23_P8281;IFNGR1;0	405450274;8	69E-23
UKv4_A_23_P92490;BDH2;0	50252085;1	54E-38
UKv4_A_24_P402222;HLA-DRB3;0	495696546;2	94E-37
UKv4_A_23_P106682;EMP2;0	740189354;2	44E-109
UKv4_A_23_P126388;SH3BGRL3;0	420631807;6	29E-25
UKv4_A_23_P103256;CFHR3;0	720481099;1	18E-100
UKv4_A_24_P340128;P2RY8;0	451631635;1	19E-29
UKv4_A_24_P205019;ZNF250;-0	401494429;3	01E-22
UKv4_A_23_P3532;LITAF;0	487031274;1	13E-35
UKv4_A_23_P331748;CD33;0	493266528;8	26E-37
UKv4_A_23_P120883;HMOX1;0	428139463;5	01E-26
UKv4_A_23_P62115;TIMP1;0	656497298;5	57E-77
UKv4_A_23_P74778;C1ORF54;0	674701503;4	16E-83
UKv4_A_24_P941912;DTX3L;0	488103134;7	23E-36
UKv4_A_23_P138680;IL15RA;0	541370081;2	08E-46
UKv4_A_23_P300714;SORBS3;0	416479476;2	48E-24
UKv4_A_24_P42755;FLT1;0	485477276;2	15E-35
UKv4_A_23_P250629;PSMB8;0	608419818;1	11E-62
UKv4_A_24_P74371;CTSA;0	538264493;9	67E-46
UKv4_A_23_P35412;IFIT3;0	415604336;3	31E-24
UKv4_A_32_P103220;ADAMTS12;0	706465209;6	37E-95
UKv4_A_23_P51499;PRELP;0	574902389;4	46E-54
UKv4_A_23_P2920;SERPINA3;0	492292462;1	25E-36
UKv4_A_23_P160720;BATF3;0	414642543;4	53E-24
UKv4_A_32_P208076;ITGA2;0	576498986;1	83E-54
UKv4_A_23_P88069;LHFP;0	610739486;2	58E-63
UKv4_A_23_P113716;HLA-C;0	56885545;1	25E-52
UKv4_A_23_P139575;PRR13;0	421721469;4	38E-25
UKv4_A_23_P24884;ST5;0	563240988;2	61E-51
UKv4_A_23_P121926;SEPP1;0	497525644;1	34E-37
UKv4_A_23_P58251;CPZ;0	601389842;8	59E-61
UKv4_A_23_P159125;SLC16A5;0	569901291;7	07E-53
UKv4_A_32_P162250;ARHGAP18;0	615050787;1	65E-64
UKv4_A_24_P251534;CTDSPL;0	41101142;1	47E-23
UKv4_A_24_P364363;TNFRSF1A;0	77220549;2	84E-125
UKv4_A_23_P48596;RNASE1;0	591388055;3	49E-58
UKv4_A_24_P141214;STOM;0	636739832;8	52E-71
UKv4_A_23_P358944;PML;0	479093675;2	92E-34
UKv4_A_23_P139418;GALNTL4;0	551994575;9	59E-49
UKv4_A_24_P47467;TMEM109;0	642838841;1	17E-72
UKv4_A_23_P56356;PLB1;0	52317539;1	35E-42
UKv4_A_24_P288836;HLA-DPB2;0	479077083;2	94E-34
UKv4_A_23_P47034;HHEX;0	687273888;1	33E-87
UKv4_A_23_P107744;S1PR5;0	575432074;3	32E-54
UKv4_A_23_P67288;CALR;0	451108955;1	44E-29
UKv4_A_23_P137139;BTK;0	461428034;3	01E-31
UKv4_A_23_P120594;ACSS1;0	675508639;2	18E-83
UKv4_A_23_P91910;PLSCR4;0	807502195;3	56E-146
UKv4_A_23_P150365;REXO2;0	512802336;1	59E-40
UKv4_A_23_P218111;SERPINA1;0	409816143;2	16E-23
UKv4_A_23_P58082;CCDC80;0	665110198;7	96E-80
UKv4_A_23_P144896;PDLIM7;0	591660385;2	97E-58
UKv4_A_23_P395033;DTX2;0	485068151;2	54E-35
UKv4_A_23_P403521;YAE1D1;-0	424725972;1	60E-25
UKv4_A_23_P42397;PRSS35;0	40437464;1	22E-22
UKv4_A_23_P85201;PLP1;0	408982779;2	82E-23
UKv4_A_24_P172481;TRIM22;0	539222922;6	03E-46
UKv4_A_23_P125233;CNN1;0	494529412;4	83E-37
UKv4_A_23_P150789;PRSS23;0	711886879;4	24E-97
UKv4_A_23_P206177;SNAP23;0	40155862;2	95E-22
UKv4_A_23_P252306;ID1;0	608242611;1	24E-62
UKv4_A_23_P64873;DCN;0	617266215;3	97E-65
UKv4_A_23_P80040;PROCR;0	645909893;1	31E-73
UKv4_A_23_P7325;BST1;0	702041667;3	50E-93
UKv4_A_24_P4054;TRIP6;0	774205401;2	36E-126
UKv4_A_23_P21382;LAMB2;0	850871603;9	89E-179
UKv4_A_23_P137935;MNDA;0	52592504;3	71E-43
UKv4_A_23_P163306;CGNL1;0	429716462;2	92E-26
UKv4_A_23_P363878;RFTN2;0	597376935;9	82E-60
UKv4_A_23_P31873;RAB11FIP1;0	491782349;1	55E-36
UKv4_A_23_P344451;HDGFRP3;-0	40371659;1	50E-22
UKv4_A_23_P250379;MAN2B2;0	418889994;1	12E-24
UKv4_A_23_P47885;LRIG3;0	558115647;3	96E-50
UKv4_A_23_P65481;TEP1;0	64204807;2	06E-72
UKv4_A_23_P207811;PAIP1;-0	465133539;7	26E-32
UKv4_A_23_P13382;LSP1;0	498170224;1	02E-37
UKv4_A_23_P86283;LAPTM5;0	53196828;2	08E-44
UKv4_A_23_P200928;NID1;0	781969274;1	16E-130
UKv4_A_23_P58359;ADH1A;0	51107971;3	47E-40
UKv4_A_23_P63896;FAS;0	500523999;3	67E-38
UKv4_A_23_P39525;FAM124B;0	521353872;3	16E-42
UKv4_A_23_P302005;STON1;0	561459501;6	74E-51
UKv4_A_23_P318904;SERTAD4;-0	403643633;1	54E-22
UKv4_A_23_P120667;JAM2;0	537396367;1	48E-45
UKv4_A_32_P129540;LOC728739;-0	419182232;1	02E-24
UKv4_A_23_P69491;RHOA;0	509971754;5	70E-40
UKv4_A_23_P110531;FST;0	484753394;2	90E-35
UKv4_A_23_P208302;APOC2;0	403413804;1	65E-22
UKv4_A_23_P112554;COL15A1;0	653783613;4	20E-76
UKv4_A_24_P201702;CLEC2B;0	607051314;2	61E-62
UKv4_A_23_P201711;S100A6;0	462443611;2	04E-31
UKv4_A_23_P315892;ST6GALNAC6;0	42777327;5	67E-26
UKv4_A_23_P75430;C11ORF75;0	520965705;3	78E-42
UKv4_A_23_P256375;STX4;0	531390711;2	74E-44
UKv4_A_23_P50508;PLA2G4C;0	486411358;1	46E-35
UKv4_A_23_P142533;COL3A1;0	72169586;3	61E-101
UKv4_A_23_P372874;S100A13;0	697232522;2	50E-91
UKv4_A_23_P92499;TLR2;0	576121579;2	26E-54
UKv4_A_23_P202448;CXCL12;0	645711644;1	51E-73
UKv4_A_23_P401700;APBB1IP;0	500753252;3	32E-38
UKv4_A_23_P60387;NOTCH1;0	747533595;8	82E-113
UKv4_A_23_P52161;NUAK2;0	41276507;8	35E-24
UKv4_A_23_P89187;LASP1;0	444914928;1	38E-28
UKv4_A_24_P297182;GGT5;0	721486391;4	43E-101
UKv4_A_24_P6517;PLEKHG1;0	528289015;1	21E-43
UKv4_A_23_P33868;LPAR4;0	455868087;2	46E-30
UKv4_A_24_P281009;AQP7P2;0	415054064;3	96E-24
UKv4_A_24_P376391;PLXND1;0	766116661;4	78E-122
UKv4_A_23_P424582;EGFL8;0	452734725;7	91E-30
UKv4_A_23_P250353;HERC6;0	403431661;1	64E-22
UKv4_A_23_P4821;JUNB;0	554615118;2	47E-49
UKv4_A_23_P153964;INHBB;0	422511245;3	36E-25
UKv4_A_24_P22050;RAB20;0	530024036;5	28E-44
UKv4_A_23_P50349;TRIP10;0	683597186;2	90E-86
UKv4_A_23_P15727;FKBP10;0	492261484;1	26E-36
UKv4_A_23_P407614;PYDC1;0	513250235;1	30E-40
UKv4_A_23_P52668;NAALADL1;0	57037733;5	44E-53
UKv4_A_23_P139704;DUSP6;0	582990843;4	61E-56
UKv4_A_24_P416370;HOXB4;0	732883797;4	97E-106
UKv4_A_23_P17655;KCNJ15;0	447244635;5	94E-29
UKv4_A_23_P41470;DDX60;0	482225542;8	17E-35
UKv4_A_23_P69810;AGPAT9;0	585201729;1	29E-56
UKv4_A_23_P142830;PLA2R1;0	432030613;1	31E-26
UKv4_A_23_P26965;CCL13;0	442827956;2	93E-28
UKv4_A_23_P125624;ACOT9;0	511633685;2	70E-40
UKv4_A_23_P85703;SOX13;0	664250382;1	55E-79
UKv4_A_23_P85742;CREG1;0	40511863;9	66E-23
UKv4_A_24_P114551;LPP;0	632244968;1	88E-69
UKv4_A_23_P151805;FBLN5;0	678996453;1	29E-84
UKv4_A_23_P46936;EGR2;0	598216516;5	91E-60
UKv4_A_24_P252497;TRIB1;0	410889828;1	53E-23
UKv4_A_24_P321525;RERG;0	49785007;1	17E-37
UKv4_A_23_P14774;CTSH;0	485319379;2	29E-35
UKv4_A_23_P2831;EDNRB;0	720092825;1	72E-100
UKv4_A_23_P163216;ATP8B4;0	535929118;3	04E-45
UKv4_A_23_P60047;TACC1;0	681326431;1	90E-85
UKv4_A_24_P337796;STK17A;0	41398704;5	61E-24
UKv4_A_23_P52552;BAG3;0	464170452;1	05E-31
UKv4_A_23_P140373;FLVCR2;0	488026088;7	46E-36
UKv4_A_23_P200792;NOTCH2;0	777477785;3	79E-128
UKv4_A_23_P202978;CASP1;0	521090235;3	57E-42
UKv4_A_23_P256413;CMTM7;0	616033168;8	80E-65
UKv4_A_23_P312132;ITGAX;0	457665859;1	25E-30
UKv4_A_24_P411749;GPR126;0	537301837;1	55E-45
UKv4_A_24_P80204;MALL;0	710623227;1	38E-96
UKv4_A_23_P21324;TWIST2;0	489853911;3	48E-36
UKv4_A_24_P246710;CADPS2;0	473592355;2	65E-33
UKv4_A_23_P253958;LRRC17;0	403527882;1	59E-22
UKv4_A_23_P167096;VEGFC;0	705669052;1	32E-94
UKv4_A_23_P66635;CCL11;0	400132817;4	61E-22
UKv4_A_23_P132718;SEMA3B;0	442981271;2	77E-28
UKv4_A_23_P407142;LUZP1;0	419573132;8	95E-25
UKv4_A_23_P123071;CAV2;0	680175736;4	90E-85
UKv4_A_23_P500501;FGFR3;0	589252462;1	23E-57
UKv4_A_23_P88559;LIPC;0	499669794;5	32E-38
UKv4_A_23_P125668;SLC25A43;0	45418512;4	62E-30
UKv4_A_23_P329198;NABP1;0	513096205;1	40E-40
UKv4_A_24_P224926;MFNG;0	554056523;3	30E-49
UKv4_A_23_P400716;SHE;0	688102678;6	61E-88
UKv4_Hs250746.1;WLS;0	426339744;9	24E-26
UKv4_A_23_P337934;FBLIM1;0	476719826;7	59E-34
UKv4_A_23_P124084;LOXL1;0	467292907;3	14E-32
UKv4_A_23_P429998;FOSB;0	437047955;2	28E-27
UKv4_A_23_P90311;TICAM1;0	415748381;3	16E-24
UKv4_A_23_P12514;RHOC;0	630495139;6	20E-69
UKv4_A_23_P70660;FAM46A;0	506634438;2	52E-39
UKv4_A_23_P132378;CELSR1;0	554550232;2	56E-49
UKv4_A_23_P6413;SELM;0	43833879;1	45E-27
UKv4_A_23_P160559;ECM1;0	629633069;1	11E-68
UKv4_A_32_P133072;SPON1;0	47069433;8	31E-33
UKv4_A_24_P921366;CALD1;0	59529965;3	42E-59
UKv4_A_32_P52785;DAAM2;0	662717886;5	02E-79
UKv4_A_23_P115261;AGT;0	462470972;2	02E-31
UKv4_A_23_P255653;TNFRSF10A;0	428823574;3	96E-26
UKv4_A_32_P169505;KIAA2022;-0	406673566;5	90E-23
UKv4_A_24_P45446;GBP4;0	521921631;2	43E-42
UKv4_A_23_P28834;PHACTR3;-0	47471192;1	69E-33
UKv4_A_23_P214080;EGR1;0	544741018;3	85E-47
UKv4_A_23_P203475;PRKCDBP;0	773116269;9	17E-126
UKv4_A_23_P130020;UTP18;-0	406080289;7	12E-23
UKv4_A_23_P113351;SPARCL1;0	462696376;1	85E-31
UKv4_A_24_P192485;TNFRSF11B;0	504306311;7	04E-39
UKv4_A_23_P63209;HSD11B1;0	47291657;3	46E-33
UKv4_A_24_P329487;FAM84B;0	468755256;1	78E-32
UKv4_A_23_P210176;ITGA6;0	418897076;1	12E-24
UKv4_A_23_P16976;ANXA4;0	655308414;1	35E-76
UKv4_A_23_P20697;ADAMTSL2;0	47523224;1	38E-33
UKv4_A_23_P350451;PRDM1;0	514597515;7	07E-41
UKv4_A_23_P74547;CD53;0	428705909;4	12E-26
UKv4_A_23_P129101;HEXA;0	430701494;2	08E-26
UKv4_A_23_P45059;DOCK1;0	76296957;2	04E-120
UKv4_A_23_P107903;RGL3;0	60842032;1	11E-62
UKv4_A_24_P165864;P2RY14;0	571818913;2	46E-53
UKv4_A_24_P379413;IL6R;0	612639631;7	72E-64
UKv4_A_23_P126582;CASQ2;0	419915919;7	99E-25
UKv4_A_23_P401076;SUSD3;0	445172184;1	26E-28
UKv4_A_23_P4662;BCL3;0	672794213;1	91E-82
UKv4_A_23_P57736;CMTM6;0	564313387;1	47E-51
UKv4_A_23_P361584;TMEM154;0	450872096;1	57E-29
UKv4_A_23_P89249;ERBB2;0	486015827;1	72E-35
UKv4_A_23_P144476;SPRY1;0	587684732;3	06E-57
UKv4_A_23_P216501;TPM2;0	742690986;1	69E-110
UKv4_A_23_P155335;PLD1;0	566583159;4	31E-52
UKv4_A_23_P48676;PYGL;0	733309212;3	21E-106
UKv4_A_23_P121011;CSRNP1;0	545826852;2	23E-47
UKv4_A_23_P150807;PPFIBP2;0	415636915;3	28E-24
UKv4_A_23_P36120;MS4A6A;0	529664001;6	27E-44
UKv4_A_23_P256855;XPO5;-0	420297708;7	03E-25
UKv4_A_24_P55437;TES;0	552269171;8	33E-49
UKv4_A_24_P283189;CD14;0	466256334;4	70E-32
UKv4_A_23_P22119;PLEC;0	483794716;4	30E-35
UKv4_A_23_P57784;CLDN1;0	551058646;1	55E-48
UKv4_A_23_P114172;TBC1D8B;0	78105224;3	83E-130
UKv4_A_23_P331928;CD109;0	688745888;3	83E-88
UKv4_A_23_P254522;COL4A4;0	468552587;1	92E-32
UKv4_A_23_P205177;F10;0	586608073;5	72E-57
UKv4_A_23_P204958;LATS2;0	86654865;3	69E-193
UKv4_A_23_P24077;C10ORF54;0	548513892;5	71E-48
UKv4_A_23_P340218;MFSD6L;0	414480445;4	78E-24
UKv4_A_23_P363968;C1RL;0	626542056;8	89E-68
UKv4_A_24_P208345;SLC45A3;0	404595334;1	14E-22
UKv4_A_23_P169137;NINJ1;0	434138065;6	32E-27
UKv4_A_32_P480177;TNN;0	433213577;8	72E-27
UKv4_A_23_P26640;C16ORF89;0	510771507;3	98E-40
UKv4_A_24_P81900;SLC2A3;0	424900094;1	50E-25
UKv4_A_23_P166797;RTP4;0	582116326;7	60E-56
UKv4_A_23_P9232;GCNT1;0	420318454;6	99E-25
UKv4_A_23_P115785;FANK1;0	500343638;3	97E-38
UKv4_A_23_P19510;HLA-DQB2;0	430860558;1	97E-26
UKv4_A_23_P208293;PVRL2;0	773751032;4	16E-126
UKv4_A_23_P62583;MEGF6;0	619300327;1	06E-65
UKv4_A_23_P31124;COL21A1;0	442563;3	22E-28
UKv4_A_24_P275073;ADAMTS14;0	423842164;2	15E-25
UKv4_A_23_P38735;CDH19;0	43970658;8	92E-28
UKv4_A_23_P147918;S100A16;0	768043967;4	67E-123
UKv4_A_23_P57323;ERG;0	753774952;8	44E-116
UKv4_A_24_P945113;ACVRL1;0	645695428;1	53E-73
UKv4_A_23_P85682;NFIA;0	740302804;2	16E-109
UKv4_A_23_P395438;HTRA3;0	646045131;1	19E-73
UKv4_A_23_P72651;ECSCR;0	694422628;2	92E-90
UKv4_A_23_P25566;GPR183;0	411618944;1	21E-23
UKv4_A_23_P502731;PRRX1;0	429557472;3	08E-26
UKv4_A_23_P203920;SSPN;0	571066043;3	73E-53
UKv4_A_23_P408996;MBOAT1;0	739729041;3	97E-109
UKv4_A_24_P125871;RIPK4;0	440656145;6	37E-28
UKv4_A_24_P137522;USP53;0	423544914;2	37E-25
UKv4_A_23_P2640;CLEC7A;0	410979466;1	49E-23
UKv4_A_23_P141688;RAB31;0	667730994;1	04E-80
UKv4_A_23_P68155;IFIH1;0	522885267;1	55E-42
UKv4_A_23_P55518;SMAD7;0	44739303;5	63E-29
UKv4_A_24_P284959;PCDH18;0	402247673;2	38E-22
UKv4_A_23_P98275;MAP3K11;0	42105628;5	46E-25
UKv4_A_24_P277934;COL1A2;0	735887564;2	23E-107
UKv4_A_23_P136978;SRPX2;0	652117494;1	43E-75
UKv4_A_23_P28263;CTDSP1;0	735552093;3	16E-107
UKv4_A_24_P647146;HDAC7;0	467182915;3	28E-32
UKv4_A_23_P252193;ITGA9;0	464028516;1	11E-31
UKv4_A_24_P233786;FAM129A;0	76575434;7	39E-122
UKv4_A_23_P70688;LY86;0	535870154;3	13E-45
UKv4_A_23_P99063;LUM;0	534853878;5	13E-45
UKv4_A_23_P121716;ANXA3;0	497564693;1	32E-37
UKv4_A_23_P46369;RAB13;0	66709201;1	71E-80
UKv4_A_23_P42168;MDFI;0	595386549;3	24E-59
UKv4_A_24_P333525;RABGAP1L;0	567738797;2	30E-52
UKv4_A_23_P103765;FCER1A;0	487534067;9	16E-36
UKv4_A_23_P110167;MGST2;0	563492467;2	28E-51
UKv4_A_23_P399078;TIMP3;0	603989654;1	74E-61
UKv4_A_23_P149281;EPHA2;0	74625786;3	56E-112
UKv4_A_23_P252903;SIL1;0	529704663;6	15E-44
UKv4_A_32_P77098;TMEM200B;0	715957641;9	10E-99
UKv4_A_23_P73135;USHBP1;0	668253545;6	91E-81
UKv4_A_24_P107859;SPRED1;0	494603794;4	68E-37
UKv4_A_23_P29248;TST;0	40507601;9	79E-23
UKv4_A_32_P70158;LILRB3;0	423257072;2	62E-25
UKv4_A_24_P751074;ETS1;0	564415909;1	39E-51
UKv4_A_24_P336754;MCL1;0	433529549;7	81E-27
UKv4_A_24_P142743;CNN2;0	641440772;3	16E-72
UKv4_A_23_P166779;LINC00312;0	570828536;4	25E-53
UKv4_A_23_P218463;SERTAD1;0	676066271;1	39E-83
UKv4_A_24_P103803;B4GALT1;0	688907653;3	34E-88
UKv4_A_24_P769672;C12ORF73;-0	46734486;3	08E-32
UKv4_A_23_P36888;PCED1B;0	402652379;2	10E-22
UKv4_A_23_P127911;PAMR1;0	529760108;5	99E-44
UKv4_A_23_P85693;GBP2;0	608320488;1	18E-62
UKv4_A_23_P203351;MS4A7;0	520796486;4	09E-42
UKv4_A_23_P212089;NFKBIZ;0	620624516;4	46E-66
UKv4_A_32_P74206;LOC400707;0	488423146;6	33E-36
UKv4_A_23_P37205;NDRG2;0	577128169;1	28E-54
UKv4_A_23_P99515;MEDAG;0	422412618;3	47E-25
UKv4_A_24_P27977;TRPM2;0	501734186;2	17E-38
UKv4_A_24_P354800;HLA-DOA;0	476720719;7	59E-34
UKv4_A_23_P133712;CYP39A1;0	412380037;9	46E-24
UKv4_A_23_P73589;MSN;0	649702571;8	41E-75
UKv4_A_23_P69242;SUMF1;0	515859534;3	98E-41
UKv4_A_23_P258312;NAPRT1;0	405242792;9	28E-23
UKv4_A_32_P69149;STEAP1;0	476201249;9	34E-34
UKv4_A_23_P94795;TEAD4;0	412210625;9	99E-24
UKv4_A_23_P407565;CX3CR1;0	477833566;4	85E-34
UKv4_A_24_P222655;C1QA;0	520198562;5	40E-42
UKv4_A_23_P94552;TMEM2;0	60745232;2	03E-62
UKv4_A_24_P199774;TINAGL1;0	661924243;9	21E-79
UKv4_A_23_P122924;INHBA;0	559712167;1	70E-50
UKv4_A_23_P210763;JAG1;0	507339378;1	84E-39
UKv4_A_23_P423309;PCDH12;0	602639158;4	00E-61
UKv4_A_23_P14458;L3HYPDH;0	675769709;1	76E-83
UKv4_A_23_P2492;C1S;0	607741059;1	70E-62
UKv4_A_24_P14584;BACE2;0	770302226;2	97E-124
UKv4_A_32_P73796;PPM1E;-0	452529082;8	54E-30
UKv4_A_24_P403561;LRP4;0	597588088;8	64E-60
UKv4_A_24_P360993;CLEC1A;0	505171965;4	81E-39
UKv4_A_23_P156327;TGFBI;0	714662194;3	11E-98
UKv4_A_23_P216596;SVEP1;0	589485564;1	07E-57
UKv4_A_23_P127584;NNMT;0	748470889;3	15E-113
UKv4_A_23_P6771;LMCD1;0	73033623;6	68E-105
UKv4_A_23_P131089;KANK3;0	682021783;1	07E-85
UKv4_A_23_P144113;GNAI2;0	535226835;4	28E-45
UKv4_A_23_P377957;KCTD12;0	577980172;7	95E-55
UKv4_A_23_P132915;FAM114A1;0	606694257;3	26E-62
UKv4_A_23_P31064;MOXD1;0	441726661;4	35E-28
UKv4_A_23_P72157;MFSD7;0	553630971;4	12E-49
UKv4_A_23_P91414;CCM2L;0	55355293;4	29E-49
UKv4_A_23_P101707;PLIN3;0	652451122;1	12E-75
UKv4_A_32_P101860;TMEM106A;0	490334338;2	84E-36
UKv4_A_23_P129064;GATM;0	493069132;8	98E-37
UKv4_A_23_P333605;ENPEP;0	463068252;1	61E-31
UKv4_A_23_P7882;SLC22A23;0	562299162;4	31E-51
UKv4_A_23_P166122;POLR3F;-0	408983525;2	82E-23
UKv4_A_24_P365807;EFNB1;0	462768564;1	80E-31
UKv4_A_23_P47614;PHLDA2;0	414952191;4	10E-24
UKv4_A_23_P79272;PDE1A;0	595987641;2	26E-59
UKv4_A_23_P305292;MIR143HG;0	454075516;4	81E-30
UKv4_A_23_P28434;VAMP8;0	568712627;1	35E-52
UKv4_A_23_P1083;GJA4;0	577736662;9	11E-55
UKv4_A_23_P126908;TNFRSF14;0	589774255;9	02E-58
UKv4_A_23_P211957;TGFBR2;0	697979422;1	30E-91
UKv4_A_23_P205499;LRP10;0	738120141;2	17E-108
UKv4_A_23_P116168;MSANTD4;-0	442997189;2	76E-28
UKv4_A_24_P393312;KIRREL;0	76368831;8	69E-121
UKv4_A_24_P370472;HLA-DRB4;0	530926003;3	43E-44
UKv4_A_23_P205567;PRKCH;0	57416784;6	71E-54
UKv4_A_24_P339201;METRN;0	442878739;2	88E-28
UKv4_A_23_P137532;PLOD1;0	482584511;7	05E-35
UKv4_A_23_P105442;GRASP;0	563316292;2	50E-51
UKv4_A_23_P391906;TMEM200A;0	530506501;4	19E-44
UKv4_A_23_P209944;RETSAT;0	46678053;3	84E-32
UKv4_A_24_P382187;IGFBP4;0	764425077;3	62E-121
UKv4_A_23_P141394;WIPI1;0	781162318;3	32E-130
UKv4_A_23_P92765;CCDC112;-0	402093006;2	50E-22
UKv4_A_23_P119562;CFD;0	508901311;9	20E-40
UKv4_A_23_P83328;ENG;0	70170317;4	73E-93
UKv4_A_24_P298360;LTBP3;0	424041386;2	01E-25
UKv4_A_23_P119322;SIGLEC11;0	400600562;3	98E-22
UKv4_A_23_P74129;TMEM50A;0	439303508;1	03E-27
UKv4_A_23_P109508;NCF4;0	534315873;6	67E-45
UKv4_A_23_P42257;IER3;0	578460248;6	06E-55
UKv4_A_23_P154338;EFHD1;0	553394337;4	65E-49
UKv4_A_23_P153197;TGIF1;0	625699825;1	56E-67
UKv4_A_23_P46141;CTSS;0	418587795;1	24E-24
UKv4_A_23_P211233;COL6A2;0	711637243;5	35E-97
UKv4_A_23_P204286;MGP;0	570503258;5	08E-53
UKv4_A_23_P112135;TRAM1;0	526205448;3	25E-43
UKv4_A_23_P4286;XAF1;0	488142203;7	11E-36
UKv4_A_23_P348146;SLAIN1;-0	434103971;6	40E-27
UKv4_A_32_P205859;RAB43;0	638686466;2	19E-71
UKv4_A_24_P171268;RASSF5;0	451889347;1	08E-29
UKv4_A_24_P312417;ZBTB26;-0	431780183;1	43E-26
UKv4_A_23_P141946;LTBP4;0	556010093;1	19E-49
UKv4_A_23_P113825;NACC2;0	558731619;2	86E-50
UKv4_A_32_P41461;WASF2;0	575331944;3	51E-54
UKv4_A_24_P12136;S100Z;0	497625273;1	28E-37
UKv4_Hs2411.1;P2RY1;0	425248139;1	34E-25
UKv4_A_23_P59005;TAP1;0	535986359;2	95E-45
UKv4_A_32_P351968;HLA-DMB;0	449535148;2	57E-29
UKv4_A_23_P501732;FCN2;0	439268506;1	04E-27
UKv4_A_23_P30435;TNIP1;0	427070958;7	21E-26
UKv4_A_23_P65240;COL4A1;0	653778038;4	21E-76
UKv4_A_23_P62741;ELTD1;0	529275096;7	55E-44
UKv4_A_23_P257043;GEM;0	440919155;5	80E-28
UKv4_A_23_P218597;NPAS2;0	467206953;3	25E-32
UKv4_A_23_P163682;RHBDF1;0	779518045;2	78E-129
UKv4_A_23_P26994;GNGT2;0	419787469;8	33E-25
UKv4_A_23_P394064;PTRF;0	839039728;6	71E-169
UKv4_A_23_P31143;TPD52L1;0	571753599;2	55E-53
UKv4_A_23_P142878;ATOH8;0	560797266;9	59E-51
UKv4_A_24_P327886;TCEA3;0	482699481;6	73E-35
UKv4_A_23_P35906;CASP4;0	690962943;5	78E-89
UKv4_A_23_P420863;NOD2;0	504769169;5	74E-39
UKv4_A_24_P7040;LOC123862;0	748779883;2	24E-113
UKv4_A_23_P35399;ANXA11;0	740046568;2	84E-109
UKv4_A_24_P941167;APOL6;0	473060375;3	27E-33
UKv4_A_24_P396702;CD302;0	617798257;2	81E-65
UKv4_A_23_P162589;VDR;0	518303561;1	30E-41
UKv4_A_24_P399606;NOTCH3;0	413288963;7	04E-24
UKv4_A_23_P107513;CEP76;-0	411440666;1	28E-23
UKv4_A_23_P152876;RAB34;0	52469521;6	62E-43
UKv4_A_23_P148297;SH3BGRL;0	516667429;2	75E-41
UKv4_A_23_P10206;HAS2;0	4290335;3	69E-26
UKv4_A_24_P145653;MAP3K6;0	641270808;3	57E-72
UKv4_A_23_P29922;TLR3;0	585467195;1	11E-56
UKv4_A_24_P57631;GPC3;0	577567878;1	00E-54
UKv4_A_23_P152782;IFI35;0	459862073;5	46E-31
UKv4_A_23_P14559;RIPK3;0	557180883;6	47E-50
UKv4_A_23_P86682;MYOF;0	694804934;2	09E-90
UKv4_A_24_P270728;NUPR1;0	66577173;4	77E-80
UKv4_Hs457783.2;AIM1;0	536255731;2	59E-45
UKv4_A_23_P139476;CD63;0	555355697;1	68E-49
UKv4_A_23_P20285;PDLIM2;0	472616211;3	90E-33
UKv4_Hs16578.1;PDE5A;0	480300001;1	79E-34
UKv4_A_23_P163467;C15ORF52;0	523374524;1	23E-42
UKv4_A_32_P129752;TMEM30B;0	58177012;9	27E-56
UKv4_A_23_P151426;FOXO1;0	562984881;2	99E-51
UKv4_A_23_P97112;SELE;0	458719523;8	42E-31
UKv4_A_23_P432272;UNC79;-0	477997947;4	54E-34
UKv4_A_32_P83784;ARAP2;0	488477316;6	18E-36
UKv4_A_23_P39237;ZFP36;0	554090803;3	24E-49
UKv4_A_23_P210608;ZNF217;0	446041921;9	20E-29
UKv4_A_23_P49638;GRAP;0	507203671;1	96E-39
UKv4_A_32_P216548;LDLRAP1;0	555355867;1	68E-49
UKv4_A_23_P372255;ITPKB;0	598584602;4	73E-60
UKv4_A_23_P427703;MT1L;0	640617157;5	65E-72
UKv4_A_24_P68222;CD99P1;0	518187676;1	37E-41
UKv4_A_24_P346431;TNS3;0	717311538;2	50E-99
UKv4_A_23_P212696;FSTL1;0	706793736;4	71E-95
UKv4_A_23_P414913;GLIPR2;0	545794145;2	27E-47
UKv4_A_23_P200741;DPT;0	452913042;7	40E-30
UKv4_A_23_P207520;COL1A1;0	657805382;2	09E-77
UKv4_A_23_P160318;COL16A1;0	642329886;1	69E-72
UKv4_A_23_P259103;C5ORF54;-0	403344078;1	69E-22
UKv4_A_23_P256948;MSC;0	545178556;3	09E-47
UKv4_A_24_P303127;GAPT;0	457000772;1	61E-30
UKv4_A_23_P63798;KLF6;0	599039237;3	59E-60
UKv4_A_23_P213102;PALLD;0	545397578;2	77E-47
UKv4_A_23_P216920;NEK6;0	436335664;2	93E-27
UKv4_A_23_P152620;TNFSF12-TNFSF13;0	514671034;6	83E-41
UKv4_A_23_P50815;TTYH1;0	48494695;2	67E-35
UKv4_A_23_P365267;SNED1;0	581211049;1	27E-55
UKv4_A_24_P391586;OAF;0	749653833;8	51E-114
UKv4_A_23_P114740;CFHR1;0	715822251;1	04E-98
UKv4_A_23_P16953;HTR2B;0	414603353;4	59E-24
UKv4_A_23_P387630;STARD8;0	7336475;2	27E-106
UKv4_A_23_P32955;MERTK;0	561546672;6	44E-51
UKv4_A_23_P346093;TMC8;0	42347611;2	43E-25
UKv4_A_23_P99661;ARHGEF40;0	511654498;2	68E-40
UKv4_A_23_P25121;FKBP11;0	49884244;7	61E-38
UKv4_A_23_P69383;PARP9;0	53001048;5	32E-44
UKv4_A_23_P170186;OPLAH;0	520143868;5	54E-42
UKv4_A_24_P216294;CST3;0	574037801;7	21E-54
UKv4_A_23_P108751;FHL2;0	647604215;3	86E-74
UKv4_A_23_P163458;EHD4;0	696633504;4	24E-91
UKv4_A_24_P371399;C3ORF58;0	47870837;3	41E-34
UKv4_A_23_P1782;CD82;0	498917387;7	36E-38
UKv4_A_23_P64661;ARHGAP9;0	427887489;5	46E-26
UKv4_A_23_P431591;ANXA2R;0	414199257;5	24E-24
UKv4_A_23_P46429;CYR61;0	558705015;2	90E-50
UKv4_A_23_P127957;P4HA3;0	520884614;3	93E-42
UKv4_A_23_P39074;RRAS;0	763869048;7	01E-121
UKv4_A_24_P54174;TNFRSF1B;0	476713727;7	61E-34
UKv4_A_23_P93442;SASH1;0	807687177;2	70E-146
UKv4_A_23_P120566;RRBP1;0	751294501;1	37E-114
UKv4_A_23_P119458;DPF1;-0	402627571;2	11E-22
UKv4_Hs74921.1;FLJ46875;0	520789074;4	11E-42
UKv4_A_23_P127128;DNAJC1;0	642323089;1	69E-72
UKv4_A_24_P199655;VANGL1;0	471773767;5	43E-33
UKv4_A_23_P95594;NAT1;0	468268181;2	15E-32
UKv4_A_23_P105957;ACTN1;0	430155223;2	51E-26
UKv4_A_23_P344421;ROBO4;0	652420623;1	15E-75
UKv4_A_23_P129496;CDH5;0	632850378;1	24E-69
UKv4_A_23_P66694;EVI2B;0	477802515;4	91E-34
UKv4_A_23_P88278;RPGRIP1;0	506619975;2	54E-39
UKv4_A_24_P244356;NLRX1;0	434932389;4	79E-27
UKv4_A_23_P201808;PPAP2B;0	657811311;2	08E-77
UKv4_A_24_P265064;SHROOM4;0	577839482;8	60E-55
UKv4_A_23_P150325;TMEM133;0	627186986;5	77E-68
UKv4_A_23_P38167;GPRC5C;0	470643866;8	48E-33
UKv4_A_23_P18282;DLEC1;0	400221789;4	48E-22
UKv4_A_23_P127367;POLD4;0	623205974;8	17E-67
UKv4_A_23_P46470;ERRFI1;0	500697864;3	41E-38
UKv4_A_23_P15146;IL32;0	571348048;3	19E-53
UKv4_A_23_P141429;ABI3;0	474976588;1	52E-33
UKv4_A_23_P429560;SSH1;0	462931392;1	69E-31
UKv4_A_23_P339095;SPTBN1;0	403103715;1	82E-22
UKv4_A_23_P74138;TAGLN2;0	410481032;1	75E-23
UKv4_A_32_P66881;TLR4;0	436479701;2	79E-27
UKv4_A_23_P500400;ABCA6;0	552616536;6	96E-49
UKv4_A_23_P218492;ELAVL3;-0	515512141;4	66E-41
UKv4_A_23_P70719;LAMA2;0	582470149;6	21E-56
UKv4_A_24_P829183;FLJ32255;0	462323799;2	14E-31
UKv4_A_23_P128201;NCKAP1L;0	492400422;1	19E-36
UKv4_A_23_P39898;CALCRL;0	530956013;3	38E-44
UKv4_A_23_P23279;RCSD1;0	568685604;1	37E-52
UKv4_A_23_P215634;IGFBP3;0	445302723;1	20E-28
UKv4_A_24_P362100;SKI;0	454473431;4	15E-30
UKv4_A_24_P231104;LEPR;0	45440019;4	26E-30
UKv4_A_32_P107372;GBP1;0	530161008;4	95E-44
UKv4_A_23_P203173;IL10RA;0	51734079;2	02E-41
UKv4_A_24_P200854;HOXA2;0	517453205;1	92E-41
UKv4_A_23_P118025;DPEP2;0	419581367;8	93E-25
UKv4_A_23_P97810;PARG;-0	418170309;1	42E-24
UKv4_A_23_P153320;ICAM1;0	550244254;2	36E-48
UKv4_A_23_P19517;ITPR3;0	651328002;2	56E-75
UKv4_A_23_P215549;PON3;0	480411366;1	71E-34
UKv4_A_23_P257871;DAB2;0	760528336;3	59E-119
UKv4_A_24_P192805;CARD17;0	478653471;3	49E-34
UKv4_A_23_P156049;HEXB;0	489311542;4	36E-36
UKv4_A_23_P337753;SP140L;0	439845779;8	49E-28
UKv4_A_23_P96383;SRPX;0	728229348;5	60E-104
UKv4_A_24_P277331;LRPAP1;0	419442696;9	35E-25
UKv4_A_23_P148785;SFT2D2;0	408775329;3	02E-23
UKv4_A_24_P24453;LOC390843;-0	412589681;8	84E-24
UKv4_A_23_P122127;FYB;0	426886551;7	67E-26
UKv4_A_23_P329870;RHBDF2;0	601751669;6	89E-61
UKv4_A_24_P287043;IFITM2;0	809290242;2	39E-147
UKv4_A_32_P6646;ZNF366;0	567623532;2	45E-52
UKv4_A_23_P1126;LEPROT;0	407233494;4	94E-23
UKv4_A_24_P10233;DAPK2;0	58144086;1	12E-55
UKv4_A_23_P166633;ITGB5;0	631123369;4	04E-69
UKv4_A_23_P161125;MOV10;0	505275415;4	59E-39
UKv4_A_23_P93881;SYPL1;0	599691763;2	42E-60
UKv4_A_23_P209167;FSTL3;0	533291492;1	10E-44
UKv4_A_23_P205074;SLC46A3;0	401211002;3	29E-22
UKv4_A_23_P137697;SELP;0	499692979;5	27E-38
UKv4_A_23_P204630;NTN4;0	409940384;2	08E-23
UKv4_A_24_P38276;FZD1;0	585661668;9	91E-57
UKv4_A_23_P51767;CD1C;0	403024093;1	87E-22
UKv4_A_23_P79069;RASAL3;0	513997515;9	28E-41
UKv4_A_23_P97952;FUOM;0	482989356;5	98E-35
UKv4_A_23_P201940;LMOD1;0	456208329;2	17E-30
UKv4_A_23_P38346;DHX58;0	522886176;1	55E-42
UKv4_A_32_P216566;RIPPLY2;-0	552768978;6	43E-49
UKv4_A_23_P54055;AJUBA;0	722292463;2	01E-101
UKv4_A_23_P2431;C3AR1;0	469063252;1	58E-32
UKv4_A_23_P86470;CH25H;0	587672367;3	08E-57
UKv4_A_23_P393620;TFPI2;0	546478886;1	60E-47
UKv4_A_24_P148717;CCR1;0	479698593;2	28E-34
UKv4_A_23_P211504;KDELR3;0	711922155;4	10E-97
UKv4_A_32_P60065;F2RL2;0	502083901;1	86E-38
UKv4_A_23_P111995;LOXL2;0	554183862;3	09E-49
UKv4_A_23_P24843;MICAL2;0	627985498;3	38E-68
UKv4_A_24_P305038;CRHR1-IT1;-0	410987728;1	48E-23
UKv4_A_23_P48997;PSTPIP1;0	413914414;5	75E-24
UKv4_A_23_P145863;S100A11;0	663188408;3	50E-79
UKv4_A_24_P395610;GAS7;0	596191883;2	00E-59
UKv4_A_23_P254507;HOPX;0	517209059;2	14E-41
UKv4_A_23_P204048;DYRK2;0	454504743;4	10E-30
UKv4_A_24_P349039;ARHGAP31;0	694945903;1	85E-90
UKv4_A_23_P58396;PDGFC;0	710802297;1	17E-96
UKv4_A_23_P48717;NPC2;0	604202606;1	53E-61
UKv4_A_23_P301105;SLFN13;0	40143112;3	07E-22
UKv4_A_23_P129695;VASN;0	425631047;1	17E-25
UKv4_A_23_P122052;GPX8;0	692576455;1	44E-89
UKv4_A_23_P8452;LFNG;0	544923874;3	52E-47
UKv4_A_23_P345650;WWC3;0	568586106;1	45E-52
UKv4_A_24_P272310;MUSTN1;0	543656404;6	65E-47
UKv4_A_23_P159775;GABRE;0	6143183;2	64E-64
UKv4_A_24_P58759;CCT5P1;-0	404666686;1	11E-22
UKv4_A_23_P322;EFNA4;0	504936966;5	33E-39
UKv4_A_23_P212688;MECOM;0	48888643;5	21E-36
UKv4_A_24_P378019;IRF7;0	438220327;1	51E-27
UKv4_A_23_P416608;LAMP2;0	407880261;4	02E-23
UKv4_A_23_P91390;THBD;0	702326453;2	71E-93
UKv4_A_32_P162183;C2;0	503563241;9	75E-39
UKv4_A_23_P7596;MYO10;0	689959081;1	36E-88
UKv4_A_23_P112103;GSDMD;0	659948596;4	14E-78
UKv4_A_32_P225816;PRDM16;0	618966918;1	32E-65
UKv4_A_23_P44291;CRTAP;0	445418048;1	15E-28
UKv4_A_24_P140608;HBEGF;0	427836117;5	55E-26
UKv4_A_24_P858698;NFIX;0	661963565;8	94E-79
UKv4_A_23_P148879;ATP1A2;0	547654138;8	84E-48
UKv4_A_23_P119362;EMP3;0	65469272;2	14E-76
UKv4_A_32_P98927;STAG3L4;-0	400001628;4	80E-22
UKv4_A_23_P338325;ELK3;0	655847697;9	05E-77
UKv4_A_23_P352402;PROSER2;0	578660368;5	41E-55
UKv4_A_23_P135494;CLIC4;0	454010498;4	93E-30
UKv4_A_23_P57036;CD40;0	575905873;2	55E-54
UKv4_A_24_P274831;GIMAP7;0	468797133;1	75E-32
UKv4_A_23_P34835;LMNA;0	704678208;3	24E-94
UKv4_A_32_P94798;ANXA2;0	469165821;1	51E-32
UKv4_A_23_P169819;EPHA3;0	558260475;3	67E-50
UKv4_A_23_P31945;IL33;0	531092023;3	16E-44
UKv4_A_23_P41390;SH3TC1;0	599804125;2	26E-60
UKv4_A_23_P254512;EFNA1;0	479061859;2	96E-34
UKv4_A_32_P113971;KIAA1755;0	621880839;1	96E-66
UKv4_A_23_P12965;FUT4;0	467495506;2	91E-32
UKv4_A_23_P41854;CARD6;0	786453856;3	13E-133
UKv4_A_23_P63038;LEPRE1;0	61467072;2	11E-64
UKv4_A_23_P34744;CTSK;0	503471202;1	02E-38
UKv4_A_23_P200489;TMEM63A;0	595697321;2	69E-59
UKv4_A_24_P248345;OLFML2B;0	675207633;2	77E-83
UKv4_A_23_P136909;HMGN5;0	418239347;1	39E-24
UKv4_A_23_P36658;MGST1;0	478509332;3	69E-34
UKv4_A_23_P373598;MAFK;0	483226736;5	42E-35
UKv4_A_23_P120170;TIGD1;-0	445685308;1	05E-28
UKv4_A_23_P107597;ATP8B1;0	402848312;1	97E-22
UKv4_A_24_P313354;NR2F2;0	724628661;2	02E-102
UKv4_A_32_P93852;BOD1;-0	450067204;2	12E-29
UKv4_A_24_P106542;RSPO3;0	511095878;3	44E-40
UKv4_A_23_P11201;GPR34;0	459165425;7	11E-31
UKv4_A_24_P366526;SYNGR2;0	483533282;4	78E-35
UKv4_A_23_P93988;ARHGEF5;0	431242335;1	73E-26
UKv4_A_23_P116512;PRR5L;0	462249398;2	20E-31
UKv4_A_24_P119745;FN1;0	531925788;2	12E-44
UKv4_A_23_P408167;GPRASP2;-0	42851806;4	40E-26
UKv4_A_23_P168443;EPHB4;0	406001787;7	30E-23
UKv4_A_23_P67299;DOCK6;0	694525983;2	67E-90
UKv4_A_23_P143981;FBLN2;0	644970192;2	57E-73
UKv4_A_23_P42969;FGL2;0	501555791;2	35E-38
UKv4_A_32_P108254;FAM20A;0	596363284;1	81E-59
UKv4_A_23_P366254;SLC10A3;0	452794179;7	74E-30
UKv4_A_23_P168788;PLOD3;0	472063602;4	85E-33
UKv4_A_23_P35045;ARHGAP30;0	458634196;8	70E-31
UKv4_A_23_P253982;HOXA4;0	635362133;2	21E-70
UKv4_A_24_P296698;MAP2K3;0	520478799;4	74E-42
UKv4_A_23_P26815;RILP;0	520266969;5	23E-42
UKv4_A_24_P17677;TLR6;0	499491739;5	74E-38
UKv4_A_23_P54770;APOBR;0	457682276;1	25E-30
UKv4_A_23_P79289;COBLL1;0	591499536;3	27E-58
UKv4_A_24_P327499;TTI1;-0	411263977;1	36E-23
UKv4_A_24_P213494;PTPRE;0	688914487;3	32E-88
UKv4_A_23_P131375;PQLC3;0	459088517;7	32E-31
UKv4_A_23_P218237;LCAT;0	4672382;3	21E-32
UKv4_A_23_P120153;RNF149;0	428479642;4	46E-26
UKv4_A_32_P37592;SCARNA17;0	413235911;7	17E-24
UKv4_A_23_P7212;CFI;0	681682095;1	42E-85
UKv4_A_24_P370702;GBP3;0	583450692;3	54E-56
UKv4_A_23_P75523;CD59;0	493839536;6	48E-37
UKv4_A_24_P408047;PLEKHA4;0	736759554;9	00E-108
UKv4_A_23_P143143;ID2;0	427515147;6	19E-26
UKv4_A_23_P353478;CIITA;0	483043056;5	85E-35
UKv4_A_24_P376516;PLEKHH2;0	400755114;3	79E-22
UKv4_A_23_P148990;HMCN1;0	569222696;1	02E-52
UKv4_A_23_P9255;SYK;0	538846466;7	26E-46
UKv4_A_24_P13190;ESAM;0	55630351;1	02E-49
UKv4_A_23_P124108;ITGAM;0	458953938;7	71E-31
UKv4_A_23_P69179;LEPREL1;0	766916905;1	83E-122
UKv4_A_23_P218858;ABI3BP;0	526350432;3	03E-43
UKv4_A_23_P142872;TCF7L1;0	733628308;2	31E-106
UKv4_A_24_P143171;TMEM47;0	659242791;7	07E-78
UKv4_A_23_P31810;CEBPD;0	649434839;1	02E-74
UKv4_A_23_P12686;GFRA1;0	431759233;1	44E-26
UKv4_A_23_P37685;TMEM204;0	699845498;2	48E-92
UKv4_A_23_P42375;RAB32;0	620179266;5	97E-66
UKv4_A_23_P92569;WWC2;0	485562715;2	07E-35
UKv4_A_24_P215765;ATP10A;0	712580311;2	21E-97
UKv4_A_23_P74088;MMP23B;0	58954536;1	03E-57
UKv4_A_23_P157914;MAMDC2;0	446663297;7	34E-29
UKv4_A_23_P211948;P2RY13;0	467087211;3	41E-32
UKv4_A_24_P489399;CCT6P2;-0	42516082;1	38E-25
UKv4_A_23_P252283;RNF135;0	526510939;2	81E-43
UKv4_A_23_P255884;GSN;0	698030463;1	24E-91
UKv4_A_23_P113111;AR;0	709374954;4	38E-96
UKv4_A_23_P33673;TRIM6;0	573071079;1	23E-53
UKv4_A_23_P86461;PLAC9;0	653184917;6	53E-76
UKv4_A_23_P69339;ACAA1;0	416390589;2	56E-24
UKv4_A_23_P93772;HOXA5;0	462664381;1	88E-31
UKv4_A_23_P11685;PLA2G4A;0	599433402;2	83E-60
UKv4_A_23_P250607;PLS3;0	739468488;5	23E-109
UKv4_A_23_P30567;CRHBP;0	507412635;1	78E-39
UKv4_A_23_P252052;FILIP1L;0	608201588;1	27E-62
UKv4_A_32_P231617;TM4SF1;0	717913598;1	40E-99
UKv4_A_23_P53390;PTPRB;0	60382988;1	92E-61
UKv4_A_23_P147711;NPR1;0	554082061;3	26E-49
UKv4_A_23_P208389;AXL;0	689904703;1	43E-88
UKv4_A_32_P198731;NEURL1B;0	41392748;5	72E-24
UKv4_A_23_P42282;C4B;0	551710544;1	11E-48
UKv4_A_23_P131208;NR4A2;0	413936512;5	71E-24
UKv4_A_24_P23034;ZNFX1;0	415338991;3	61E-24
UKv4_A_23_P74344;TADA1;-0	47499072;1	52E-33
UKv4_A_23_P170733;ANTXR2;0	551134649;1	49E-48
UKv4_A_23_P423197;RXRA;0	555934011;1	24E-49
UKv4_A_23_P218928;FAM198B;0	552611982;6	98E-49
UKv4_A_24_P290585;UACA;0	546639083;1	48E-47
UKv4_A_23_P343221;LILRB1;0	474462663;1	87E-33
UKv4_A_24_P131622;FAM107A;0	53582867;3	19E-45
UKv4_A_23_P37441;B2M;0	470451792;9	15E-33
UKv4_A_23_P49816;ADAP2;0	669909453;1	88E-81
UKv4_A_23_P26629;PYCARD;0	552703961;6	65E-49
UKv4_A_24_P237036;TNFSF14;0	455012999;3	39E-30
UKv4_A_23_P170857;IL1RAP;0	687412911;1	18E-87
UKv4_A_23_P101025;LGALS9C;0	468231071;2	18E-32
UKv4_A_23_P167093;IDUA;0	493963448;6	14E-37
UKv4_A_23_P69310;CCRL2;0	442448487;3	36E-28
UKv4_A_23_P153562;C5AR1;0	452976859;7	23E-30
UKv4_A_23_P119478;EBI3;0	448910937;3	23E-29
UKv4_A_23_P116173;C11ORF93;0	440344241;7	11E-28
UKv4_A_24_P335025;ENTPD1;0	626180018;1	13E-67
UKv4_A_23_P19102;GALNT10;0	47117433;6	88E-33
UKv4_A_23_P208167;FPR3;0	576535834;1	79E-54
UKv4_A_23_P19624;BMP6;0	542376609;1	26E-46
UKv4_A_23_P14193;RFC3;-0	417310958;1	89E-24
UKv4_A_23_P19030;ARSI;0	47921011;2	78E-34
UKv4_A_23_P8640;GPER;0	44156241;4	61E-28
UKv4_A_23_P96568;FLNA;0	675691741;1	88E-83
UKv4_A_23_P216970;TRAF1;0	526702626;2	57E-43
UKv4_A_23_P99642;SLC7A7;0	489892487;3	42E-36
UKv4_A_23_P106898;ORAI3;0	413868213;5	84E-24
UKv4_A_23_P215566;AHR;0	641917037;2	26E-72
UKv4_A_23_P132226;TPST2;0	580904587;1	52E-55
UKv4_A_23_P45365;COL4A5;0	646189693;1	07E-73
UKv4_A_32_P116206;RELL1;0	580685183;1	72E-55
UKv4_A_23_P153351;BLVRB;0	5050051;5	18E-39
UKv4_A_23_P250212;SGK223;0	477043806;6	67E-34
UKv4_A_23_P137016;SAT1;0	546504665;1	58E-47
UKv4_A_24_P380734;SDC2;0	436844685;2	45E-27
UKv4_A_24_P94916;LST1;0	538493124;8	64E-46
UKv4_A_23_P112531;FAM102A;0	433604073;7	61E-27
UKv4_A_23_P90659;LAPTM4A;0	413591924;6	38E-24
UKv4_A_23_P104252;ITIH5;0	604137133;1	59E-61
UKv4_A_24_P169092;MAML2;0	547667214;8	78E-48
UKv4_A_23_P12363;ROR1;0	430643188;2	12E-26
UKv4_A_23_P10701;APBB2;0	524746676;6	46E-43
UKv4_A_23_P397376;MAF;0	601368261;8	71E-61
UKv4_A_23_P98402;SIDT2;0	447449533;5	51E-29
UKv4_A_24_P246361;IQGAP2;0	51730296;2	05E-41
UKv4_A_23_P145718;AOAH;0	424474901;1	74E-25
UKv4_A_23_P141055;TGFB1I1;0	484138976;3	73E-35
UKv4_A_24_P310256;LGI4;0	44117189;5	30E-28
UKv4_A_24_P184803;COCH;-0	419109944;1	04E-24
UKv4_A_23_P120860;NIPSNAP1;-0	400561515;4	03E-22
UKv4_A_23_P213298;ARSJ;0	693499957;6	50E-90
UKv4_A_23_P206359;CDH1;0	430567298;2	18E-26
UKv4_A_23_P43164;SULF1;0	47701906;6	73E-34
UKv4_A_23_P46356;TNFAIP8L2;0	413935988;5	71E-24
UKv4_A_23_P211878;FLNB;0	422506904;3	36E-25
UKv4_A_23_P92928;C6;0	405337405;9	01E-23
UKv4_A_32_P69166;ANKRD42;0	401392924;3	11E-22
UKv4_A_23_P372834;AQP1;0	663048577;3	90E-79
UKv4_A_24_P230965;KIAA1586;-0	422053696;3	92E-25
UKv4_A_23_P23191;HSPG2;0	601094892;1	03E-60
UKv4_A_23_P106617;WFDC1;0	493543198;7	34E-37
UKv4_A_23_P80918;ART3;0	402953866;1	91E-22
UKv4_A_23_P28948;REM1;0	558523796;3	19E-50
UKv4_A_23_P364024;GLIPR1;0	630728561;5	29E-69
UKv4_A_23_P86653;SRGN;0	459883059;5	42E-31
UKv4_A_23_P331560;SLC26A4;0	419835944;8	20E-25
UKv4_A_23_P97296;NECAP2;0	599777109;2	30E-60
UKv4_A_23_P71570;OSR2;0	533897307;8	17E-45
UKv4_A_23_P169092;CYP7B1;0	477809408;4	90E-34
UKv4_Hs44307.1;GSTCD;-0	425533465;1	21E-25
UKv4_A_23_P85240;TLR7;0	475823971;1	09E-33
UKv4_A_32_P171313;GNB4;0	52949234;6	81E-44
UKv4_A_23_P402899;SLFN5;0	589081061;1	35E-57
UKv4_A_23_P38959;VAV1;0	498209108;9	99E-38
UKv4_A_23_P819;ISG15;0	442798643;2	96E-28
UKv4_A_23_P16537;ELL;0	485259363;2	35E-35
UKv4_A_24_P389916;LRRC32;0	744061853;3	86E-111
UKv4_A_23_P204277;H2AFJ;0	717362646;2	38E-99
UKv4_A_23_P257003;PCSK5;0	524771059;6	39E-43
UKv4_A_23_P32444;MXRA8;0	677259223;5	29E-84
UKv4_A_23_P56328;PLVAP;0	543330184;7	82E-47
UKv4_A_23_P5983;PLTP;0	52740424;1	84E-43
UKv4_A_23_P407840;FNDC1;0	668963335;3	96E-81
UKv4_A_23_P46149;GPR137B;0	517725687;1	69E-41
UKv4_A_23_P10966;GABRB3;-0	434034141;6	56E-27
UKv4_A_23_P259621;LAT2;0	575156633;3	87E-54
UKv4_A_23_P88849;RRAD;0	439020995;1	14E-27
UKv4_A_24_P940166;PAPSS2;0	47318501;3	11E-33
UKv4_A_23_P13065;ZDHHC13;-0	401817342;2	72E-22
UKv4_A_24_P239606;GADD45B;0	617088529;4	45E-65
UKv4_A_23_P342727;STARD13;0	5899444;8	17E-58
UKv4_A_23_P57089;PMEPA1;0	500099103;4	42E-38
UKv4_A_23_P326160;ZC3H12A;0	612941515;6	37E-64
UKv4_A_23_P378926;ADRA2B;0	418669056;1	21E-24
UKv4_A_23_P10182;ACOX2;0	781805538;1	44E-130
UKv4_A_24_P178503;ABCC9;0	585981358;8	23E-57
UKv4_A_23_P50175;SIGLEC7;0	406718273;5	82E-23
UKv4_A_32_P198371;LOC284926;-0	416812259;2	23E-24
UKv4_A_23_P21976;CSPG4;0	435254075;4	28E-27
UKv4_A_23_P127964;PRCP;0	633114436;1	04E-69
UKv4_A_23_P87545;IFITM3;0	773596322;5	04E-126
UKv4_A_24_P734060;LOC284454;0	493885391;6	35E-37
UKv4_A_24_P329065;BTN3A1;0	490388093;2	78E-36
UKv4_A_24_P705136;GABPAP;-0	412857989;8	10E-24
UKv4_A_23_P29005;SAMSN1;0	403550896;1	58E-22
UKv4_A_24_P131522;ANTXR1;0	494140975;5	70E-37
UKv4_A_23_P167051;EVC;0	730109144;8	40E-105
UKv4_A_23_P151895;CILP;0	438140138;1	55E-27
UKv4_A_23_P418031;IFFO2;0	567323305;2	88E-52
UKv4_A_32_P210642;EGFL7;0	71764886;1	81E-99
UKv4_A_23_P252062;PPARG;0	582279261;6	93E-56
UKv4_A_23_P136347;EPS8;0	708067837;1	46E-95
UKv4_A_24_P67534;SMIM10;0	481153206;1	27E-34
UKv4_A_24_P311917;BTN3A3;0	547471802;9	70E-48
UKv4_A_23_P82979;LAMC3;0	429586577;3	05E-26
UKv4_A_23_P67661;COX7A1;0	466726164;3	92E-32
UKv4_A_23_P40108;COL9A3;0	501652156;2	25E-38
UKv4_A_23_P217168;CXORF36;0	492048752;1	38E-36
UKv4_A_24_P364838;SLC9A3R2;0	439785618;8	68E-28
UKv4_A_23_P396666;TBC1D2B;0	577677528;9	42E-55
UKv4_A_23_P88819;MVP;0	636916564;7	53E-71
UKv4_A_23_P200203;ECHDC2;0	471177358;6	87E-33
UKv4_A_32_P452655;LGALS9;0	585445164;1	12E-56
UKv4_A_23_P50477;BCL2L12;0	679815303;6	58E-85
UKv4_A_23_P70355;SERPINB6;0	436183755;3	09E-27
UKv4_A_23_P97990;HTRA1;0	753426886;1	25E-115
UKv4_A_23_P50368;OSCAR;-0	47296094;3	40E-33
UKv4_A_23_P257763;BOC;0	548717091;5	15E-48
UKv4_A_23_P419150;VENTX;0	466461028;4	34E-32
UKv4_A_23_P75033;REEP3;0	526283884;3	13E-43
UKv4_A_23_P1962;RARRES3;0	506742157;2	40E-39
UKv4_A_23_P17998;HES1;0	631908344;2	37E-69
UKv4_A_23_P57570;A4GALT;0	460969775;3	59E-31
UKv4_A_24_P329795;C10ORF10;0	557621263;5	13E-50
UKv4_A_23_P108216;FXYD1;0	645629438;1	60E-73
UKv4_A_23_P161190;VIM;0	602732459;3	78E-61
UKv4_A_24_P233917;EFCAB14;0	500450732;3	79E-38
UKv4_A_23_P256334;ITGA1;0	486012301;1	72E-35
UKv4_A_24_P282266;LOC100287221;0	479988883;2	03E-34
UKv4_A_32_P61657;ZNF33B;-0	405003195;1	00E-22
UKv4_A_24_P871726;LOC347097;0	455439782;2	89E-30
UKv4_A_24_P321369;SRPR;0	401003953;3	51E-22
UKv4_A_23_P10873;TLR1;0	499405051;5	96E-38
UKv4_A_23_P76488;EMP1;0	700703282;1	16E-92
UKv4_A_23_P24903;P2RY2;0	422427159;3	46E-25
UKv4_A_24_P303524;MICALL2;0	60520149;8	23E-62
UKv4_A_23_P62901;BTG2;0	448065519;4	41E-29
UKv4_A_23_P120002;SP110;0	613104724;5	74E-64
UKv4_A_23_P47709;FOLR2;0	503272484;1	11E-38
UKv4_A_23_P106241;TRIP11;0	492798855;1	01E-36
UKv4_A_23_P434352;CAST;0	573596922;9	21E-54
UKv4_A_23_P116898;A2M;0	698101629;1	16E-91
UKv4_A_23_P148121;EHBP1L1;0	48146829;1	11E-34
UKv4_A_23_P49627;MRC2;0	401366174;3	14E-22
UKv4_A_23_P213840;ATP6V0E1;0	415603743;3	31E-24
UKv4_A_23_P391586;TPM1;0	411640725;1	20E-23
UKv4_A_23_P145631;GIMAP6;0	602159821;5	36E-61
UKv4_A_23_P160286;PRG4;0	41594962;2	96E-24
UKv4_A_23_P17663;MX1;0	42295303;2	90E-25
UKv4_A_23_P106002;NFKBIA;0	559496516;1	91E-50
UKv4_A_23_P421423;TNFAIP2;0	602903116;3	40E-61
UKv4_A_23_P142389;LSR;0	413619691;6	33E-24
UKv4_A_23_P30614;PLN;0	467687464;2	70E-32
UKv4_A_23_P253896;NPNT;0	558320232;3	55E-50
UKv4_A_23_P383009;IGFBP5;0	549699967;3	12E-48
UKv4_A_23_P323563;PLEKHG2;0	511106379;3	43E-40
UKv4_A_23_P14564;GPR65;0	51305813;1	42E-40
UKv4_Hs177812.1;ARHGAP15;0	598924595;3	85E-60
UKv4_A_24_P46417;STK10;0	555945366;1	23E-49
UKv4_A_23_P208340;SLC44A2;0	485569885;2	07E-35
UKv4_A_23_P159227;ADAM15;0	41200504;1	07E-23
UKv4_A_23_P216340;SLA;0	463276136;1	48E-31
UKv4_A_32_P25050;RDH10;0	546133816;1	91E-47
UKv4_A_23_P126706;ANGPTL1;0	615651313;1	12E-64
UKv4_A_24_P354715;NT5E;0	453258697;6	51E-30
UKv4_A_23_P112452;GGTA1P;0	573596169;9	21E-54
UKv4_A_24_P274814;TBXAS1;0	481331161;1	18E-34
UKv4_A_23_P119095;PPP1R13L;0	583476196;3	49E-56
UKv4_A_23_P1523;RHOD;0	528440546;1	12E-43
UKv4_A_24_P135579;LOC344382;-0	427932382;5	37E-26
UKv4_A_23_P33759;DHRS3;0	677900416;3	14E-84
UKv4_A_23_P357811;MBNL1;0	481049961;1	32E-34
UKv4_A_23_P30913;HLA-DPA1;0	503331569;1	08E-38
UKv4_A_23_P256735;CPQ;0	703733413;7	62E-94
UKv4_A_23_P127793;EML3;0	510815361;3	90E-40
UKv4_A_24_P139901;GYPC;0	634704184;3	48E-70
UKv4_A_23_P131128;ZNF569;-0	441411954;4	86E-28
UKv4_A_23_P21207;UBA7;0	727976035;7	22E-104
UKv4_A_23_P160992;FMO4;0	693175137;8	61E-90
UKv4_A_23_P94546;GKAP1;-0	430412505;2	30E-26
UKv4_A_24_P880043;PCGF5;0	407759858;4	18E-23
UKv4_A_23_P7144;CXCL1;0	484612265;3	07E-35
UKv4_Hs406522.1;PECAM1;0	611372212;1	73E-63
UKv4_A_23_P94461;FSD1L;-0	454697397;3	81E-30
UKv4_A_23_P101407;C3;0	553623981;4	13E-49
UKv4_A_23_P217428;ARHGAP6;0	692569088;1	45E-89
UKv4_A_23_P316974;SYNJ2;0	497663613;1	26E-37
UKv4_A_24_P360269;RNASET2;0	472517342;4	05E-33
UKv4_A_23_P250413;PARVG;0	444202705;1	79E-28
UKv4_A_23_P2705;LPAR6;0	590328778;6	51E-58
UKv4_A_23_P19673;SGK1;0	536586284;2	20E-45
UKv4_A_23_P53126;LMO2;0	642610803;1	38E-72
UKv4_A_23_P12896;FANCF;-0	406960814;5	38E-23
UKv4_A_23_P340333;ITPRIP;0	60087258;1	18E-60
UKv4_A_23_P110791;CSF1R;0	620632535;4	44E-66
UKv4_A_32_P28284;TPM4;0	46356378;1	33E-31
UKv4_A_24_P602507;AGPHD1;0	424323982;1	83E-25
UKv4_A_24_P240166;PHLDB2;0	805782376;4	66E-145
UKv4_A_23_P389897;NGFR;0	51074129;4	04E-40
UKv4_A_23_P12572;CASP7;0	661785277;1	02E-78
UKv4_A_23_P82929;NOV;0	427000326;7	38E-26
UKv4_A_24_P153568;MPEG1;0	449017101;3	11E-29
UKv4_A_23_P379736;B3GNT9;0	518719423;1	07E-41
UKv4_A_23_P98167;UNC93B1;0	51867232;1	09E-41
UKv4_A_24_P406060;RNF144B;0	553189574;5	18E-49
UKv4_A_23_P138194;NCF2;0	516485632;2	99E-41
UKv4_A_24_P351906;STEAP4;0	439954248;8	17E-28
UKv4_A_23_P79360;NOSTRIN;0	607338034;2	18E-62
UKv4_A_23_P119543;HMG20B;0	426535178;8	64E-26
UKv4_A_23_P149992;PDLIM1;0	748866733;2	03E-113
UKv4_A_23_P88404;TGFB3;0	737877876;2	79E-108
UKv4_A_24_P319364;F11R;0	427871188;5	49E-26
UKv4_A_24_P156113;EHD2;0	748165833;4	40E-113
UKv4_A_24_P408424;MYH9;0	746844216;1	88E-112
UKv4_A_23_P98565;MS4A14;0	472426524;4	20E-33
UKv4_A_24_P48204;SECTM1;0	409284898;2	56E-23
UKv4_A_24_P32085;MOB3B;0	432713538;1	04E-26
UKv4_A_23_P162386;BIN2;0	43819385;1	52E-27
UKv4_A_24_P157926;TNFAIP3;0	505301222;4	54E-39
UKv4_A_23_P153489;CLEC11A;0	528832213;9	33E-44
UKv4_A_23_P333640;PAPLN;0	516406148;3	10E-41
UKv4_A_23_P126416;TIE1;0	734644794;8	10E-107
UKv4_A_23_P416766;NOL4;-0	439272376;1	04E-27
UKv4_A_23_P18931;MAN2A1;0	463943428;1	15E-31
UKv4_A_23_P130995;FXYD5;0	50686616;2	27E-39
UKv4_A_32_P181166;C1ORF162;0	555570559;1	50E-49
UKv4_A_23_P55749;COL5A3;0	596021054;2	22E-59
UKv4_A_23_P46131;FAM110D;0	541619753;1	84E-46
UKv4_A_24_P193435;TJP1;0	470040308;1	08E-32
UKv4_A_24_P82106;MMP14;0	407095155;5	16E-23
UKv4_A_23_P85903;TLR5;0	588642948;1	75E-57
UKv4_A_23_P363316;HOXB5;0	469783629;1	19E-32
UKv4_A_23_P215060;PODXL;0	551272559;1	39E-48
UKv4_A_23_P120931;APOBEC3C;0	573492781;9	76E-54
UKv4_A_23_P19663;CTGF;0	66757082;1	18E-80
UKv4_A_23_P314101;SUSD2;0	460832939;3	78E-31
UKv4_A_23_P129556;IL4R;0	698398735;8	95E-92
UKv4_A_23_P300150;NFATC1;0	612798905;6	98E-64
UKv4_A_24_P223124;FNDC3B;0	603707028;2	07E-61
UKv4_A_23_P105794;EPSTI1;0	432135045;1	27E-26
UKv4_A_23_P106675;PLCG2;0	602373745;4	71E-61
UKv4_A_24_P408704;DOCK2;0	488983783;5	01E-36
UKv4_A_32_P32254;COL6A1;0	503608611;9	56E-39
UKv4_A_23_P98369;GRIA4;-0	471455271;6	16E-33
UKv4_A_23_P414343;MT1H;0	651174804;2	87E-75
UKv4_A_23_P368681;GIMAP2;0	439120001;1	10E-27
UKv4_A_23_P19226;DSE;0	559931555;1	52E-50
UKv4_A_24_P71973;KDR;0	507732707;1	55E-39
UKv4_A_23_P35791;RPS6KA4;0	408438136;3	36E-23
UKv4_A_23_P161837;MRVI1;0	455933092;2	40E-30
UKv4_A_23_P157299;AEBP1;0	616092185;8	47E-65
UKv4_A_23_P310022;KIAA1217;0	709290427;4	74E-96
UKv4_A_32_P36235;IER2;0	504191141;7	40E-39
UKv4_Hs406348.2;ERBB3;0	482937318;6	11E-35
UKv4_A_24_P940426;QKI;0	55569395;1	41E-49
UKv4_A_23_P89431;CCL2;0	603353173;2	58E-61
UKv4_A_23_P103932;FGR;0	456942463;1	65E-30
UKv4_A_23_P377004;LINC00338;-0	41407915;5	45E-24
UKv4_A_24_P273726;MSRB3;0	673783127;8	69E-83
UKv4_A_23_P61149;INPP5D;0	549667039;3	17E-48
UKv4_A_23_P138524;CPXM2;0	512755818;1	63E-40
UKv4_A_24_P333802;MAGT1;0	511747698;2	57E-40
UKv4_A_23_P20107;GSTK1;0	461452794;2	98E-31
UKv4_A_23_P38795;FPR1;0	511315117;3	12E-40
UKv4_A_24_P388003;CHRNB2;-0	457896583;1	15E-30
UKv4_A_24_P243749;PDK4;0	494930426;4	07E-37
UKv4_A_32_P181077;DOCK8;0	509386069;7	41E-40
UKv4_A_32_P47754;SLC2A14;0	45877533;8	24E-31
UKv4_A_23_P308974;ADAMTSL3;0	49350102;7	48E-37
UKv4_A_23_P355295;FMO2;0	459652136;5	92E-31
UKv4_A_23_P500130;KANK1;0	811662094;6	35E-149
UKv4_A_23_P253145;TAGAP;0	427591351;6	03E-26
UKv4_A_32_P132206;USP18;0	407134807;5	09E-23
UKv4_A_23_P303242;MT1X;0	642194259;1	86E-72
UKv4_A_23_P202327;ADAM12;0	419577321;8	94E-25
UKv4_A_24_P48898;APOL2;0	503973539;8	15E-39
UKv4_A_23_P21758;ADAM28;0	473719123;2	52E-33
UKv4_A_23_P208493;LILRB2;0	575721954;2	82E-54
UKv4_A_23_P324813;BCL6B;0	622646142;1	18E-66
UKv4_A_23_P416774;CLIC5;0	471778959;5	42E-33
UKv4_A_23_P74575;CD1D;0	544516736;4	32E-47
UKv4_A_32_P1173;MB21D1;0	426335466;9	25E-26
UKv4_A_23_P126939;RAB7L1;0	480620681;1	57E-34
UKv4_A_23_P82990;OGN;0	550916728;1	67E-48
UKv4_A_23_P136041;PRKG1;0	542977486;9	33E-47
UKv4_A_23_P12282;DYRK3;0	400816528;3	72E-22
UKv4_A_23_P206022;ITGA11;0	559934897;1	51E-50
UKv4_A_32_P112493;PKDCC;0	411317713;1	33E-23
UKv4_A_23_P137984;S100A10;0	750516386;3	26E-114
UKv4_A_23_P121987;TSLP;0	421393601;4	88E-25
UKv4_A_24_P211565;C1QTNF6;0	590902579;4	65E-58
UKv4_A_23_P34126;BGN;0	64149284;3	05E-72
UKv4_A_23_P211680;MLC1;0	508152967;1	28E-39
UKv4_A_23_P94397;OMD;0	472123044;4	73E-33
UKv4_A_23_P370005;RIPK1;0	455330398;3	01E-30
UKv4_A_24_P115762;CTSC;0	509457145;7	18E-40
UKv4_A_23_P34537;EPHX1;0	527486733;1	77E-43
UKv4_A_23_P41765;IRF1;0	503112809;1	19E-38
UKv4_A_24_P49383;AAMDC;0	423989014;2	05E-25
UKv4_A_32_P37474;SVILP1;0	501201212;2	74E-38
UKv4_A_23_P101960;ZFP36L2;0	463420201;1	40E-31
UKv4_A_23_P37514;C15ORF39;0	409734082;2	22E-23
UKv4_A_24_P161018;PARP14;0	581982688;8	21E-56
UKv4_A_24_P201360;ACSL5;0	609771428;4	74E-63
UKv4_A_23_P50081;IMPA2;0	441467212;4	77E-28
UKv4_A_23_P99540;ZFP36L1;0	748543098;2	91E-113
UKv4_A_23_P91802;TYMP;0	503605477;9	57E-39
UKv4_A_23_P3312;ISLR;0	638953276;1	82E-71
UKv4_A_24_P244916;SERF2;0	466634125;4	06E-32
UKv4_A_23_P3866;COTL1;0	506058617;3	25E-39
UKv4_A_24_P129277;NOD1;0	659098579;7	88E-78
UKv4_A_23_P87011;TAGLN;0	710477001;1	58E-96
UKv4_A_32_P234459;HLA-H;0	604620105;1	18E-61
UKv4_A_23_P303671;ECM2;0	675075061;3	08E-83
UKv4_A_23_P69586;FAT1;0	402386072;2	28E-22
UKv4_A_24_P33982;MILR1;0	546095552;1	95E-47
UKv4_A_23_P36939;NUFIP1;-0	513494951;1	17E-40
UKv4_A_24_P192914;AMICA1;0	441739232;4	33E-28
UKv4_A_23_P69030;COL8A1;0	537283233;1	57E-45
UKv4_A_23_P216779;NTRK2;0	501883812;2	03E-38
UKv4_A_23_P50907;ITGAV;0	438328577;1	45E-27
UKv4_A_23_P100386;IL34;0	506362412;2	84E-39
UKv4_A_23_P36962;DNAJC3;0	44559077;1	08E-28
UKv4_A_23_P217528;KLF8;0	648454885;2	08E-74
UKv4_A_23_P27994;TYROBP;0	552938604;5	89E-49
UKv4_A_23_P139687;ERP27;0	523382592;1	23E-42
UKv4_A_23_P136173;CSF2RA;0	461348076;3	10E-31
UKv4_A_23_P75260;RASSF4;0	553931586;3	52E-49
UKv4_A_24_P399220;HOXB3;0	576657013;1	67E-54
UKv4_A_32_P43349;LOC400456;0	771014266;1	24E-124
UKv4_A_23_P110903;SRSF12;-0	545466133;2	68E-47
UKv4_A_23_P321354;TMEM71;0	463160428;1	55E-31
UKv4_A_23_P138308;CD58;0	49642966;2	15E-37
UKv4_A_23_P131149;ORC4;-0	431822;1	41E-26
UKv4_A_23_P27677;IRF3;0	495947268;2	64E-37
UKv4_A_23_P142796;LIMS2;0	531060946;3	21E-44
UKv4_A_24_P350060;KRT18P42;0	400531539;4	07E-22
UKv4_A_24_P361896;MT2A;0	657135619;3	45E-77
UKv4_A_23_P134237;RARRES2;0	701407705;6	17E-93
UKv4_A_23_P387471;MICB;0	476538222;8	16E-34
UKv4_A_23_P137931;ADORA3;0	428128513;5	02E-26
UKv4_A_23_P126782;F3;0	545630256;2	46E-47
UKv4_A_24_P133584;MFGE8;0	619530757;9	12E-66
UKv4_A_23_P134109;EPB41L2;0	636693044;8	80E-71
UKv4_A_23_P67799;TMEM37;0	55254762;7	21E-49
UKv4_A_23_P75769;MS4A4A;0	504380767;6	81E-39
UKv4_A_23_P155638;MYL3;-0	414799316;4	31E-24
UKv4_A_23_P17503;KIF16B;0	460327136;4	58E-31
UKv4_A_23_P391264;BTN3A2;0	496512269;2	07E-37
UKv4_A_24_P217572;EDNRA;0	579946247;2	62E-55
UKv4_Hs85112.3;IGF1;0	470245895;9	92E-33
UKv4_A_23_P206960;SEC14L1;0	420901809;5	75E-25
UKv4_A_23_P214627;AIF1;0	573049789;1	25E-53
UKv4_A_23_P214821;EDN1;0	570315641;5	63E-53
UKv4_A_23_P4773;LILRB5;0	481274466;1	20E-34
UKv4_A_23_P40415;ADAMTS5;0	569547578;8	58E-53
UKv4_A_24_P268676;BHLHE40;0	504915022;5	39E-39
UKv4_A_23_P168388;GIMAP8;0	57797358;7	97E-55
UKv4_A_23_P156390;JAKMIP2;-0	414819544;4	28E-24
UKv4_A_23_P156687;CFB;0	597782669;7	68E-60
UKv4_A_23_P139912;IGFBP6;0	527447293;1	80E-43
UKv4_A_23_P60296;OSTF1;0	621347579;2	78E-66
UKv4_A_32_P56001;CD93;0	7004046;1	51E-92
UKv4_A_24_P365526;HCK;0	416343941;2	60E-24
UKv4_Hs455747.1;ABCA9;0	563158951;2	72E-51
UKv4_A_23_P339119;ACSS3;0	777476937;3	79E-128
UKv4_A_23_P387184;NHSL1;0	663227054;3	40E-79
UKv4_A_24_P269062;SPRY4;0	401480374;3	03E-22
UKv4_A_32_P59673;FAM221A;-0	451884849;1	08E-29
UKv4_A_24_P348806;PLEKHA7;0	407912977;3	98E-23
UKv4_A_24_P72064;GHR;0	687812967;8	45E-88
UKv4_A_24_P343233;HLA-DRB1;0	532655377;1	49E-44
UKv4_A_23_P34345;VCAM1;0	51460723;7	03E-41
UKv4_A_24_P250964;PEA15;0	482047223;8	79E-35
UKv4_A_23_P155351;BTD;0	415696173;3	21E-24
UKv4_A_23_P343671;FOSL2;0	571998692;2	23E-53
UKv4_A_23_P145074;PNRC1;0	400216538;4	49E-22
UKv4_A_23_P70307;SMOC2;0	541199874;2	26E-46
UKv4_A_24_P940803;EPT1;-0	426841999;7	79E-26
UKv4_A_24_P192727;KAZALD1;0	508219525;1	25E-39
UKv4_A_23_P19733;SLC22A3;0	441556519;4	62E-28
UKv4_A_23_P54144;BMP4;0	473028452;3	31E-33
UKv4_A_23_P91334;HSPA12B;0	504737705;5	82E-39
UKv4_A_23_P49499;ST6GALNAC2;0	435733757;3	62E-27
UKv4_A_23_P119344;TEAD2;0	659790403;4	67E-78
UKv4_A_24_P278747;CCND2;0	701890597;4	00E-93
UKv4_A_23_P203332;FAM111A;0	518207023;1	36E-41
UKv4_A_23_P357101;APOBEC3F;0	564827868;1	11E-51
UKv4_A_23_P218369;CCL14;0	617589263;3	22E-65
UKv4_A_23_P62021;THBS2;0	657994848;1	81E-77
UKv4_A_23_P165136;LRRC25;0	415031723;3	99E-24
UKv4_A_23_P114883;FMOD;0	610585907;2	84E-63
UKv4_A_23_P158096;COL27A1;0	750242424;4	43E-114
UKv4_A_23_P73114;PROS1;0	477281199;6	06E-34
UKv4_A_23_P122216;LOX;0	531241094;2	95E-44
UKv4_A_23_P20275;PLEKHF2;0	531800413;2	25E-44
UKv4_A_24_P55295;GJA1;0	565972996;5	99E-52
UKv4_A_23_P6321;CLDN5;0	600932613;1	14E-60
UKv4_A_24_P934487;STXBP2;0	405062213;9	83E-23
UKv4_A_23_P7642;SPARC;0	750208761;4	60E-114
UKv4_A_23_P214168;COL12A1;0	689902516;1	43E-88
UKv4_A_23_P354027;KCTD11;0	522608925;1	76E-42
UKv4_A_23_P300867;MIPOL1;0	445387468;1	17E-28
UKv4_A_23_P502710;GAS2L1;0	546240331;1	81E-47
UKv4_A_23_P151610;PSME1;0	408014415;3	85E-23
UKv4_A_23_P166;MOB3C;0	498852857;7	57E-38
UKv4_A_23_P251316;CTNND1;0	59971709;2	38E-60
UKv4_A_23_P219060;GPSM3;0	401994416;2	58E-22
UKv4_A_23_P156431;MAN1A1;0	524504094;7	24E-43
UKv4_A_32_P222961;SPIN4;-0	409526651;2	37E-23
UKv4_A_24_P113674;HLA-B;0	601495188;8	06E-61
UKv4_A_23_P63777;OIT3;0	407002667;5	31E-23
UKv4_A_23_P9223;AAED1;0	459783468;5	63E-31
UKv4_A_23_P120254;DUSP22;0	425735897;1	13E-25
UKv4_A_23_P128919;LGALS3;0	529944562;5	49E-44
UKv4_A_23_P207507;ABCC3;0	532778844;1	40E-44
UKv4_A_23_P502312;CD97;0	668542334;5	51E-81
UKv4_A_24_P273143;LINC00152;0	596743424;1	44E-59
UKv4_A_23_P4190;ACSF2;0	719762391;2	36E-100
UKv4_A_24_P316059;LOC441768;0	611446669;1	65E-63
UKv4_A_24_P602871;SAMD5;0	621341367;2	79E-66
UKv4_A_23_P109269;LAMA5;0	456857277;1	70E-30
UKv4_A_23_P256432;PPP2R5A;0	64090155;4	63E-72
UKv4_A_23_P88626;ANPEP;0	585157233;1	33E-56
UKv4_A_23_P125977;C1QC;0	479281117;2	70E-34
UKv4_A_23_P326204;SGMS2;0	541249196;2	21E-46
UKv4_A_23_P72001;PHYHD1;0	629870251;9	46E-69
UKv4_A_23_P65174;PHF11;0	532514183;1	60E-44
UKv4_A_24_P12413;TRAM2;0	770533239;2	24E-124
UKv4_A_23_P105251;GLI1;0	688014409;7	12E-88
UKv4_A_23_P254404;SNX33;0	665625041;5	35E-80
UKv4_A_23_P166775;IL17RC;0	45655353;1	90E-30
UKv4_A_23_P259292;C1QTNF5;0	731020245;3	33E-105
UKv4_A_23_P119353;RASIP1;0	724475208;2	36E-102
UKv4_A_23_P213114;TEC;0	446484369;7	83E-29
UKv4_A_23_P321913;DEF6;0	431315154;1	68E-26
UKv4_A_23_P303810;CRYBG3;0	452945898;7	32E-30
UKv4_A_23_P165848;EMILIN1;0	517270397;2	08E-41
UKv4_A_23_P127460;SIPA1;0	625938463;1	33E-67
UKv4_A_23_P58482;MGAT1;0	476014695;1	01E-33
UKv4_A_23_P159325;ANGPTL4;0	57938898;3	59E-55
UKv4_A_24_P825942;LOC541471;0	532896166;1	33E-44
UKv4_A_23_P320578;RGS16;0	563725495;2	01E-51
UKv4_A_23_P54447;LINC00597;0	484314767;3	47E-35
UKv4_A_23_P217866;IFI16;0	56088357;9	16E-51
UKv4_A_23_P23074;IFI44;0	432113169;1	28E-26
UKv4_A_23_P42306;HLA-DMA;0	581689473;9	70E-56
UKv4_A_24_P363408;HEY2;0	493674846;6	94E-37
UKv4_A_23_P39386;HCST;0	410366537;1	81E-23
UKv4_A_23_P92349;FGFRL1;0	494860534;4	19E-37
UKv4_A_23_P140738;PIEZO1;0	779710908;2	17E-129
UKv4_A_23_P215778;DUS4L;-0	470701784;8	29E-33
UKv4_A_23_P72697;GPIHBP1;0	543385159;7	61E-47
UKv4_A_23_P96271;MYOM1;0	496716887;1	90E-37
UKv4_A_23_P258136;MXRA5;0	574924438;4	40E-54
UKv4_A_32_P220798;CD34;0	648338197;2	27E-74
UKv4_A_32_P217750;IL3RA;0	597587016;8	65E-60
UKv4_A_23_P126266;HLX;0	561977474;5	12E-51
UKv4_A_23_P51105;CRIM1;0	624366688;3	79E-67
UKv4_A_23_P39364;HOMER3;0	509540975;6	91E-40
UKv4_A_23_P363034;ABHD15;0	472086983;4	80E-33
UKv4_A_23_P170453;CST5;0	52066814;4	34E-42
UKv4_A_23_P168306;WASF1;-0	458003939;1	10E-30
UKv4_A_23_P323898;ZSCAN12;-0	523657488;1	08E-42
UKv4_A_23_P140807;PSMB10;0	451011015;1	50E-29
UKv4_A_24_P16124;IFITM4P;0	700227277;1	77E-92
UKv4_A_23_P61688;SLC12A7;0	503333151;1	08E-38
UKv4_A_23_P74359;CSRP1;0	540152993;3	81E-46
UKv4_A_23_P392575;KCNE4;0	671446351;5	59E-82
UKv4_A_23_P163506;CYBA;0	489877596;3	44E-36
UKv4_A_23_P215963;STK3;0	51833886;1	28E-41
UKv4_A_23_P15864;MBD2;0	592658912;1	65E-58
UKv4_A_23_P113034;C10ORF11;0	670637195;1	06E-81
UKv4_A_23_P51986;MTMR11;0	407479007;4	57E-23
UKv4_A_23_P252874;GPR116;0	631471777;3	19E-69
UKv4_A_23_P83134;GAS1;0	49045615;2	70E-36
UKv4_A_23_P128974;BATF;0	425819828;1	10E-25
UKv4_A_23_P59375;ID4;0	569020459;1	14E-52
UKv4_A_23_P61057;IL16;0	457597349;1	29E-30
UKv4_A_23_P384024;CCDC50;0	485221156;2	39E-35
UKv4_A_24_P85300;HEG1;0	574170261;6	70E-54
UKv4_A_23_P88691;CHRNA5;-0	435929637;3	38E-27
UKv4_A_32_P101313;PTPLAD2;0	580650695;1	75E-55
UKv4_A_23_P65000;FAM216A;-0	411665389;1	19E-23
UKv4_A_23_P147431;LYN;0	582330541;6	73E-56
UKv4_A_32_P24832;OLFML3;0	595350424;3	31E-59
UKv4_A_24_P307827;WHAMM;0	418897693;1	12E-24
UKv4_A_23_P211428;SMTN;0	4687477;1	78E-32
UKv4_A_23_P301521;KIAA1462;0	671389831;5	84E-82
UKv4_A_23_P389391;SLC12A4;0	588880645;1	52E-57
UKv4_A_23_P3221;SQRDL;0	615697858;1	09E-64
UKv4_A_23_P111701;GNG11;0	757368866;1	40E-117
UKv4_A_24_P106624;MEOX2;0	483336712;5	18E-35
UKv4_A_24_P64344;BLNK;0	551555104;1	20E-48
UKv4_A_23_P254654;CLIC3;0	453371324;6	25E-30
UKv4_A_23_P17855;TRIOBP;0	463405297;1	41E-31
UKv4_A_23_P159956;MID2;0	461263809;3	21E-31
UKv4_A_24_P365767;CYBB;0	487143109;1	08E-35
UKv4_A_23_P111000;PSMB9;0	562221846;4	49E-51
UKv4_A_23_P150064;MMRN2;0	6275792;4	44E-68
UKv4_A_23_P125253;LDB2;0	44333895;2	44E-28
UKv4_A_23_P201483;MAPKAPK2;0	64763188;3	78E-74
UKv4_A_23_P258769;HLA-DPB1;0	470254254;9	88E-33
UKv4_A_23_P359854;BEND3;-0	404467096;1	19E-22
UKv4_A_23_P44466;CCDC102B;0	508191424;1	26E-39
UKv4_A_23_P200685;Mar 02;0	623257992;7	89E-67
UKv4_A_23_P117582;JDP2;0	63102801;4	31E-69
UKv4_A_23_P427023;GIMAP1;0	541863112;1	63E-46
UKv4_A_23_P217269;VSIG4;0	433716143;7	32E-27
UKv4_A_32_P220770;HCG26;0	504240561;7	25E-39
UKv4_A_23_P210425;MYL9;0	769408085;8	87E-124
UKv4_A_23_P86021;SELENBP1;0	695235292;1	44E-90
UKv4_A_32_P737256;LINC00310;0	433502686;7	89E-27
UKv4_A_23_P314024;HLA-F;0	569791841;7	50E-53
UKv4_A_23_P413641;PREX1;0	676108118;1	34E-83
UKv4_A_23_P56746;FAP;0	572356381;1	83E-53
UKv4_A_24_P206776;CRYAB;0	528487824;1	10E-43
UKv4_A_24_P124349;PDGFD;0	44176751;4	28E-28
UKv4_A_32_P167239;AFAP1L1;0	691159022;4	89E-89
UKv4_A_24_P237443;SASH3;0	427218784;6	85E-26
UKv4_A_23_P99249;SUCLG2;0	404496579;1	18E-22
UKv4_A_23_P214059;NR3C1;0	429963463;2	68E-26
UKv4_A_23_P125643;ASB9;0	663153682;3	59E-79
UKv4_A_23_P502047;CHRD;0	469137329;1	53E-32
UKv4_A_23_P408070;ADPRH;0	412544551;8	97E-24
UKv4_A_23_P33444;SNTB2;0	615114237;1	59E-64
UKv4_A_24_P220485;OLFML2A;0	540815707;2	74E-46
UKv4_A_24_P50294;LOC647299;-0	410751005;1	60E-23
UKv4_A_23_P318860;APLNR;0	444085541;1	86E-28
UKv4_A_23_P88865;CMTM3;0	536516284;2	28E-45
UKv4_A_23_P64617;FZD4;0	742438635;2	22E-110
UKv4_A_23_P201778;PTPN7;0	430554782;2	19E-26
UKv4_A_23_P119102;VASP;0	53882055;7	35E-46
UKv4_A_23_P17095;TFPI;0	750989256;1	93E-114
UKv4_A_24_P340066;ELF4;0	608617484;9	79E-63
UKv4_A_32_P64096;ZKSCAN2;-0	411749508;1	16E-23
UKv4_A_23_P87752;LEPREL2;0	411798349;1	14E-23
UKv4_A_23_P157128;SKAP2;0	549080416;4	28E-48
UKv4_A_23_P156880;ENPP1;0	481779751;9	80E-35
UKv4_A_23_P98910;LRMP;0	412316273;9	66E-24
UKv4_A_23_P30024;NFKB1;0	580810705;1	60E-55
UKv4_A_23_P135990;SLCO2A1;0	515975837;3	77E-41
UKv4_A_24_P50666;LOC642652;0	67677805;7	81E-84
UKv4_A_23_P32404;ISG20;0	454362168;4	32E-30
UKv4_Hs108873.1;LOC100132891;0	531525509;2	57E-44
UKv4_A_24_P245298;TNFSF12;0	543470202;7	29E-47
UKv4_A_23_P426305;AOC3;0	667359387;1	39E-80
UKv4_A_23_P158593;COL5A1;0	750145498;4	93E-114
UKv4_A_23_P151820;RIN3;0	615261918;1	44E-64
UKv4_A_23_P85716;FCGR2A;0	510660424;4	19E-40
UKv4_A_23_P430068;PDPN;0	460366692;4	51E-31
UKv4_A_23_P24104;PLAU;0	574038715;7	21E-54
UKv4_A_23_P81399;SQSTM1;0	45988122;5	42E-31
UKv4_A_23_P385067;CLIC6;0	423263835;2	61E-25
UKv4_A_23_P320225;EVC2;0	640580697;5	80E-72
UKv4_A_23_P164691;ICAM3;0	407610851;4	38E-23
UKv4_A_23_P84063;NTM;0	54202608;1	50E-46
UKv4_A_23_P162668;CPM;0	564422288;1	38E-51
UKv4_A_23_P92727;RAI14;0	471065662;7	18E-33
UKv4_A_24_P79054;TGFB1;0	678999957;1	28E-84
UKv4_A_23_P215328;SFRP4;0	438216586;1	51E-27
UKv4_A_23_P37727;CX3CL1;0	400903088;3	62E-22
UKv4_A_23_P69109;PLSCR1;0	609085156;7	30E-63
UKv4_A_23_P203305;IMMP1L;-0	408837016;2	96E-23
UKv4_A_23_P417014;ZNF311;0	454647815;3	88E-30
UKv4_A_23_P365719;TAPBP;0	454780023;3	70E-30
UKv4_A_23_P17706;IL17RA;0	403234323;1	75E-22
UKv4_A_23_P216361;COL14A1;0	74555678;7	65E-112
UKv4_Hs234898.4;ACACB;0	455548959;2	77E-30
UKv4_A_23_P353014;CACNA2D4;0	583114033;4	30E-56
UKv4_A_23_P1722;C11ORF52;0	442123242;3	77E-28
UKv4_A_23_P65983;CCDC102A;0	62302585;9	20E-67
UKv4_A_23_P2801;ELF1;0	524920942;5	95E-43
UKv4_A_23_P37497;MYO1E;0	764974458;1	88E-121
UKv4_A_23_P70095;CD74;0	499140992;6	69E-38
UKv4_A_23_P153311;TYK2;0	45439162;4	27E-30
UKv4_A_23_P166023;PFDN4;-0	408346501;3	46E-23
UKv4_A_23_P14174;TNFSF13B;0	487156304;1	07E-35
UKv4_A_23_P202427;HKDC1;0	480026736;2	00E-34
UKv4_A_23_P94533;CTSL1;0	430702281;2	08E-26
UKv4_A_23_P321972;FGD5;0	484890141;2	74E-35
UKv4_A_23_P41424;SLC39A8;0	488597947;5	88E-36
UKv4_A_23_P209135;LAIR1;0	455691066;2	63E-30
UKv4_A_23_P99942;LRRK1;0	484893034;2	73E-35
UKv4_A_24_P350124;RNF213;0	421915877;4	10E-25
UKv4_A_23_P25019;PRIM1;-0	425934627;1	06E-25
UKv4_A_24_P201739;SH2B3;0	614223508;2	81E-64
UKv4_A_23_P24004;IFIT2;0	529864373;5	70E-44
UKv4_A_23_P213228;PHOX2B;-0	410236054;1	89E-23
UKv4_A_23_P154235;NMI;0	546613876;1	50E-47
UKv4_A_23_P134347;CPVL;0	465469445;6	38E-32
UKv4_A_23_P165624;TNFAIP6;0	457325225;1	42E-30
UKv4_A_23_P32294;FAM120A;0	492232711;1	28E-36
UKv4_A_23_P27584;MYADM;0	496538043;2	05E-37
UKv4_A_24_P209455;GIMAP4;0	546950812;1	26E-47
UKv4_A_23_P104762;YAP1;1;0
UKv4_A_23_P140434;MYO5C;0	597745126;7	86E-60
UKv4_A_23_P142447;MYO1F;0	537570535;1	36E-45
UKv4_A_24_P96403;RUNX1;0	596709865;1	47E-59
UKv4_A_23_P164436;ASPA;0	598946582;3	80E-60
UKv4_A_23_P68121;PSD4;0	461849715;2	56E-31
UKv4_A_23_P118536;SLFN12;0	60108905;1	03E-60
UKv4_A_23_P64611;P2RY6;0	425720195;1	14E-25
UKv4_A_24_P315306;ITPRIPL2;0	574374578;5	98E-54
UKv4_A_23_P321511;Mar 03;0	586124998;7	58E-57
UKv4_A_24_P339944;PDGFB;0	578763276;5	11E-55
UKv4_A_23_P64044;FERMT3;0	467926089;2	46E-32
UKv4_A_23_P18903;HAVCR2;0	492882106;9	72E-37
UKv4_A_23_P39925;DYSF;0	616154991;8	13E-65
UKv4_A_24_P355649;FLI1;0	651490876;2	27E-75
UKv4_A_23_P85392;RER1;0	489636001;3	81E-36
UKv4_A_23_P104624;ENDOD1;0	425690032;1	15E-25
UKv4_A_23_P121253;TNFSF10;0	568562074;1	47E-52
UKv4_A_23_P78092;EVI2A;0	412802757;8	25E-24
UKv4_A_23_P101093;COPZ2;0	671883217;3	95E-82
UKv4_A_23_P8754;AASS;0	699416312;3	64E-92
UKv4_A_23_P133656;LAMA4;0	491139515;2	03E-36
UKv4_A_24_P280113;IL13RA1;0	663470702;2	82E-79
UKv4_A_24_P272290;PXDC1;0	77008221;3	89E-124
UKv4_A_23_P150053;ACTA2;0	61813024;2	27E-65
UKv4_A_24_P47182;VCL;0	654662049;2	19E-76
UKv4_A_23_P103601;MAN1C1;0	5785876;5	64E-55
UKv4_A_24_P408603;RAB39B;-0	424682522;1	62E-25
UKv4_A_23_P406341;AFAP1L2;0	552982668;5	76E-49
UKv4_A_23_P105138;CAT;0	465116972;7	31E-32
UKv4_A_23_P62831;EVA1B;0	635005237;2	83E-70
UKv4_A_23_P67339;RCN3;0	637664443;4	48E-71
UKv4_A_23_P27306;COLEC12;0	417141419;2	00E-24
UKv4_A_23_P92042;ITPR1;0	458239721;1	01E-30
UKv4_A_23_P350249;GLIS3;0	430716924;2	07E-26
UKv4_A_23_P86012;LAMB3;0	430861542;1	97E-26
UKv4_A_32_P86763;TGM2;0	596998749;1	23E-59
UKv4_A_24_P120251;TM4SF18;0	602476159;4	42E-61
UKv4_A_23_P171117;MORC4;0	478417197;3	83E-34
UKv4_A_23_P167920;DLL1;0	40459285;1	14E-22
UKv4_A_23_P257516;MICA;0	708484017;9	98E-96
UKv4_A_23_P887;IKBKE;0	43791736;1	68E-27
UKv4_A_23_P216966;PTGS1;0	498457865;8	98E-38
UKv4_A_23_P93514;CCDC170;0	47115857;6	93E-33
UKv4_A_23_P83098;ALDH1A1;0	606285271;4	20E-62
UKv4_A_23_P328600;SLC24A6;0	647139331;5	40E-74
UKv4_A_23_P257895;MAPK1;0	483560448;4	73E-35
UKv4_A_23_P71316;RBPMS;0	792223078;1	25E-136
UKv4_A_23_P302550;RGS18;0	474838434;1	61E-33
UKv4_A_23_P207456;CCL8;0	441930284;4	04E-28
UKv4_A_23_P161424;PLXDC2;0	625042322;2	42E-67
UKv4_A_23_P319617;CHST7;0	511471877;2	91E-40
UKv4_A_23_P335452;ZCCHC24;0	7510559;1	79E-114
UKv4_A_23_P314250;FAM78A;0	458201345;1	02E-30
UKv4_A_23_P873;THEMIS2;0	516277048;3	28E-41
UKv4_A_23_P35349;SVIL;0	577377138;1	12E-54
UKv4_A_23_P388400;TANC1;0	493848578;6	45E-37
UKv4_A_23_P387552;RARG;0	468683777;1	83E-32
UKv4_A_23_P357284;GPR4;0	421648049;4	48E-25
UKv4_A_23_P62227;CXORF21;0	455749741;2	57E-30
UKv4_A_24_P402261;ODF3B;0	433338323;8	35E-27
UKv4_A_23_P81158;ADH1C;0	518108062;1	42E-41
UKv4_A_24_P109652;PEAK1;0	627593726;4	39E-68
UKv4_A_23_P10591;METRNL;0	486892646;1	20E-35
UKv4_A_23_P144959;VCAN;0	414326265;5	03E-24
UKv4_A_24_P247454;KRT18P19;0	423295583;2	58E-25
UKv4_A_23_P50426;KANK2;0	802653031;4	70E-143
UKv4_A_23_P320739;MEF2C;0	730475854;5	79E-105
UKv4_A_24_P589266;SH3RF3;0	551538365;1	21E-48
UKv4_A_23_P6822;ITIH3;0	508114266;1	31E-39
UKv4_A_23_P52697;CD248;0	562857664;3	20E-51
UKv4_A_23_P150018;DUSP5;0	575169049;3	84E-54
UKv4_A_32_P46214;SLC9A9;0	630748658;5	22E-69
UKv4_A_23_P20196;ARPC1B;0	609611192;5	25E-63
UKv4_A_23_P168229;TXNDC5;0	420545354;6	48E-25
UKv4_A_23_P204375;LPAR5;0	42554294;1	21E-25
UKv4_A_23_P70818;SMO;0	415988965;2	92E-24
UKv4_A_23_P21548;ARHGAP10;0	455250273;3	10E-30
UKv4_A_23_P209394;CFLAR;0	4461023;9	00E-29
UKv4_A_24_P372123;METTL2B;-0	418800271;1	16E-24
UKv4_A_23_P15394;CD68;0	425796936;1	11E-25
UKv4_A_23_P129925;SLFN11;0	542848046;9	96E-47
UKv4_A_23_P4572;MYL12A;0	714763395;2	83E-98
UKv4_A_23_P149529;TACSTD2;0	528102423;1	32E-43
UKv4_A_23_P209408;CASP10;0	699938684;2	29E-92
UKv4_A_23_P133474;GPX3;0	483253739;5	36E-35
UKv4_A_23_P150768;SLCO2B1;0	596518268;1	65E-59
UKv4_A_23_P252541;RAB7B;0	659790992;4	67E-78
UKv4_A_23_P31399;PON2;0	669594182;2	41E-81
UKv4_A_23_P213857;C7;0	45838601;9	55E-31
UKv4_A_23_P205959;ALDH1A3;0	47581788;1	09E-33
UKv4_A_23_P55936;FCGRT;0	681603561;1	51E-85
UKv4_A_24_P235429;ABCA1;0	49295459;9	42E-37
UKv4_A_23_P110879;TRAF3IP2;0	57168662;2	65E-53
UKv4_A_23_P257924;ETS2;0	494092525;5	82E-37
UKv4_A_23_P201628;LAMC1;0	763665666;8	92E-121
UKv4_A_24_P321919;IQGAP1;0	518489626;1	19E-41
UKv4_A_23_P161727;HSPB2;0	457937287;1	13E-30
UKv4_A_32_P18440;ARID5B;0	532924627;1	31E-44
UKv4_A_23_P20864;ANGPTL2;0	534461369;6	21E-45
UKv4_A_24_P868905;LOC391020;0	762749105;2	64E-120
UKv4_A_32_P116203;NCF1;0	404556212;1	15E-22
UKv4_A_23_P61050;MLKL;0	65120988;2	79E-75
UKv4_A_23_P32175;LHX6;0	493783629;6	63E-37
UKv4_A_23_P162846;LAMP1;0	433142486;8	94E-27
UKv4_A_23_P392470;NR3C2;0	487814278;8	15E-36
UKv4_A_23_P57927;HYAL2;0	428500155;4	43E-26
UKv4_A_24_P798709;NIPAL2;0	508171692;1	27E-39
UKv4_A_23_P101013;TMC6;0	541611847;1	84E-46
UKv4_A_23_P134113;SLC18B1;0	639353962;1	37E-71
UKv4_Hs204354.2;RHOB;0	412733525;8	44E-24
UKv4_A_23_P42588;GIMAP5;0	516585196;2	85E-41
UKv4_A_23_P170649;SBSPON;0	445755853;1	02E-28
UKv4_A_23_P54649;TRADD;0	589985726;7	97E-58
UKv4_A_23_P94800;S100A4;0	545143514;3	15E-47
UKv4_A_23_P125423;C1R;0	720037903;1	81E-100
UKv4_A_24_P96961;SPSB1;0	476146304;9	55E-34
UKv4_A_23_P144357;MMAA;0	446593479;7	53E-29
UKv4_A_23_P119196;KLF2;0	614321481;2	64E-64
UKv4_A_23_P136777;APOD;0	44415586;1	82E-28
UKv4_A_23_P162300;IRAK3;0	545366758;2	81E-47
UKv4_A_23_P331049;DPYSL4;-0	440398058;6	98E-28
UKv4_A_23_P429977;KCNQ1;0	495909263;2	68E-37
UKv4_A_23_P143016;ARID5A;0	652479952;1	10E-75
UKv4_A_23_P254741;SOD3;0	711707722;5	01E-97
UKv4_A_24_P330303;FRMD6;0	537680668;1	29E-45
UKv4_A_23_P32500;STAB1;0	757569988;1	11E-117
UKv4_A_23_P53763;KIAA0226L;0	45372014;5	49E-30
UKv4_A_23_P75369;TCIRG1;0	639742226;1	05E-71
UKv4_A_23_P51231;RUNX3;0	408622518;3	17E-23
UKv4_A_32_P34552;POLB;-0	460599011;4	13E-31
UKv4_A_23_P346357;ZFP41;-0	531490932;2	61E-44
UKv4_A_23_P33364;SH3D19;0	52182593;2	54E-42
UKv4_A_24_P943781;CPED1;0	604534565;1	24E-61
UKv4_A_23_P150379;MPZL2;0	441006579;5	62E-28
UKv4_A_23_P113701;PDGFA;0	643719521;6	28E-73
UKv4_A_23_P131846;SNAI1;0	505633046;3	92E-39
UKv4_A_23_P23669;PALMD;0	673250166;1	33E-82
UKv4_A_23_P151075;ARHGDIB;0	609906616;4	36E-63
UKv4_A_23_P51926;PTAFR;0	440412189;6	94E-28
UKv4_A_23_P105461;CMKLR1;0	507850351;1	47E-39
UKv4_A_23_P354694;WISP1;0	579429535;3	50E-55
UKv4_A_23_P30547;LCP2;0	539605399;4	99E-46
UKv4_A_23_P6674;LXN;0	526273741;3	14E-43
UKv4_A_23_P216429;ASPN;0	53983296;4	46E-46
UKv4_A_23_P56734;HNMT;0	541668982;1	79E-46
UKv4_A_23_P29237;APOL3;0	58750812;3	39E-57
UKv4_A_23_P382065;EMCN;0	667988705;8	49E-81
UKv4_A_23_P381261;ADCY4;0	680043142;5	46E-85
UKv4_Hs110443.1;VWA1;0	42743359;6	37E-26
UKv4_A_23_P151297;TENC1;0	737410758;4	56E-108
UKv4_A_23_P33196;COL5A2;0	718119977;1	15E-99
UKv4_A_23_P430658;HEYL;0	692418753;1	65E-89
UKv4_A_23_P61371;TMEM173;0	774551721;1	53E-126
UKv4_A_23_P409462;DCBLD1;0	626127083;1	17E-67
UKv4_A_23_P56898;KYNU;0	476006865;1	01E-33
UKv4_A_23_P35848;NADSYN1;0	454470895;4	15E-30
UKv4_A_23_P94230;LY96;0	556442183;9	52E-50
UKv4_A_23_P48198;GLT8D2;0	651917993;1	66E-75
UKv4_A_24_P269779;CHST3;0	656737546;4	65E-77
UKv4_A_23_P129856;HIC1;0	660608242;2	51E-78
UKv4_A_23_P65388;CLEC14A;0	688683026;4	04E-88
UKv4_A_23_P71328;MATN2;0	476824402;7	28E-34
UKv4_A_23_P77073;SPPL2A;0	408536829;3	26E-23
UKv4_A_23_P130965;ARRDC2;0	621678357;2	24E-66
UKv4_A_23_P162746;CRYL1;0	469443725;1	36E-32
UKv4_A_23_P215956;MYC;0	402243101;2	38E-22
UKv4_A_32_P352642;ZNF793;-0	414597811;4	60E-24
UKv4_A_23_P8582;FAM126A;0	57088981;4	11E-53
UKv4_A_23_P257638;CIB1;0	653151522;6	70E-76
UKv4_A_23_P502832;RBM12;-0	403734955;1	49E-22
UKv4_A_23_P76109;RILPL2;0	578053054;7	63E-55
UKv4_A_23_P143817;MYLK;0	70574312;1	23E-94
UKv4_A_23_P167237;C1QTNF7;0	564889519;1	07E-51
UKv4_A_23_P207650;ACADVL;0	423440277;2	46E-25
UKv4_A_23_P215070;CEP41;-0	460872034;3	72E-31
UKv4_A_23_P253350;C8ORF4;0	639965492;8	94E-72
UKv4_A_23_P49338;TNFRSF12A;0	673044076;1	57E-82
UKv4_A_23_P341223;KLHL21;0	473405128;2	85E-33
UKv4_A_23_P330611;WIPF1;0	488978036;5	02E-36
UKv4_A_23_P153529;TRPM4;0	505910494;3	47E-39
UKv4_A_23_P350107;TRIM56;0	678715541;1	62E-84
UKv4_A_24_P54390;RASGRP3;0	542526955;1	17E-46
UKv4_A_23_P105144;SCUBE2;0	497806203;1	19E-37
UKv4_A_23_P17481;SIGLEC1;0	492053531;1	38E-36
UKv4_A_23_P9416;ACO1;0	441879974;4	11E-28
UKv4_A_23_P377996;RNF180;0	448847883;3	31E-29
UKv4_A_23_P53193;SYTL2;0	643719872;6	27E-73
UKv4_A_23_P119992;VRK2;0	464058058;1	10E-31
UKv4_A_23_P20814;DDX58;0	523770159;1	02E-42
UKv4_A_23_P106016;PRKD1;0	48991883;3	38E-36
UKv4_A_23_P150718;RHOG;0	463046117;1	62E-31
UKv4_A_23_P114670;ARHGEF16;0	561172141;7	86E-51
UKv4_A_23_P39465;BST2;0	645311306;2	01E-73
UKv4_A_23_P211814;MAP4;0	605066877;8	95E-62
UKv4_A_24_P252130;PPARD;0	427427089;6	38E-26
UKv4_A_24_P941038;VSTM4;0	487755061;8	36E-36
UKv4_A_23_P137366;C1QB;0	502671029;1	44E-38
UKv4_A_32_P30905;WDFY4;0	429601081;3	04E-26
UKv4_A_23_P31006;HLA-DRB5;0	529649907;6	32E-44
UKv4_A_23_P327022;MDFIC;0	684444114;1	43E-86
UKv4_A_23_P73208;GABPB2;0	472558066;3	99E-33
UKv4_A_23_P204937;RGCC;0	56715256;3	16E-52
UKv4_A_23_P97394;BCAR3;0	452072581;1	01E-29
UKv4_A_23_P100660;SERPINF1;0	457705927;1	23E-30
UKv4_A_23_P67971;GALM;0	509687039;6	47E-40
UKv4_A_23_P214330;SERPINB1;0	506220891;3	03E-39
UKv4_A_23_P2990;CEBPE;0	582988012;4	62E-56
UKv4_A_23_P205531;RNASE4;0	73977227;3	79E-109
UKv4_A_23_P209564;CYBRD1;0	688730813;3	88E-88
UKv4_A_23_P146922;GAS6;0	547365112;1	02E-47
UKv4_A_24_P365975;COL8A2;0	576695453;1	64E-54
UKv4_A_23_P163087;NID2;0	697902251;1	39E-91
UKv4_A_23_P167040;PDIA5;0	634214552;4	88E-70
UKv4_A_23_P168761;PTPRZ1;0	412940731;7	89E-24
UKv4_A_24_P226008;MGLL;0	668711019;4	83E-81
UKv4_A_24_P246787;REST;0	699237527;4	26E-92
UKv4_A_23_P98686;ATHL1;0	483563704;4	72E-35
UKv4_A_23_P428738;ANG;0	636644101;9	10E-71
UKv4_A_23_P45456;CLIC2;0	415143726;3	85E-24
UKv4_A_24_P38815;TPP1;0	444632826;1	53E-28
UKv4_A_23_P87709;PLBD1;0	566980835;3	47E-52
UKv4_A_23_P44674;CRIP1;0	42563185;1	17E-25
UKv4_A_24_P199251;RASSF9;0	452969777;7	25E-30
UKv4_A_23_P17030;RNPEPL1;0	421612438;4	54E-25
UKv4_A_24_P110012;HLA-L;0	495165804;3	68E-37
UKv4_A_23_P209449;FZD7;0	439377795;1	00E-27
UKv4_A_23_P213518;ERAP1;0	430372958;2	33E-26
UKv4_A_23_P313828;CENPV;-0	427628388;5	96E-26
UKv4_A_23_P131676;CXCR7;0	544593077;4	15E-47
UKv4_A_23_P351679;TK2;0	471729603;5	53E-33
UKv4_A_23_P76969;SIPA1L1;0	427614005;5	99E-26
UKv4_A_23_P411296;CEBPB;0	614873321;1	85E-64
UKv4_A_23_P139123;SERPING1;0	593665754;9	05E-59
UKv4_A_32_P163125;SGMS1;0	445045616;1	32E-28
UKv4_A_24_P65941;RUNX1-IT1;0	401311743;3	19E-22
UKv4_A_23_P31177;TMEM140;0	621818521;2	04E-66
UKv4_A_23_P124837;LRP1;0	487906376;7	85E-36
UKv4_A_23_P3956;C1QTNF1;0	463917539;1	16E-31
UKv4_A_23_P68006;IL1R1;0	653230636;6	32E-76
UKv4_A_23_P6381;MN1;0	521731192;2	65E-42
UKv4_A_23_P212339;FYCO1;0	680687511;3	22E-85
UKv4_A_23_P105562;VWF;0	488852088;5	29E-36
UKv4_A_23_P164650;APOE;0	580704858;1	70E-55
UKv4_A_23_P319633;ZDHHC15;-0	421272567;5	08E-25
UKv4_A_23_P12746;MRC1;0	481262742;1	21E-34
UKv4_A_23_P205997;APH1B;0	4834494;4	95E-35
UKv4_A_23_P166087;RASSF2;0	543419948;7	48E-47
UKv4_A_23_P108673;EVA1A;0	627469482;4	78E-68
UKv4_A_32_P360518;ZSCAN12P1;-0	435175932;4	40E-27
UKv4_A_24_P204244;ANXA2P1;0	467645324;2	74E-32
UKv4_A_23_P200160;CFH;0	730968361;3	51E-105
UKv4_A_23_P56505;ITGA4;0	547253196;1	08E-47
UKv4_A_23_P27613;MAN2B1;0	530437107;4	33E-44
UKv4_A_23_P408353;HLA-A;0	593093661;1	27E-58
UKv4_A_23_P503200;C6ORF120;0	444695704;1	50E-28
UKv4_A_23_P415021;METTL7A;0	611974365;1	18E-63
UKv4_A_23_P167328;CD38;0	406101464;7	07E-23
UKv4_A_23_P166566;CCDC48;0	668727635;4	76E-81
UKv4_A_23_P66432;TTYH2;0	494542699;4	80E-37
UKv4_A_23_P131614;COL6A3;0	69553182;1	11E-90
UKv4_A_23_P22526;HEPH;0	791262488;4	69E-136
UKv4_A_32_P725218;METTL2A;-0	418908094;1	12E-24
UKv4_A_23_P61945;MITF;0	500883701;3	14E-38
UKv4_A_23_P107173;MEOX1;0	509476325;7	11E-40
UKv4_A_23_P24414;EFEMP2;0	703965379;6	18E-94
UKv4_A_23_P37983;MT1B;0	625965708;1	31E-67
UKv4_A_23_P151267;LIMA1;0	575382767;3	41E-54
UKv4_A_24_P79808;PBXIP1;0	590864751;4	75E-58
UKv4_A_32_P25357;CDH15;0	413880773;5	81E-24
UKv4_A_23_P54846;HERPUD1;0	448671717;3	53E-29
UKv4_A_23_P66682;HOXB6;0	494708015;4	48E-37
UKv4_A_23_P98304;ANO1;0	60775409;1	68E-62
UKv4_A_23_P79331;TMBIM1;0	692991432;1	01E-89
UKv4_A_23_P202672;RNH1;0	436099046;3	19E-27
UKv4_A_23_P23443;EFHD2;0	454128116;4	71E-30
UKv4_Hs381097.4;MT1F;0	613890665;3	48E-64
UKv4_A_24_P410678;JAK1;0	464722034;8	51E-32
UKv4_A_24_P118196;GXYLT2;0	588248356;2	20E-57
UKv4_A_24_P397294;LTC4S;0	532335182;1	74E-44
UKv4_A_23_P60146;PDGFRL;0	470570925;8	73E-33
UKv4_A_23_P135194;TMEFF1;-0	474222033;2	06E-33
UKv4_A_23_P111531;GLI3;0	751189172;1	54E-114
UKv4_A_23_P36562;ITGA5;0	623073675;8	92E-67
UKv4_A_24_P187826;ZC3H12D;0	432239532;1	22E-26
UKv4_A_23_P329573;ITGB2;0	426106638;1	00E-25
UKv4_A_24_P944383;WWTR1;0	764936863;1	96E-121
UKv4_A_23_P99163;DRAM1;0	582932114;4	77E-56
UKv4_A_23_P211039;ADAMTS1;0	487207666;1	05E-35
UKv4_A_23_P3014;RNASE6;0	485647125;2	00E-35
UKv4_A_32_P157945;DSP;0	631499828;3	13E-69
UKv4_A_23_P142974;ARHGAP25;0	462132421;2	30E-31
UKv4_A_23_P368154;PODN;0	654124114;3	26E-76
UKv4_A_24_P753476;LOC340508;0	416538046;2	44E-24
UKv4_A_24_P943393;AHNAK;0	64384108;5	75E-73
UKv4_A_23_P25224;CSDA;0	742413988;2	27E-110
UKv4_A_23_P85893;C1ORF85;0	422177916;3	76E-25
UKv4_A_23_P43810;LTBP1;0	660535228;2	65E-78
UKv4_A_23_P150457;LYVE1;0	509432841;7	25E-40
UKv4_A_23_P157879;FCN1;0	431895365;1	38E-26
UKv4_A_23_P115417;RGL1;0	599668469;2	45E-60
UKv4_A_24_P930418;SDHAP2;0	637452859;5	19E-71
UKv4_A_23_P72737;IFITM1;0	590186309;7	08E-58
UKv4_A_23_P47879;STAT6;0	619832477;7	49E-66
UKv4_A_23_P500433;CARD9;0	492583484;1	10E-36
UKv4_A_23_P105264;ETV6;0	599496819;2	72E-60
UKv4_A_23_P43175;Sep 10;0	491137636;2	03E-36
UKv4_A_24_P165423;RBP7;0	414362372;4	97E-24
UKv4_A_23_P38894;C19ORF66;0	529465096;6	90E-44
UKv4_A_24_P2648;PTPN14;0	76013569;5	68E-119
UKv4_A_23_P90125;NAPSB;0	458237221;1	01E-30
UKv4_A_24_P370670;ZMYM6;0	671994373;3	62E-82
UKv4_A_23_P69497;CLEC3B;0	652939633;7	83E-76
UKv4_A_23_P420269;INTS2;-0	407660619;4	31E-23
UKv4_A_23_P164057;MFAP4;0	405824632;7	72E-23
UKv4_A_23_P22350;GRAMD3;0	489011017;4	95E-36
UKv4_A_23_P255126;GAB3;0	512418911;1	90E-40
UKv4_A_23_P139682;PZP;0	443842047;2	04E-28
UKv4_A_23_P119835;NLRC4;0	448580855;3	65E-29
UKv4_A_24_P20630;LEF1;0	547767401;8	35E-48
UKv4_A_23_P158277;TMCO4;0	70494578;2	54E-94
UKv4_A_23_P112481;AQP3;0	410442157;1	77E-23
UKv4_A_23_P60933;MT1G;0	635142341;2	57E-70
UKv4_A_23_P66241;MT1M;0	577916104;8	24E-55
UKv4_A_23_P69720;ANXA5;0	648800626;1	62E-74
UKv4_A_24_P402415;SYT14;-0	501211233;2	72E-38
UKv4_A_23_P2793;ALOX5AP;0	492480975;1	15E-36
UKv4_A_23_P62387;NUDT11;-0	458955462;7	70E-31
UKv4_A_23_P128084;ITGA7;0	509215262;7	99E-40
UKv4_A_23_P328206;DNMBP;0	469728695;1	21E-32
UKv4_A_23_P14769;FES;0	47088697;7	71E-33
UKv4_A_23_P104464;ALOX5;0	53780313;1	21E-45
UKv4_A_23_P39840;VAMP5;0	721398191;4	82E-101
UKv4_A_24_P250922;PTGS2;0	485912622;1	79E-35
UKv4_A_23_P321160;ZNF594;-0	402618202;2	12E-22
UKv4_A_23_P251680;COMT;0	403096644;1	83E-22
UKv4_A_24_P74828;MT1JP;0	444695813;1	50E-28
UKv4_A_23_P502470;IL6ST;0	461397245;3	05E-31
UKv4_A_23_P147665;OLFML1;0	461926745;2	49E-31
UKv4_A_23_P217510;CD99;0	764273019;4	34E-121
UKv4_A_23_P9293;TJP2;0	479588199;2	39E-34
UKv4_A_32_P128258;SIGLEC17P;0	449206726;2	90E-29
UKv4_A_23_P84018;PPIC;0	819150001;4	77E-154
UKv4_A_23_P351724;TNS1;0	643361609;8	10E-73
UKv4_A_23_P147106;TOR4A;0	582160735;7	41E-56
UKv4_A_32_P54442;CHPF2;0	411108611;1	43E-23
UKv4_A_24_P203502;RSL24D1P11;-0	400475152;4	14E-22
UKv4_A_23_P205910;SLC24A1;0	472392515;4	26E-33
UKv4_A_32_P83203;PARD3B;0	651472066;2	31E-75
UKv4_A_23_P149847;LZTS2;0	420178732;7	32E-25
UKv4_A_24_P294851;TRIM38;0	664058728;1	79E-79
UKv4_A_23_P434890;CARD10;0	670034258;1	71E-81
UKv4_A_23_P152305;CDH11;0	536898032;1	89E-45
UKv4_A_23_P205031;COL4A2;0	680084178;5	28E-85
UKv4_A_23_P166459;LGALS1;0	656082698;7	59E-77
UKv4_A_23_P320261;DMKN;0	465114225;7	32E-32
UKv4_A_24_P194881;SHANK3;0	422352914;3	54E-25
UKv4_A_23_P159927;ARHGAP4;0	469076673;1	57E-32
UKv4_A_23_P36364;THY1;0	572022979;2	20E-53
UKv4_A_23_P371787;KIAA0247;0	657239081;3	20E-77
UKv4_A_23_P332392;TTC9B;-0	418691135;1	20E-24
UKv4_A_23_P211212;COL18A1;0	633995463;5	67E-70
UKv4_A_23_P332190;IRF8;0	478023874;4	49E-34
UKv4_A_23_P209625;CYP1B1;0	400759758;3	79E-22
UKv4_A_23_P3911;PLXDC1;0	496161414;2	41E-37
UKv4_A_23_P208866;GMFG;0	604064944;1	66E-61
UKv4_A_23_P65678;FBN1;0	764354921;3	93E-121
UKv4_A_23_P160433;C1ORF115;0	571756765;2	55E-53
UKv4_A_23_P421401;PDGFRB;0	706364681;6	98E-95
UKv4_A_24_P19884;ZBTB7B;0	491418593;1	80E-36
UKv4_A_23_P215790;EGFR;0	643183175;9	19E-73
UKv4_A_23_P134454;CAV1;0	672888947;1	77E-82
UKv4_A_24_P66969;C12ORF69;0	406235568;6	78E-23
UKv4_A_23_P79518;IL1B;0	417566921;1	74E-24
UKv4_A_23_P3856;ZFP1;-0	407063164;5	21E-23
UKv4_A_23_P64173;CARD16;0	520002833;5	91E-42
UKv4_A_23_P365614;NOTCH4;0	4650304;7	56E-32
UKv4_A_23_P200780;TGFBR3;0	612122902;1	07E-63
UKv4_A_23_P118615;ABCA8;0	592843127;1	48E-58
UKv4_A_32_P140139;F13A1;0	542567274;1	15E-46
UKv4_A_23_P501007;EFEMP1;0	542245186;1	35E-46
UKv4_A_23_P308954;BHLHB9;-0	443229885;2	54E-28
UKv4_A_23_P18713;ABCG2;0	609962533;4	20E-63
UKv4_A_23_P253012;GRAMD1C;0	516254902;3	32E-41
UKv4_A_23_P92334;TMEM156;0	434923207;4	81E-27
UKv4_A_24_P228875;ARHGEF6;0	616568985;6	23E-65
UKv4_A_23_P315364;CXCL2;0	522269469;2	06E-42
UKv4_A_23_P101655;ACTN4;0	573028867;1	26E-53
UKv4_A_23_P62967;DISC1;0	421167989;5	26E-25
UKv4_A_23_P110712;DUSP1;0	426448777;8	90E-26
UKv4_A_23_P53557;LTBR;0	725971689;5	35E-103
UKv4_A_23_P161439;C10ORF116;0	566856515;3	71E-52
UKv4_Hs455015.2;NR2F1;0	419156437;1	03E-24
UKv4_A_24_P158089;SERPINE1;0	403968683;1	39E-22
UKv4_A_23_P404481;S1PR1;0	644723118;3	07E-73
UKv4_A_23_P390097;TTC39B;0	423445529;2	46E-25
UKv4_A_23_P73429;HCLS1;0	580554609;1	85E-55
UKv4_A_23_P75786;SLC15A3;0	578648147;5	45E-55
UKv4_A_23_P58390;C4ORF32;0	588199713;2	27E-57
UKv4_A_24_P118813;CCT7P1;-0	425761185;1	12E-25
UKv4_A_23_P311732;GNG12;0	555254978;1	77E-49
UKv4_A_23_P47304;CASP5;0	673310723;1	27E-82
UKv4_A_23_P31046;MYCT1;0	613479736;4	52E-64
UKv4_A_24_P82032;RHOJ;0	800524284;1	03E-141
