# Supplementary material for: YAP1 Enhances Mesenchymal-Type Gene Expression in Human Adrenergic-Type Neuroblastoma Cells
Source: Cancers (Basel). 2026 Jan 26;18(3):383. doi: 10.3390/cancers18030383 (PMC12897277; doi:10.3390/cancers18030383)
Supplement: Supplementary file 1 [file cancers-18-00383-s001.zip › NB-YAP1_Supplementary-Table_S4.txt]

MEGF6
EPHA2
FAM110D
CYR61
F3
PALMD
VCAM1
OLFML3
NPR1
PRELP
NUAK2
CD34
SERTAD4
RASGRP3
EVA1A
LIMS2
HNMT
IGFBP5
COL4A4
ITIH3
ACOX2
ABI3BP
MGLL
SLCO2A1
CLDN1
ANXA3
FAM198B
ADAMTS12
TGFBI
HBEGF
SPRY4
JAKMIP2
DOCK2
NEURL1B
DUSP1
TNXB
CLIC5
CTGF
MOXD1
SYNJ2
AQP1
SFRP4
COL1A2
LRRC17
MSC
SNTB1
MOB3B
MAMDC2
ABCA1
KLF4
OLFML2A
COL5A1
HKDC1
ADAMTS14
PAPSS2
DUSP5
AFAP1L2
ADAM12
IFITM1
PRR5L
SYTL2
YAP1
TAGLN
ABCC9
ACVRL1
IGFBP6
ERBB3
ARHGAP9
NID2
JDP2
TGFB3
THBS1
FBN1
ALDH1A3
RRAD
CDH1
GAS7
GNGT2
COLEC12
TGM2
SNAI1
TRPM2
COL18A1
SUSD2
MN1
TIMP3
APOL3
MFNG
PDGFB
